# Supplementary material for: Methionine inducing carbohydrate esterase secretion of Trichoderma harzianum enhances the accessibility of substrate glycosidic bonds
Source: Microb Cell Fact. 2024 Apr 26;23:120. doi: 10.1186/s12934-024-02394-1 (PMC11046756; doi:10.1186/s12934-024-02394-1)
Supplement: Supplementary file 2 — Additional file 2. The changes in relative content of intracellular metabolites identified by metabolomics. [file 12934_2024_2394_MOESM2_ESM.xlsx]

## Sheet: T1 Vs T3
MS2.name	level	MS1.name	rtmed	mzmed	type	T1_1	T1_2	T1_3	T1_4	T1_5	T1_6	T3_1	T3_2	T3_3	T3_4	T3_5	T3_6
CyclicAMP/cAMP	B(i)		283.769	328.044	NEG	78341.9	140533	112438	60393.2	432290	117201	109711	27535.4	127889	67589.2	85143.6	23463.6
(4E)-1-(4-hydroxy-3-methoxyphenyl)dec-4-en-3-one	B(ii)		23.9925	294.206	POS	422200	450734	468822	501527	444019	457662	469578	310481	437650	446878	304352	504280
Creatinine	B(ii)		171.395	114.066	POS	1.62179e+06	4.14726e+06	1.23328e+06	1.48213e+06	1.0513e+06	1.41195e+06	1.31175e+06	1.3926e+06	1.4522e+06	1.43247e+06	1.01219e+06	1.80854e+06
glutathione	B(ii)		320.415	380.107	POS	379203	400911	672614	169511	438093	292795	856506	676406	884533	528893	649933	705917
O-Demethylfonsecin	B(ii)		96.0211	277.071	POS	63793.3	71925.1	90362.9	79069.7	81907.9	60312.6	56408.6	71109.4	118794	59723.7	154825	134748
Hydroxyprolyl-Asparagine	B(ii)		364.775	246.11	POS	986938	453882	985093	873881	1.02533e+06	1.12917e+06	765930	1.22907e+06	1.24983e+06	1.12087e+06	1.7335e+06	1.83886e+06
Fructosamine	B(ii)		345.497	180.086	POS	875752	1.03615e+06	1.20051e+06	1.85558e+06	1.30806e+06	990262	2.30709e+06	2.24978e+06	963593	1.88626e+06	1.79056e+06	3.74956e+06
Fluticasone propionate	B(ii)		406.101	501.197	POS	3.94602e+06	1.6824e+06	1.78338e+06	3.32848e+06	3.83268e+06	4.35045e+06	5.04713e+06	5.69238e+06	3.52264e+06	2.64976e+06	4.778e+06	5.55159e+06
Cubebinone	B(ii)		420.498	431.164	POS	157913	128214	139916	185681	145142	121349	102247	108852	194669	146680	116701	117615
1-Butylamine	B(ii)		55.4457	74.0962	POS	2.01207e+07	1.04579e+07	2.07424e+07	4.65349e+07	1.32519e+07	4.00025e+07	4.1562e+07	3.99209e+07	4.07995e+07	1.1745e+07	2.57123e+07	3.55356e+07
Beta-Aminopropionitrile	B(ii)		328.344	71.0643	POS	4.56209e+06	4.67551e+06	4.61863e+06	4.63526e+06	4.61484e+06	5.5585e+06	6.96955e+06	5.32091e+06	4.82456e+06	5.22009e+06	6.86955e+06	6.21124e+06
Acrylamide	B(ii)		134.662	72.0443	POS	5.52092e+06	4.70882e+06	4.94551e+06	5.17787e+06	5.50928e+06	6.26653e+06	6.8594e+06	5.85837e+06	5.73774e+06	5.96408e+06	6.77882e+06	6.6953e+06
3-(4-Hydroxy-2-methoxyphenyl)-2-propenal	B(ii)		325.13	179.074	POS	100893	212542	135493	146561	172241	98245.2	226740	110966	119741	126841	90674.6	119324
2,5-Dimethylpyrazine	B(ii)		265.284	109.076	POS	177623	260493	148029	151642	237807	164456	653138	250084	222835	258783	364652	397252
1-Pyrroline	B(ii)		328.079	70.065	POS	3.07833e+07	6.91086e+07	6.62408e+07	6.56598e+07	6.79244e+07	8.04246e+07	1.06619e+08	7.86843e+07	6.932e+07	7.5168e+07	9.77575e+07	9.59474e+07
1-Hydroxy-3,5-dimethoxy-2,4-diprenylxanthone	B(ii)		321.149	409.217	POS	12583	275278	10106.3	11178.6	41469.3	146578	522433	159807	15109.5	384044	234942	341330
3-Hydroxybutyric acid	B(ii)		251.868	103.04	NEG	3.1088e+06	5.19272e+06	3.05376e+06	5.28896e+06	6.18632e+06	5.71695e+06	1.53006e+07	3.7122e+06	4.29774e+06	4.09777e+06	5.7557e+06	4.75571e+06
Glycine	B(ii)		334.279	74.0246	NEG	268289	707936	574662	355870	539415	493750	692030	492537	550600	509409	504988	243117
cis,cis-Muconic acid	B(ii)		251.338	141.017	NEG	1.48119e+07	1.48878e+07	1.60755e+07	1.55799e+07	1.65693e+07	1.63264e+07	2.25275e+07	1.78299e+07	1.67432e+07	1.73057e+07	1.84913e+07	1.87876e+07
Ethyl hexadecanoate	B(ii)		346.764	283.264	NEG	1.99103e+07	2.49052e+07	2.92081e+07	3.0064e+07	2.57717e+07	2.59665e+07	3.00516e+07	3.06227e+07	2.47424e+07	3.04048e+07	2.94822e+07	3.28032e+07
Glyoxylic acid	B(ii)		328.311	72.993	NEG	1.57819e+06	1.47952e+06	2.11673e+06	1.73065e+06	1.97007e+06	1.96762e+06	2.37642e+06	2.7306e+06	1.79605e+06	1.01791e+06	2.15091e+06	2.91039e+06
Hydrogen phosphate	B(ii)		588.189	96.9695	NEG	3.2034e+08	3.89444e+08	3.26585e+08	3.56606e+08	4.10496e+08	3.15165e+08	3.5693e+08	3.45542e+08	3.729e+08	3.58351e+08	3.42611e+08	3.34916e+08
Pyrophosphoric acid	B(i)		473.478	176.935	NEG	4.52124e+08	6.58542e+08	4.9368e+08	4.98363e+08	5.55593e+08	3.73817e+08	4.87808e+08	4.12921e+08	5.42371e+08	4.15418e+08	4.36334e+08	3.86108e+08
D-Erythrose 4-phosphate	B(ii)		463.035	199.001	NEG	2.46429e+06	2.00477e+06	2.46517e+06	2.52659e+06	1.96204e+06	2.8866e+06	2.90047e+06	3.99355e+06	1.20164e+06	2.64924e+06	6.96841e+06	9.54065e+06
Uracil	B(ii)		75.9787	111.02	NEG	1.45821e+08	2.36422e+08	1.88174e+08	1.2775e+08	8.58377e+07	2.89325e+08	8.38931e+07	1.30575e+08	1.24564e+08	1.84286e+08	3.20762e+08	3.34379e+08
Agmatine	B(ii)		655.031	131.129	POS	755645	747942	1.47404e+06	826422	150124	939279	183559	105233	104343	416847	192489	107977
Deoxyinosine	B(ii)		187.42	251.078	NEG	2.42487e+06	1.23326e+06	3.68522e+06	4.04022e+06	1.89367e+06	3.18608e+06	895109	2.40595e+06	1.39079e+06	1.83341e+06	3.01595e+06	3.97591e+06
D-Ribulose 5-phosphate	B(i)		459.474	229.011	NEG	3.38876e+06	3.22974e+06	4.53905e+06	3.41534e+06	2.6912e+06	5.10133e+06	4.77169e+06	5.42918e+06	2.87116e+06	6.03186e+06	9.29429e+06	1.21907e+07
O-Acetylcarnitine	B(i)		325.193	204.123	POS	5.35138e+08	3.12659e+08	4.98807e+08	5.9972e+08	7.11568e+08	1.12039e+09	6.48588e+08	5.76596e+08	5.07745e+08	5.61191e+08	1.14121e+09	9.64479e+08
Norvaline	B(i)		387.486	118.086	POS	3.50323e+07	3.39818e+07	3.44891e+07	3.42306e+07	3.42524e+07	3.47321e+07	3.35126e+07	3.3878e+07	3.36927e+07	3.33685e+07	3.47823e+07	3.44261e+07
Protoanemonin	B(ii)		434.092	97.0281	POS	0	0	0	0	0	0	0	0	35809.9	0	0	0
Gingerol	B(i)		23.8823	293.179	NEG	3.23951e+07	3.89134e+07	3.3211e+07	3.45862e+07	3.13139e+07	3.85544e+07	2.99996e+07	3.34334e+07	4.19695e+07	4.41099e+07	7.43539e+07	4.38762e+07
Alpha-D-Glucose	B(i)		321.13	179.056	NEG	6.37365e+08	6.98067e+08	7.57184e+08	6.61753e+08	6.48122e+08	6.42472e+08	4.21044e+08	5.79417e+08	6.3108e+08	5.11078e+08	6.21193e+08	6.42314e+08
sn-Glycerol3-phosphate	B(i)		405.063	171.006	NEG	3.87074e+06	3.46169e+06	3.73568e+06	3.2921e+06	4.24439e+06	4.53776e+06	4.6023e+06	3.93274e+06	3.99154e+06	3.30098e+06	4.79744e+06	4.60764e+06
Cytidine 5'-diphosphocholine (CDP-choline)	B(i)		458.371	489.114	POS	6.67661e+06	5.57084e+06	1.02253e+07	9.73599e+06	6.56524e+06	1.14287e+07	1.15983e+07	7.23051e+06	7.44368e+06	7.54895e+06	1.37503e+07	1.35587e+07
Glycerophosphocholine	B(i)		361.652	258.108	POS	3.34462e+07	9.73774e+07	3.7865e+07	2.31778e+07	4.54052e+07	6.29654e+07	3.80481e+07	8.52556e+07	4.57978e+07	1.03909e+08	8.74949e+07	9.10487e+07
3-Phosphoglyceric acid	B(i)		491.26	184.985	NEG	6.00604e+06	3.80999e+06	7.14505e+06	5.21956e+06	3.32925e+06	7.78968e+06	4.58281e+06	5.85652e+06	3.41595e+06	5.60786e+06	8.65088e+06	1.12624e+07
DL-Phenylalanine	B(i)		278.377	166.086	POS	1.63184e+07	1.32318e+07	1.71806e+07	2.06418e+07	9.65433e+06	4.89521e+07	2.58859e+07	4.15612e+07	1.3191e+07	4.14938e+07	6.43328e+07	9.07263e+07
D-Glucuronic acid	B(ii)		262.19	193.035	NEG	1.15662e+06	2.62723e+06	972303	693302	1.91008e+06	1.14454e+06	2.60515e+06	686966	821864	597496	1.53884e+06	1.1053e+06
ADP	B(ii)		469.459	428.037	POS	2.8162e+06	6.27035e+06	4.31967e+06	4.45611e+06	2.47048e+06	5.74657e+06	5.39351e+06	5.24748e+06	4.67068e+06	4.85408e+06	8.31e+06	1.04139e+07
D-Glucose 6-Phosphate	B(i)		489.325	259.022	NEG	5.16034e+06	4.88086e+06	6.74262e+06	4.1536e+06	3.29268e+06	8.4775e+06	5.36806e+06	5.84861e+06	3.26633e+06	5.87242e+06	1.10537e+07	1.55578e+07
L-Malic acid	B(ii)		489.503	133.014	NEG	3.20312e+06	4.78867e+06	1.43428e+07	5.62361e+06	1.60986e+07	1.21212e+07	1.47508e+07	1.03895e+07	1.8244e+07	9.48974e+06	1.03393e+07	1.3079e+07
5'-Methylthioadenosine	B(ii)		183.544	298.097	POS	4.49451e+06	6.19985e+06	5.87979e+06	1.69179e+06	1.26478e+06	8.00477e+06	1.04181e+07	4.81089e+06	5.06195e+06	4.80298e+06	9.96086e+06	8.97065e+06
Urocanic acid	B(i)		180.559	139.05	POS	713775	889131	345488	375951	382489	518996	776778	741502	552455	728191	418646	477234
Pyrrolidonecarboxylic acid	B(ii)		412.7	130.05	POS	2.22893e+07	1.23932e+07	1.84837e+07	1.87918e+07	1.79948e+07	1.22173e+07	2.44431e+07	2.39667e+07	1.88122e+07	1.05695e+07	1.15197e+07	1.31739e+07
Diethanolamine	B(ii)		696.388	74.0964	POS	1.48248e+07	1.17447e+07	1.27137e+07	1.23805e+07	1.26901e+07	1.47491e+07	1.31304e+07	1.30112e+07	1.29142e+07	1.34637e+07	1.30582e+07	1.23965e+07
L-Valine	B(i)		333.867	118.086	POS	2.29138e+07	2.33786e+07	2.16082e+07	2.38081e+07	2.14377e+07	1.77666e+08	3.54555e+07	1.80096e+08	7.59807e+06	4.98669e+07	4.01476e+07	2.17057e+08
2-Hydroxypyridine	B(ii)		177.661	96.0441	POS	774208	1.11711e+06	710110	904473	1.57247e+06	844872	1.41889e+06	1.2665e+06	930133	1.41243e+06	1.362e+06	766034
L-Arginine	B(i)		530.958	175.119	POS	3.07424e+07	1.99299e+07	2.70862e+07	2.02308e+07	1.6476e+07	3.0488e+07	2.76889e+07	2.92384e+07	2.63473e+07	2.17944e+07	4.8242e+07	6.37994e+07
Citric acid	B(i)		581.583	191.019	NEG	4.15186e+07	4.44046e+07	4.09167e+07	4.18362e+07	3.8542e+07	2.68479e+07	4.09436e+07	3.67205e+07	3.99018e+07	3.66672e+07	4.29683e+07	4.93454e+07
Naphthalene-2-sulfonic acid	B(i)		32.8652	207.012	NEG	1.19287e+07	1.22413e+07	8.23631e+06	8.232e+06	6.92567e+06	8.42928e+06	1.60192e+06	1.36125e+07	2.69317e+06	6.59173e+06	6.68876e+06	4.47946e+06
N4-Acetylcytidine	B(i)		162.163	284.09	NEG	590322	3.1825e+06	636271	2.62117e+06	2.70674e+06	5.41849e+06	3.46141e+06	3.66413e+06	942140	3.13247e+06	1.64353e+06	1.30579e+06
4-Dodecylbenzenesulfonic Acid	B(ii)		659.496	325.184	NEG	1.09178e+07	3.71234e+07	9.03801e+07	6.36003e+07	5.31102e+07	7.85635e+07	8.31405e+07	5.54248e+07	4.49582e+07	6.50473e+07	4.81009e+07	7.01089e+07
Pyrimidine	B(ii)		36.8626	81.0445	POS	1.66375e+06	1.56882e+06	2.22249e+06	2.56929e+06	2.54868e+06	2.32874e+06	1.23445e+06	2.06653e+06	2.90646e+06	1.7626e+06	2.96287e+06	1.59449e+06
L-Malic acid	B(i)		459.562	133.014	NEG	1.29896e+08	3.14522e+07	1.37653e+08	1.70938e+08	1.27325e+08	1.17008e+08	1.61177e+07	4.28354e+07	1.34114e+08	1.09374e+07	1.32951e+08	9.31367e+07
L-Norleucine	B(i)		283.844	132.102	POS	3.34676e+07	2.39734e+07	3.346e+07	3.39901e+07	2.46422e+07	6.30096e+07	3.96909e+07	5.29101e+07	2.88644e+07	5.4825e+07	8.5616e+07	1.16065e+08
5-Aminolevulinic acid	B(i)		251.302	132.065	POS	501423	217942	399155	197335	346020	209237	329328	234719	396198	572640	933709	294804
Ginkgolide A	B(ii)		453.993	409.155	POS	770119	167658	776455	575889	306736	1.38208e+06	324441	947060	698439	537735	1.80169e+06	1.69524e+06
L-Arabitol	B(i)		316.6	151.061	NEG	1.15297e+06	1.1152e+06	1.25807e+06	2.26304e+06	1.02875e+06	1.80367e+06	1.12255e+07	2.50015e+06	3.17475e+06	3.16492e+06	4.54344e+06	3.67684e+06
Trehalose	B(i)		418.975	341.108	NEG	5.31658e+07	5.51291e+07	8.27301e+07	8.81663e+07	9.33112e+07	8.11171e+07	1.36896e+08	6.13166e+07	8.36526e+07	8.86848e+07	6.84282e+07	8.7842e+07
L-Glutamine	B(i)		391.973	147.076	POS	2.21043e+08	2.24332e+08	2.24627e+08	1.99693e+08	2.15823e+08	1.08449e+08	2.45649e+08	1.63677e+08	1.95418e+08	1.22706e+08	1.17053e+08	1.33948e+08
Adenosine monophosphate (AMP)	B(i)		424.694	348.07	POS	76834.1	70576.8	107267	106723	179931	177020	113117	120233	82064.9	95427.2	152700	184249
Ethyl glucuronide	B(ii)		71.1005	221.066	NEG	1.19257e+06	2.00007e+06	1.14854e+06	897662	1.02475e+06	1.74731e+06	2.80357e+06	535079	2.48176e+06	607577	825571	1.84991e+06
Methyl butyrate	B(ii)		33.4971	103.086	POS	1.01692e+06	197943	606025	735579	1.94556e+06	1.11756e+06	1.3545e+06	301876	1.25448e+06	967738	1.06486e+06	705534
D-Xylose	B(ii)		74.7038	149.045	NEG	6.66731e+07	9.66779e+07	5.31885e+07	4.76218e+07	3.90714e+07	5.97127e+07	4.46927e+07	5.28331e+07	5.50411e+07	6.01687e+07	3.9898e+07	5.62835e+07
Adenosine 5'-diphosphate	B(i)		470.209	426.022	NEG	2.5356e+06	4.51363e+06	3.35149e+06	3.73396e+06	2.11444e+06	4.66838e+06	4.43646e+06	4.81814e+06	3.56611e+06	4.03554e+06	7.32835e+06	9.1723e+06
D-Pantothenic acid	B(i)		285.074	220.118	POS	859397	1.73849e+06	1.41408e+06	1.69478e+06	1.66723e+06	1.79018e+06	2.42919e+06	1.12467e+06	1.39725e+06	1.41683e+06	1.69291e+06	1.36432e+06
Quinone	B(ii)		319.983	109.028	POS	563026	550634	625480	544703	442599	519801	286098	490913	452237	432880	601209	611285
D-Alanine	B(ii)		365.058	90.0548	POS	1.28849e+08	1.35612e+08	1.71474e+08	2.18412e+08	1.19117e+08	1.56074e+08	2.19085e+08	1.86393e+08	1.39058e+08	1.82916e+08	1.61425e+08	2.16139e+08
Histidinol	B(i)		364.859	142.097	POS	8.42656e+07	1.10222e+08	8.35189e+07	6.85901e+07	9.42698e+07	8.8327e+07	1.15673e+08	9.52181e+07	7.95524e+07	9.15666e+07	8.30586e+07	1.00754e+08
Adenine	B(i)		182.546	136.061	POS	1.60904e+08	9.25552e+07	1.27762e+08	1.41857e+08	1.41784e+08	2.16431e+08	1.58785e+08	2.01918e+08	1.12822e+08	7.8159e+07	1.17031e+08	1.32071e+08
L-Proline	B(i)		363.995	116.07	POS	2.70278e+07	2.82299e+07	2.66428e+07	2.6637e+07	2.40681e+07	2.91555e+07	5.49267e+07	3.10745e+07	2.72709e+07	3.64538e+07	4.8638e+07	2.09219e+07
trans-Zeatin-riboside	B(i)		120.335	352.161	POS	315361	354025	414553	413609	170801	431783	594843	351480	418655	153072	493534	2.16642e+06
alpha-Ketoisovaleric acid	B(ii)		395.229	115.04	NEG	1.8841e+06	2.40298e+06	2.56719e+06	2.58173e+06	2.28136e+06	2.58146e+06	3.44434e+06	2.37806e+06	2.32414e+06	2.53558e+06	2.58997e+06	2.96411e+06
Glyceraldehyde	B(ii)		320.604	89.0242	NEG	3.67743e+08	3.78443e+08	4.2631e+08	4.67513e+08	3.70749e+08	3.62405e+08	2.3111e+08	3.12805e+08	3.3566e+08	3.54129e+08	3.48619e+08	3.83713e+08
Eugenin	B(i)		32.4752	207.064	POS	2.81577e+06	379167	3.4676e+06	2.43608e+06	3.50007e+06	3.80937e+06	2.60954e+06	3.39125e+06	3.63861e+06	2.7138e+06	6.18604e+06	4.99771e+06
L-Threonic acid	B(i)		345.568	135.03	NEG	1.32847e+06	1.77319e+06	1.17389e+06	1.07024e+06	2.01866e+06	1.71109e+06	2.88614e+06	1.34024e+06	1.32032e+06	1.06253e+06	2.17754e+06	5.08513e+06
Ribitol	B(ii)		240.309	151.061	NEG	1.04574e+07	9.29581e+06	9.76079e+06	1.52897e+07	1.37513e+07	1.63767e+07	4.23489e+07	2.66634e+07	2.78736e+07	2.8255e+07	4.55963e+07	3.44256e+07
N-Acetyl-L-glutamate	B(i)		401.44	188.056	NEG	1.63237e+06	1.5035e+06	1.455e+06	1.99961e+06	1.86294e+06	2.19551e+06	2.55658e+06	1.94836e+06	1.76233e+06	1.57077e+06	3.20804e+06	2.77477e+06
Squamolone	B(ii)		147.708	129.066	POS	4.17842e+07	1.34385e+07	4.12768e+07	4.07158e+07	3.58112e+07	3.76482e+07	2.64561e+07	3.17421e+07	3.98821e+07	3.42678e+07	1.23495e+07	3.13313e+07
L-Glutamic acid	B(ii)		412.651	146.046	NEG	1.07134e+08	6.37381e+07	8.90069e+07	9.42523e+07	9.54797e+07	5.85697e+07	1.00296e+08	1.09242e+08	9.73011e+07	4.76132e+07	4.86816e+07	5.22941e+07
L-Histidine	B(ii)		412.37	156.076	POS	8.14334e+06	6.47347e+06	7.27335e+06	5.85044e+06	4.60235e+06	1.63312e+07	8.61357e+06	7.62185e+06	6.38801e+06	4.95662e+06	1.14425e+07	8.94537e+06
Pyrrole-2-carboxylic acid	B(ii)		378.269	110.025	NEG	794278	902272	782156	800633	973676	853917	944195	821721	842086	830350	918643	902775
5-Hydroxytryptophan	B(i)		344.396	219.081	NEG	1.41317e+06	801016	2.01364e+06	2.59901e+06	2.61173e+06	4.51463e+06	3.73031e+06	1.97603e+06	2.04601e+06	2.11518e+06	4.81381e+06	5.21164e+06
D-Lactitol	B(i)		420.587	343.124	NEG	5.73025e+06	3.46252e+06	2.60152e+06	2.09836e+06	7.47987e+06	1.0405e+07	9.74766e+06	6.33312e+06	5.58066e+06	5.35887e+06	1.27425e+07	1.07211e+07
Guanosine	B(i)		320.969	282.083	NEG	2.28513e+06	1.49976e+06	2.1131e+06	2.49561e+06	1.96209e+06	1.94429e+06	1.76824e+06	2.4477e+06	2.0064e+06	2.00322e+06	2.07568e+06	2.30254e+06
Pyrrolidine	B(ii)		318.875	72.0806	POS	3.92652e+07	4.09268e+07	4.39318e+07	5.06831e+07	3.83666e+07	5.61233e+07	5.66711e+07	5.85063e+07	4.52304e+07	5.03011e+07	6.18869e+07	6.91037e+07
4-Pyridoxic acid	B(i)		160.614	184.064	POS	1.7731e+06	933117	1.18666e+06	1.41539e+06	1.21368e+07	8.52909e+06	91178.8	3.5335e+06	4.14209e+06	2.85652e+06	1.2392e+07	4.70849e+06
4-Pyridoxic acid	B(ii)		142.976	184.064	POS	8.93263e+07	4.873e+07	4.94064e+07	7.25084e+07	4.30695e+08	3.74042e+08	1.8989e+08	1.15194e+08	1.2664e+08	1.00185e+08	5.09098e+08	1.81836e+08
Propionylcarnitine	B(i)		300.276	218.139	POS	2.56561e+07	1.994e+07	1.98522e+07	3.81552e+07	3.37348e+07	4.0181e+07	3.658e+07	2.26896e+07	2.7942e+07	1.67123e+07	3.24522e+07	2.566e+07
Azelaic acid	B(i)		357.067	187.098	NEG	708598	1.00225e+06	830014	823370	651765	1.00568e+06	985522	1.03494e+06	923134	1.30813e+06	1.04029e+06	1.7897e+06
(2E)-Decenoyl-ACP	B(ii)		396.207	130.086	POS	0	0	0	0	0	3.48152e+07	1.5402e+07	1.16187e+07	0	1.55594e+07	5.8571e+07	4.79506e+07
Methoxypyrazine	B(ii)		186.51	111.066	POS	1.86202e+07	1.41273e+07	1.63911e+07	1.57959e+07	1.49627e+07	1.47356e+07	1.6583e+07	1.40827e+07	1.47873e+07	1.76857e+07	1.45213e+07	1.62314e+07
2-Methylbutyroylcarnitine	B(ii)		264.81	246.17	POS	1.62109e+07	1.08138e+07	1.73618e+07	2.46579e+07	1.91482e+07	2.49719e+07	1.52504e+07	2.90054e+07	2.01494e+07	2.10331e+07	2.9852e+07	3.46569e+07
Ricinine	B(ii)		101.975	165.066	POS	2.21917e+06	1.26358e+06	2.67825e+06	1.63659e+06	829461	2.04132e+06	1.6473e+06	1.78065e+06	1.51686e+06	1.06121e+06	739231	559603
Mukurozidiol	B(ii)		251.477	335.112	POS	3.52169e+06	6.03265e+06	5.10379e+06	1.36305e+07	9.10038e+06	1.11601e+07	3.47803e+07	1.56403e+07	1.47878e+07	1.71873e+07	2.18191e+07	1.70831e+07
Methylpyrazine	B(ii)		372.482	95.0601	POS	2.93962e+06	4.14719e+06	4.98445e+06	3.6281e+06	3.6227e+06	3.4259e+06	7.68356e+06	4.25588e+06	3.35043e+06	4.68338e+06	4.5526e+06	4.89952e+06
LysoPE(18:1(9Z)/0:0)	B(ii)		215.21	478.293	NEG	3.21426e+06	452431	2.42905e+06	4.48626e+06	2.37293e+06	2.84062e+06	1.02683e+06	1.97652e+06	3.35066e+06	280916	3.33117e+06	1.40009e+06
Phosphorylcholine	B(ii)		405.595	184.073	POS	1.01078e+07	8.41281e+06	9.35017e+06	9.01865e+06	1.08247e+07	1.15367e+07	1.25285e+07	1.15892e+07	1.08742e+07	9.71206e+06	1.22669e+07	1.34913e+07
Uridine 5'-diphosphoglucuronic acid (UDP-D-glucuronate)	B(i)		489.874	579.025	NEG	1.85007e+06	2.4376e+06	2.40583e+06	1.98981e+06	1.50197e+06	2.28414e+06	2.11497e+06	2.99142e+06	1.96835e+06	2.08261e+06	2.5226e+06	3.84249e+06
D-Sedoheptulose 7-phosphate	B(ii)		478.192	289.032	NEG	392831	464854	1.00978e+06	536198	248209	841517	770388	476243	823444	419228	1.87268e+06	2.83197e+06
Succinic acid	B(i)		399.383	117.019	NEG	1.44141e+08	1.45582e+08	1.88083e+08	2.74219e+08	2.07103e+08	2.84241e+08	2.86617e+08	2.18553e+08	1.62977e+08	2.40346e+08	2.60043e+08	2.89139e+08
Isobutyryl-L-carnitine	B(ii)		280.181	232.154	POS	1.60121e+08	1.5943e+08	1.82306e+08	2.29946e+08	2.29357e+08	3.5095e+08	2.78652e+08	2.23584e+08	1.86591e+08	2.29829e+08	2.86511e+08	3.02977e+08
Methylmalonic acid	B(i)		287.261	117.019	NEG	748102	1.00897e+06	1.01512e+06	1.1975e+06	631845	992924	1.05749e+06	1.39442e+06	888312	1.26034e+06	1.55437e+06	1.92991e+06
Methionyl-Threonine	B(ii)		325.257	251.101	POS	2.27163e+06	4.30085e+06	2.42778e+06	4.65375e+06	2.84688e+06	3.41664e+06	4.82684e+06	3.5428e+06	1.67427e+06	4.82121e+06	4.7441e+06	4.58118e+06
Mannitol	B(ii)		364.165	181.071	NEG	5.12293e+07	4.58551e+07	5.03293e+07	6.84474e+07	4.93342e+07	5.9498e+07	8.55352e+07	7.16594e+07	5.57416e+07	7.73118e+07	8.92323e+07	2.1226e+08
PE(16:0/18:2(9Z,12Z))	B(ii)		126.381	714.511	NEG	3.19091e+07	7.63767e+06	1.21459e+08	6.0372e+07	1.8501e+07	4.52882e+07	6.11426e+06	2.5874e+07	2.85544e+07	4.63483e+06	4.39316e+07	2.29307e+07
Rotundine A	B(ii)		31.4172	232.169	POS	53026.5	144226	160988	68194	134273	227330	252796	477814	243504	239739	94602.8	289512
beta-Hydroxypyruvic acid	B(i)		250.778	163.025	NEG	199353	971774	200761	188433	523257	390479	1.90354e+06	228251	214818	212996	633697	405510
N-Acetylgalactosamine	B(ii)		49.6872	222.097	POS	110378	112197	127360	102498	161258	178355	131342	222793	140537	116610	238301	188171
Trimethylamine N-oxide	B(i)		345.375	76.0755	POS	2.50004e+06	3.57693e+06	2.08608e+06	2.52547e+06	1.38877e+06	2.3382e+06	1.31945e+06	3.88611e+06	1.75354e+06	3.12657e+06	3.67815e+06	5.84555e+06
Putrescine	B(i)		420.723	89.1071	POS	1.14452e+06	493445	2.36423e+06	1.75894e+06	714355	1.39217e+06	640398	790638	541997	1.35516e+06	687425	638764
3,3,5-triiodo-L-thyronine-beta-D-glucuronoside	B(ii)		174.22	132.102	POS	266023	106179	295084	304712	269659	99436.4	306892	163570	352029	123588	241544	184033
Sorbitol	B(ii)		4.3834	181.071	NEG	1.79487e+07	2.16087e+07	1.88818e+07	1.74269e+07	1.41741e+07	1.21181e+07	1.47176e+07	1.283e+07	1.94677e+07	1.16101e+07	1.60147e+07	1.02381e+07
Ergothioneine	B(ii)		372.724	230.101	POS	488355	353689	326428	319985	490758	462048	1.14836e+06	397788	765217	287531	610881	4.5859e+06
Prolyl-Alanine	B(ii)		354.096	187.108	POS	630200	575795	705150	797621	616179	869639	922220	909559	643512	826809	1.15155e+06	1.41471e+06
5-Aminopentanamide	B(ii)		348.553	117.102	POS	4.10063e+06	2.02216e+06	4.07562e+06	4.61997e+06	3.41786e+06	5.58179e+06	3.73018e+06	4.867e+06	4.57338e+06	4.12017e+06	6.98346e+06	7.54089e+06
L-Tryptophan	B(i)		281.885	205.097	POS	2.24827e+06	1.63581e+06	2.47469e+06	2.7446e+06	1.4944e+06	6.00048e+06	3.25026e+06	4.79519e+06	2.19296e+06	4.61305e+06	8.43148e+06	1.09077e+07
3-Furoic acid	B(ii)		391.434	111.009	NEG	926478	1.40167e+06	982939	1.29988e+06	1.3092e+06	1.31306e+06	1.77683e+06	1.70069e+06	1.22614e+06	2.55218e+06	2.03192e+06	2.44296e+06
D-Aspartic acid	B(i)		419.195	134.044	POS	6.24278e+06	3.66373e+06	4.49612e+06	7.23088e+06	6.92778e+06	2.88091e+06	6.15698e+06	1.07869e+07	7.30966e+06	2.73897e+06	3.90498e+06	6.27363e+06
L-Thyronine	B(ii)		345.54	274.104	POS	3.60806e+08	6.64341e+08	4.26982e+08	3.34628e+08	4.37359e+08	5.1635e+08	4.87426e+08	4.47081e+08	3.12429e+08	4.19892e+08	4.71303e+08	5.29587e+08
N-Acetyl-L-phenylalanine	B(i)		185.945	206.082	NEG	701453	223696	909182	1.35076e+06	1.07326e+06	2.69997e+06	514557	852750	1.09205e+06	742496	2.24127e+06	1.49671e+06
2-Isopropylmalic acid	B(i)		251.33	175.061	NEG	205342	444777	367790	701906	473238	394710	1.49946e+06	843695	609929	1.14331e+06	737063	639558
Methyl 5-hydroxyoxindole-3-acetate	B(ii)		65.4429	222.076	POS	156824	134015	236172	164167	224302	84727.8	381954	154937	284352	77909.3	321033	221329
L-Phenylalanine	B(i)		279.064	164.072	NEG	4.54095e+06	3.0782e+06	4.61941e+06	4.65398e+06	2.93789e+06	1.08744e+07	5.5411e+06	8.66756e+06	3.62509e+06	8.71814e+06	1.51262e+07	2.17816e+07
Acadesine	B(i)		210.138	259.103	POS	134939	175378	131544	128420	117294	187417	377649	207530	173596	198381	232342	219632
Alanyl-Leucine	B(ii)		251.877	203.138	POS	302904	691995	448822	731314	246804	2.43307e+06	4.56032e+06	3.37152e+06	612831	2.8817e+06	6.91591e+06	1.55762e+07
4-Amino-2-methylenebutanoic acid	B(ii)		346.062	116.07	POS	6.87654e+07	8.3339e+07	8.78514e+07	7.76519e+07	8.1014e+07	5.58666e+07	9.39495e+07	5.3202e+07	8.74412e+07	9.50543e+07	9.2351e+07	6.10382e+07
2-Azetidinecarboxylic acid	B(ii)		369.725	102.055	POS	3.41869e+06	2.95642e+06	3.00244e+06	3.17911e+06	2.58563e+06	2.19476e+06	3.7991e+06	4.90805e+06	3.08357e+06	3.4055e+06	5.29014e+06	6.14143e+06
1H-Pyrrole-2-carboxaldehyde	B(ii)		49.4758	96.0441	POS	6.1854e+06	1.63714e+07	6.61817e+06	4.36749e+06	1.10064e+07	9.54512e+06	1.32827e+07	4.37829e+06	5.22711e+06	3.75253e+06	1.01027e+07	6.19347e+06
D-Glucuronolactone	B(i)		181.695	175.025	NEG	1.5985e+06	2.30175e+06	1.6612e+06	1.17533e+06	1.936e+06	1.64069e+06	2.7294e+06	1.12292e+06	1.46765e+06	1.17681e+06	1.82588e+06	1.42392e+06
Nicotinamide	B(i)		58.0394	123.055	POS	3.03015e+06	2.6972e+06	4.28513e+06	2.58202e+06	2.95538e+06	4.36017e+06	4.06617e+06	3.99187e+06	3.31632e+06	3.20286e+06	4.66824e+06	5.8424e+06
Orotate	B(i)		242.947	155.01	NEG	672860	836458	828087	1.6427e+06	1.14197e+06	1.32307e+06	848915	1.60002e+06	1.07775e+06	752547	906742	2.27136e+06
Sucrose	B(ii)		385.065	341.109	NEG	705366	786345	735981	796893	925509	1.40845e+06	34095.9	771908	651880	895391	1.84417e+06	974358
N-Acetylputrescine	B(i)		353.492	131.129	POS	6.16476e+07	3.85146e+07	5.38554e+07	5.11893e+07	6.53341e+07	6.97739e+07	1.02419e+08	1.19074e+08	1.12734e+08	9.82691e+07	1.29615e+08	1.45985e+08
Alanyl-Valine	B(ii)		276.223	189.123	POS	305042	463696	386590	432361	224676	1.62068e+06	1.23212e+06	1.74753e+06	411510	1.86709e+06	2.74907e+06	5.55197e+06
Octadecylamine	B(ii)		144.88	270.315	POS	209558	553809	272091	215119	279299	206335	196683	127829	232419	180489	234137	112310
Glycolic acid	B(ii)		261.922	75.0087	NEG	2.63796e+06	3.61237e+06	3.10945e+06	3.06048e+06	3.87459e+06	2.88517e+06	4.86642e+06	3.23801e+06	2.63051e+06	2.98506e+06	3.80565e+06	3.73588e+06
Isopropenyl acetate	B(ii)		232.419	101.06	POS	819986	1.04556e+06	837545	810684	872386	863553	913604	850830	883714	909527	1.03185e+06	1.0425e+06
Methyl jasmonate	B(ii)		29.6167	223.134	NEG	963925	1.19233e+06	978191	818122	758765	999344	900614	644185	975469	973742	876400	1.12448e+06
Phenylalanyl-Isoleucine	B(ii)		182.733	279.17	POS	2.10841e+06	4.40246e+06	2.80942e+06	2.28161e+06	791571	8.11939e+06	9.33598e+06	7.38855e+06	1.59104e+06	9.00182e+06	1.526e+07	4.33279e+07
D-Serine	B(i)		394.568	104.035	NEG	1.07797e+07	1.0088e+07	1.23009e+07	1.21485e+07	9.53542e+06	1.37585e+07	1.12812e+07	1.4827e+07	1.28984e+07	1.05994e+07	1.84039e+07	2.12951e+07
Metenamine	B(ii)		432.93	141.113	POS	3.8887e+07	3.775e+07	3.87656e+07	3.98189e+07	3.94781e+07	3.77269e+07	3.76272e+07	3.50838e+07	1.4561e+07	1.46811e+07	3.60212e+07	3.72501e+07
Sphinganine	B(ii)		117.457	302.305	POS	3.66712e+06	5.75163e+06	4.68535e+06	6.55214e+06	1.18105e+07	5.51588e+06	8.4042e+06	5.94195e+06	4.65542e+06	7.2857e+06	4.62757e+06	4.82818e+06
Pyridine	B(ii)		37.2029	80.0493	POS	516140	520356	190063	122660	382890	298111	795788	197279	298094	562966	282826	356020
4-Aminophenol	B(ii)		41.1467	110.06	POS	757538	923881	833268	992131	1.94513e+06	1.09612e+06	1.70226e+06	587694	2.24815e+06	827446	830189	1.75268e+06
Betanidin	B(ii)		143.274	389.102	POS	801825	457661	328032	485585	7.80234e+06	7.00936e+06	3.15198e+06	1.50081e+06	1.51604e+06	1.27876e+06	9.22534e+06	2.66991e+06
N-Methylsalsolinol	B(ii)		432.915	194.117	POS	1.53156e+07	1.54349e+07	1.56239e+07	1.5182e+07	1.54919e+07	1.60077e+07	1.36406e+07	1.52785e+07	1.32599e+07	1.51939e+07	1.37789e+07	1.47695e+07
3'-O-Methyl-D-adenosine	B(i)		90.0079	282.119	POS	2.16086e+06	1.41077e+06	2.71497e+06	3.41301e+06	1.21555e+06	4.47468e+06	1.14033e+06	3.08988e+06	2.42243e+06	2.31851e+06	6.68708e+06	6.2528e+06
Ellagic acid	B(ii)		399.089	303.006	POS	1.2081e+06	1.18339e+06	1.61424e+06	2.77265e+06	2.0445e+06	2.72325e+06	2.35221e+06	1.94845e+06	1.66141e+06	2.41551e+06	2.06179e+06	2.00613e+06
Pantothenol	B(i)		63.5138	206.138	POS	1.38131e+06	1.3294e+06	641588	418469	525663	1.26162e+06	478782	918943	515087	991854	602330	1.10308e+06
PE(18:1(11Z)/15:0)	B(ii)		104.028	704.519	POS	5.3451e+06	410111	5.33805e+06	7.142e+06	3.32193e+06	7.53153e+06	651536	2.89086e+06	3.38051e+06	272922	8.65614e+06	2.8714e+06
N-[(Ethoxycarbonyl)methyl)-p-menthane-3-carboxamide	B(ii)		286.899	270.202	POS	1.56454e+06	1.46914e+06	1.79738e+06	2.08161e+06	626403	1.79606e+06	1.17967e+06	1.90538e+06	1.23509e+06	2.07222e+06	1.58215e+06	1.81715e+06
L-prolyl-L-proline	B(ii)		432.976	213.123	POS	506836	374252	566907	592418	365185	877865	570261	1.01638e+06	469616	620626	1.32373e+06	1.78263e+06
Dimethylethanolamine	B(ii)		277.664	90.0912	POS	5.76359e+06	3.78253e+06	7.31863e+06	8.35309e+06	735910	6.42357e+06	2.74185e+06	8.4317e+06	2.83523e+06	7.14476e+06	9.07878e+06	1.06705e+07
2,2,4-Trimethyl-1,3-dioxolane	B(ii)		41.5868	117.091	POS	210676	256561	264279	223102	239743	284420	274754	352076	280761	234402	1.16585e+06	302686
Uridine 5'-diphosphate (UDP)	B(i)		444.123	402.995	NEG	404948	517086	522144	559577	409791	418200	678244	702387	564267	449808	430965	709321
3-Aminoisobutanoic acid	B(ii)		47.548	104.07	POS	4.48831e+06	7.65195e+06	4.59454e+06	4.84661e+06	5.29964e+06	3.86727e+06	6.41833e+06	5.06784e+06	3.51308e+06	4.91524e+06	4.08584e+06	3.79953e+06
D-Gluconic acid	B(i)		310.43	195.051	NEG	1.08343e+06	1.30398e+06	1.13246e+06	1.13177e+06	980860	1.26892e+06	1.83214e+06	1.40526e+06	2.58844e+06	1.02527e+06	1.49852e+06	1.39978e+06
Isoleucyl-Isoleucine	B(ii)		199.259	245.185	POS	2.63281e+06	5.18243e+06	3.70316e+06	3.12733e+06	1.29026e+06	9.55433e+06	1.50515e+07	7.94435e+06	1.92457e+06	9.47428e+06	1.82604e+07	4.85784e+07
5-Aminopentanoic acid	B(ii)		232.095	118.086	POS	7.20223e+06	7.47269e+06	7.96978e+06	7.1706e+06	7.31354e+06	1.54043e+07	8.65646e+06	7.97157e+06	7.59769e+06	8.11826e+06	1.31674e+07	1.84967e+07
Uridine 5'-monophosphate	B(ii)		456.7	323.028	NEG	625262	790565	1.12668e+06	1.13254e+06	849967	2.07136e+06	1.94952e+06	1.81285e+06	705570	1.54116e+06	2.5395e+06	3.52782e+06
Methyl 2-aminobenzoate	B(ii)		252.704	152.07	POS	831832	844539	709214	784522	875387	788296	1.05695e+06	787638	830143	770466	791406	788923
D-Arabinose 5-phosphate	B(ii)		459.254	213.015	POS	1.06426e+06	980846	1.31258e+06	823609	698315	1.6509e+06	1.15466e+06	1.44766e+06	706803	1.22294e+06	2.51638e+06	3.3282e+06
N4-Acetylaminobutanal	B(ii)		62.6499	130.086	POS	3.66951e+06	2.6462e+06	3.08138e+06	3.70926e+06	2.93524e+06	4.36588e+06	4.13485e+06	4.38166e+06	3.14646e+06	3.61442e+06	5.49141e+06	7.68959e+06
Fumaric acid	B(ii)		416.998	115.003	NEG	2.0473e+07	1.85873e+07	2.43057e+07	3.22594e+07	2.12671e+07	2.19769e+07	3.80838e+07	2.76878e+07	2.42476e+07	1.65499e+07	2.50531e+07	2.9474e+07
Phenylalanyl-Valine	B(ii)		197.808	265.154	POS	1.02907e+06	1.25461e+06	1.24155e+06	1.10788e+06	545896	4.14614e+06	3.41977e+06	4.54848e+06	728876	4.92042e+06	5.51395e+06	2.22958e+07
2',4',6'-Trihydroxyacetophenone	B(i)		29.5699	167.037	NEG	1.86426e+06	2.13624e+06	2.2846e+06	1.79113e+06	2.15139e+06	2.05447e+06	2.51754e+06	1.87944e+06	2.08911e+06	2.30035e+06	2.28796e+06	1.8917e+06
Dethiobiotin	B(i)		268.466	215.139	POS	602274	648081	638932	598503	1.21018e+06	1.09631e+06	538943	611246	641381	806319	819711	1.00336e+06
Gluconolactone	B(i)		182.828	177.04	NEG	4.61238e+07	6.0032e+07	5.49226e+07	5.00117e+07	4.53355e+07	4.42092e+07	3.24922e+07	4.12073e+07	4.79617e+07	3.92537e+07	4.25175e+07	4.19635e+07
Glucosamine	B(i)		455.962	180.086	POS	2.38782e+06	3.81024e+06	4.04689e+06	5.11347e+06	4.60236e+06	2.66694e+06	5.42274e+06	4.90971e+06	4.26492e+06	4.26043e+06	5.52094e+06	6.26607e+06
N-Acetylhistidine	B(ii)		332.594	198.087	POS	616251	434098	603222	646293	496311	1.27882e+06	322363	716212	714459	754622	1.57128e+06	1.12473e+06
LysoPE(15:0/0:0)	B(ii)		227.701	440.277	POS	1.26666e+07	847104	6.08625e+06	1.48518e+07	9.84313e+06	9.12795e+06	670237	3.81784e+06	1.12397e+07	428258	1.04882e+07	3.8208e+06
Choline	B(i)		286.925	104.107	POS	1.88358e+09	1.48455e+09	2.1332e+09	2.29951e+09	7.68413e+08	2.37031e+09	1.44894e+09	2.5009e+09	1.59686e+09	2.2259e+09	2.49791e+09	2.61713e+09
2-Pyrrolidinone	B(ii)		434.663	86.0598	POS	4.46276e+06	4.47318e+06	4.38362e+06	4.3666e+06	3.18732e+06	6.13486e+06	6.91258e+06	5.564e+06	4.70418e+06	2.90876e+06	7.7931e+06	1.10011e+07
Gamma glutamyl ornithine	B(ii)		345.167	262.145	POS	2.48478e+06	165267	1.29162e+06	2.23436e+06	946623	2.30274e+06	3.6689e+06	78599.6	3.17766e+06	3.43927e+06	1.87471e+06	4.3756e+06
L-Ornithine	B(i)		521.974	133.097	POS	1.15356e+06	1.50497e+06	936581	926846	816105	1.4068e+06	2.03899e+06	1.01692e+06	979727	1.02935e+06	1.89982e+06	1.76377e+06
Aflatoxin B2	B(ii)		175.499	315.086	POS	121663	96215.7	151884	88982.8	214827	115299	169803	142141	217071	89193.8	49682.1	0
N-Acetylornithine	B(ii)		406.662	175.107	POS	1.62901e+06	1.92788e+06	1.1374e+06	3.18088e+06	2.71501e+06	2.46373e+06	4.74982e+06	2.77033e+06	1.85905e+06	1.55236e+06	2.18242e+06	1.13408e+06
N-Acetylglutamine	B(ii)		328.886	187.072	NEG	1.58665e+06	1.89373e+06	1.63693e+06	2.71946e+06	2.56072e+06	4.04797e+06	4.72046e+06	2.30175e+06	2.54957e+06	3.01667e+06	5.01125e+06	4.60637e+06
myo-Inositol	B(ii)		408.691	179.056	NEG	1.15513e+07	1.54501e+07	1.59231e+07	1.21572e+07	1.21873e+07	1.53228e+07	1.31221e+07	1.49307e+07	1.23488e+07	1.22502e+07	1.86847e+07	1.96819e+07
4-(Trimethylammonio)butanoate	B(i)		396.552	146.117	POS	3.67171e+07	2.40675e+07	4.00643e+07	3.70566e+07	4.59054e+07	7.38307e+07	4.95094e+07	3.35483e+07	3.14556e+07	3.02746e+07	8.45407e+07	6.86936e+07
2-Ketoglutaric acid	B(i)		382.543	145.014	NEG	1.16454e+07	7.05653e+06	9.86186e+06	1.28404e+07	1.21957e+07	7.18778e+06	2.10316e+07	1.35117e+07	1.0812e+07	6.21539e+06	8.58885e+06	1.06272e+07
Melibiose	B(ii)		418.046	365.105	POS	8.30148e+07	7.07187e+07	9.89728e+07	1.07374e+08	1.02885e+08	9.74406e+07	1.09982e+08	9.39829e+07	1.05021e+08	9.46672e+07	8.6688e+07	9.44147e+07
Cis-Aconitic acid	B(i)		448.517	173.009	NEG	6.19729e+06	7.47741e+06	6.03955e+06	6.73986e+06	7.33262e+06	8.18771e+06	1.11302e+07	9.15251e+06	9.03948e+06	7.30111e+06	1.13724e+07	1.19929e+07
Trinexapac-ethyl	B(i)		72.5655	251.09	NEG	1.01124e+06	900749	1.21908e+06	673037	930499	763434	688647	405095	1.84389e+06	697247	504981	434937
Acetyl-CoA	B(ii)		436.355	810.13	POS	666876	477130	643407	808212	719648	575724	363333	525313	677612	372809	425828	294992
Piperidine	B(ii)		284.013	86.0963	POS	8.23448e+06	6.17359e+06	8.25943e+06	8.37879e+06	6.30456e+06	1.56788e+07	9.8297e+06	1.30743e+07	7.1031e+06	1.36459e+07	2.09893e+07	2.91224e+07
cysteine	B(ii)		432.624	282.034	POS	2.50431e+06	5.1453e+06	2.89344e+06	2.09547e+06	3.69333e+06	4.03726e+06	1.06812e+07	5.79571e+06	3.63906e+06	7.79575e+06	5.77842e+06	8.21182e+06
5-Methoxytryptophan	B(ii)		63.5391	235.107	POS	966620	2.46026e+06	990124	413677	490634	1.53107e+06	1.79214e+06	2.07533e+06	1.61798e+06	1.64158e+06	4.38599e+06	2.97276e+06
L-Threonine	B(i)		370.884	118.051	NEG	4.57397e+07	3.59773e+07	5.16436e+07	4.12636e+07	2.79437e+07	4.61509e+07	4.55049e+07	5.37163e+07	3.64228e+07	3.87949e+07	5.79956e+07	6.98433e+07
L-Saccharopine	B(i)		464.657	277.139	POS	1.78779e+07	2.4316e+07	2.66018e+07	3.36663e+07	1.53306e+07	2.77169e+07	4.2198e+07	2.56208e+07	1.58397e+07	2.11262e+07	4.88757e+07	5.84582e+07
D-Xylitol	B(ii)		412.722	151.056	NEG	594329	678746	646728	501163	436214	532375	868035	468936	487210	548287	674500	362887
N-Acryloylglycine	B(ii)		449.056	130.05	POS	2.65231e+06	2.44994e+06	3.15493e+06	2.71865e+06	2.57681e+06	2.13875e+06	3.79276e+06	5.18832e+06	2.93858e+06	3.9668e+06	2.74273e+06	5.39709e+06
Fructose 1-phosphate	B(ii)		489.281	283.018	POS	1.16738e+06	1.15341e+06	1.60149e+06	925941	829708	1.79085e+06	1.28313e+06	1.44955e+06	622768	1.30143e+06	2.6699e+06	3.56739e+06
8-hydroxy-6,7-dimethoxy-2H-chromen-2-one	B(ii)		29.9353	223.063	POS	2.17216e+06	1.74061e+06	2.40058e+06	2.02564e+06	1.94883e+06	1.80844e+06	1.79717e+06	1.91152e+06	1.83767e+06	2.15682e+06	1.80299e+06	1.42883e+06
NAD	B(ii)		451.09	664.118	POS	2.03897e+07	1.64069e+07	2.4654e+07	2.31931e+07	1.86984e+07	2.54835e+07	2.59074e+07	2.25112e+07	2.40029e+07	1.65055e+07	3.14145e+07	3.35882e+07
Allopurinol-1-ribonucleoside	B(i)		231.832	267.073	NEG	520679	608747	641883	582119	304901	2.72489e+06	487791	650298	649600	1.22346e+06	3.34468e+06	2.94607e+06
H-PHE-PRO-OH	B(i)		255.418	263.139	POS	77834.5	112008	282908	390263	159774	570401	438667	558737	310063	578520	1.22647e+06	1.69716e+06
O-Acetylserine	B(ii)		312.875	148.06	POS	377982	435751	364808	414642	262968	926960	492624	428853	385604	481684	546031	634495
5-Methylcytosine	B(i)		197.067	126.066	POS	3.56276e+06	2.97399e+06	3.42447e+06	3.09429e+06	4.45233e+06	4.41387e+06	3.97759e+06	2.99293e+06	3.70946e+06	2.47255e+06	4.03598e+06	4.00331e+06
FAD	B(ii)		412.226	784.15	NEG	457691	389128	493272	539456	512422	547977	747478	681896	502311	505205	631159	676429
Oxytetracycline	B(ii)		399.041	459.136	NEG	754170	897329	998047	1.32514e+06	1.12861e+06	1.9155e+06	1.65072e+06	1.12799e+06	913918	1.1507e+06	1.64683e+06	2.03578e+06
N-Acetylhistamine	B(ii)		160.697	154.097	POS	508762	554635	424895	465300	910155	606506	425779	496419	411569	425894	482196	510349
2-(Ethylsulfinylmethyl)phenyl methylcarbamate	B(ii)		340.878	242.079	POS	1.3736e+07	1.34411e+07	1.266e+07	9.38444e+06	1.29885e+07	1.50179e+07	1.55834e+07	1.52395e+07	1.31402e+07	1.52629e+07	1.55334e+07	1.69343e+07
O-Phosphoethanolamine	B(ii)		194.692	140.01	NEG	2.85498e+06	720267	2.22362e+06	1.8812e+06	3.2901e+06	4.20152e+06	1.00442e+06	1.76953e+06	2.07929e+06	992986	4.64166e+06	3.36567e+06
L-Nicotine	B(i)		66.334	163.123	POS	402632	710652	488015	777145	279637	699793	865350	754637	374941	454147	707769	418262
Leucyl-Tyrosine	B(ii)		223.619	295.165	POS	984920	1.71161e+06	1.50485e+06	1.18149e+06	400225	3.37064e+06	3.73871e+06	2.90742e+06	721458	3.94509e+06	6.70559e+06	1.73591e+07
4-Caffeoyl-1,5-quinolactone	B(ii)		416.461	337.089	POS	2.11345e+06	1.55063e+06	1.91322e+06	2.02765e+06	3.3964e+06	5.20896e+06	2.9936e+06	3.0579e+06	2.41164e+06	2.8989e+06	6.16909e+06	5.65593e+06
Kojic acid	B(ii)		91.0102	143.033	POS	1.80541e+06	2.41471e+06	2.87363e+06	2.70368e+06	1.86337e+06	1.60509e+06	971606	2.37831e+06	2.51894e+06	1.47017e+06	1.39885e+06	1.48678e+06
Sorbitol-6-phosphate	B(ii)		476.111	261.037	NEG	256364	526275	452809	673430	226335	630195	497382	424480	707313	109782	1.03001e+06	1.00886e+06
L-Asparagine	B(i)		395.043	131.046	NEG	1.47424e+07	1.37167e+07	1.60591e+07	1.29751e+07	8.91406e+06	1.28695e+07	1.55717e+07	1.78432e+07	1.2323e+07	1.31966e+07	1.83808e+07	2.19997e+07
Galacturonic acid	B(ii)		277.08	193.035	NEG	1.18844e+06	2.49131e+06	1.19651e+06	665781	2.08298e+06	1.22564e+06	2.09052e+06	888280	1.08046e+06	632226	1.47982e+06	1.2044e+06
PS(16:0/18:2(9Z,12Z))	B(ii)		217.971	760.512	POS	6.76589e+07	5.65998e+07	5.80741e+07	6.71741e+07	1.19908e+08	6.19729e+07	1.03904e+08	8.67047e+07	8.91662e+07	6.50574e+07	7.08068e+07	4.90012e+07
p-Menth-1-en-4-ol	B(ii)		373.153	154.134	POS	4.35675e+07	6.00239e+07	5.13001e+07	5.07069e+07	5.10577e+07	4.94078e+07	1.12136e+08	6.14386e+07	4.73034e+07	6.77176e+07	5.12577e+07	7.07449e+07
Prolyl-Aspartate	B(ii)		437.578	231.097	POS	571930	137612	596574	624847	420672	540735	471767	867310	546591	389873	957552	1.38828e+06
3-Aminobutanoic acid	B(ii)		161.528	104.07	POS	958909	895939	1.44755e+06	995728	1.31508e+06	1.13878e+06	1.48993e+06	991715	701128	963683	1.34142e+06	1.15781e+06
4-Aminobutyric acid	B(i)		414.86	104.07	POS	1.39845e+07	1.08856e+07	1.78959e+07	1.49206e+07	1.10012e+07	1.88094e+07	1.54316e+07	5.2221e+07	1.47204e+07	1.99328e+07	5.65277e+07	2.23754e+07
Betaine	B(i)		150.65	118.086	POS	2.09875e+06	2.4806e+06	2.21057e+06	5.55144e+06	2.64685e+06	3.4148e+06	2.78704e+06	2.62375e+06	2.55083e+06	2.45436e+06	2.82783e+06	2.43826e+06
4-Guanidinobutanoic acid	B(ii)		378.576	146.092	POS	3.80847e+06	2.99905e+06	2.8157e+06	2.73885e+06	6.17376e+06	4.33202e+06	5.11647e+06	5.67875e+06	5.1275e+06	4.13018e+06	5.31478e+06	6.42136e+06
7-Hydroxy-2-methyl-4-oxo-4H-1-benzopyran-5-acetic acid	B(ii)		197.315	235.06	POS	108475	54565	158098	126169	215280	156170	149092	120204	239889	111254	185040	132435
alpha-Bixin	B(ii)		511.988	395.226	POS	1.16951e+07	9.43683e+06	9.5042e+06	9.52922e+06	1.11808e+07	1.17709e+07	1.12558e+07	1.28617e+07	1.04557e+07	1.00098e+07	1.23091e+07	1.20978e+07
Succinyladenosine	B(ii)		420.55	384.115	POS	913386	464619	2.01933e+06	1.14596e+06	666653	2.0332e+06	1.91664e+06	1.58652e+06	791565	1.73201e+06	2.73441e+06	3.98332e+06
Repandiol	B(ii)		339.18	195.064	POS	1.71944e+06	1.30653e+06	1.606e+06	2.27793e+06	1.29592e+06	1.81962e+06	1.88576e+06	2.06194e+06	1.68873e+06	1.66996e+06	2.01064e+06	2.32411e+06
Norsanguinarine	B(ii)		299.221	334.11	POS	147134	169746	143377	137343	152945	198437	120664	185091	171155	179390	127065	165965
(2S,4S)-Pinnatanine	B(ii)		397.781	245.106	POS	1.34764e+06	1.25874e+06	1.2399e+06	1.12414e+06	1.1606e+06	943089	331184	671147	1.29254e+06	352817	598516	899064
Prostaglandin B2	B(i)		59.7987	333.204	NEG	2.13027e+06	3.49953e+06	2.25879e+06	1.75985e+06	1.63045e+06	1.81274e+06	2.55032e+06	2.77862e+06	2.11539e+06	3.71317e+06	1.59422e+06	2.68372e+06
Quinic acid	B(i)		351.59	191.056	NEG	1.95903e+06	2.60307e+06	2.52088e+06	2.1548e+06	3.23337e+06	3.10639e+06	3.34768e+06	3.42922e+06	2.36055e+06	2.75937e+06	2.50317e+06	3.0435e+06
Kojibiose	B(ii)		435.692	325.112	POS	917554	1.12094e+06	639141	909485	737195	1.13637e+06	926562	938852	1.15671e+06	835623	1.28421e+06	1.16639e+06
2-Isopropylphenyl methylcarbamate	B(ii)		479.168	194.117	POS	1.58855e+07	1.63417e+07	1.6656e+07	1.69944e+07	1.63885e+07	1.6311e+07	1.64312e+07	1.60672e+07	7.81112e+06	1.59635e+07	1.26759e+07	1.5647e+07
Glutaminylserine	B(ii)		386.312	234.108	POS	550174	382558	556149	723333	522123	751426	627253	666236	464556	376689	801139	821805
1,2,3-Trihydroxybenzene	B(i)		152.375	125.024	NEG	1.79487e+06	2.24335e+06	2.49523e+06	2.04122e+06	2.83759e+06	1.59611e+06	2.44174e+06	2.1679e+06	2.86602e+06	2.11085e+06	2.13728e+06	2.16419e+06
PE(18:2(9Z,12Z)/15:0)	B(ii)		38.3506	702.507	POS	3.18135e+07	3.49392e+06	2.562e+07	6.19055e+07	1.87325e+07	6.31667e+07	6.61613e+06	1.9478e+07	2.02282e+07	5.16658e+06	3.83859e+07	1.65629e+07
L-dihydroorotate	B(i)		168.85	157.027	NEG	4.08804e+06	4.24492e+06	3.49197e+06	4.16214e+06	6.08291e+06	5.27231e+06	1.36889e+07	1.92088e+07	7.9792e+06	1.16617e+07	9.09727e+06	1.06763e+07
Citraconic acid	B(ii)		97.5324	129.019	NEG	1.31634e+07	1.92689e+07	1.13993e+07	1.23296e+07	1.45902e+07	1.09116e+07	1.45387e+07	1.11584e+07	1.22621e+07	1.18073e+07	1.22588e+07	1.00417e+07
Styrene	B(ii)		183.424	105.07	POS	230902	193329	169569	267789	363052	914835	532815	487958	347344	583739	1.28138e+06	1.57761e+06
Methylsuccinic acid	B(i)		149.988	131.035	NEG	1.17128e+08	1.22753e+08	1.3168e+08	2.3881e+07	1.13691e+08	1.05189e+08	2.58936e+07	2.21529e+07	1.06317e+08	1.11804e+08	1.01353e+08	1.03915e+08
Ethylbenzene	B(ii)		32.3559	107.085	POS	241176	417908	319426	234422	352637	462104	443208	439286	315283	350458	221002	392008
N-a-Acetyl-L-arginine	B(ii)		389.354	217.129	POS	2.0118e+06	1.25939e+06	2.20122e+06	2.91122e+06	1.5553e+06	4.96057e+06	1.93092e+06	2.8392e+06	3.5065e+06	3.2148e+06	7.25949e+06	5.97396e+06
D-Arabinose	B(ii)		189.29	149.045	NEG	2.28432e+07	3.54073e+07	1.17124e+07	2.43165e+07	2.06028e+07	1.08229e+07	7.92729e+06	2.01321e+07	8.89094e+06	2.22091e+07	9.27822e+06	2.09649e+07
PE(18:1(9Z)/16:0)	B(ii)		153.585	718.534	POS	2.5982e+08	5.90317e+07	2.84591e+08	3.33106e+08	2.1787e+08	3.50887e+08	1.13378e+08	2.76864e+08	2.34606e+08	6.39647e+07	3.81798e+08	2.02639e+08
D-Glycero-D-galacto-heptitol	B(ii)		348.013	211.082	NEG	8.18544e+06	3.0078e+06	8.98383e+06	1.16866e+07	1.6623e+06	3.94921e+06	3.72263e+06	1.07814e+07	3.53116e+06	8.11377e+06	3.41482e+06	5.70751e+06
PS(15:0/18:2(9Z,12Z))	B(ii)		218.818	746.493	POS	7.34649e+06	3.82502e+06	4.94558e+06	6.55696e+06	1.13329e+07	7.77556e+06	5.48266e+06	7.75133e+06	7.38533e+06	4.13772e+06	9.31624e+06	5.03156e+06
NG,NG-dimethyl-L-arginine (ADMA)	B(i)		512.509	203.15	POS	5.32658e+07	2.82341e+07	5.19819e+07	5.31047e+07	4.82309e+07	8.09953e+07	4.70032e+07	5.70229e+07	4.73272e+07	3.81588e+07	8.74607e+07	9.37227e+07
Phenylpyruvic acid	B(i)		49.3031	163.04	NEG	1.6271e+06	314451	1.86366e+06	2.35842e+06	1.1991e+06	2.29098e+06	1.23218e+07	3.43399e+06	2.11504e+06	1.20602e+07	6.62754e+06	1.79118e+07
Glyceraldehyde 3-phosphate	B(i)		496.846	214.996	NEG	870332	738688	966329	763979	469740	1.09359e+06	648344	903183	561547	665733	1.35434e+06	1.88052e+06
PE(18:3(6Z,9Z,12Z)/15:0)	B(ii)		158.089	700.489	POS	848072	67729.4	1.32483e+06	1.24799e+06	611609	1.96408e+06	106641	454725	535737	49506.2	856830	826885
Trans-urocanate	B(ii)		372.752	137.035	NEG	1.86441e+06	2.49916e+06	2.16003e+06	2.15809e+06	2.40843e+06	2.22013e+06	4.5172e+06	2.4694e+06	2.10741e+06	2.55838e+06	2.10694e+06	2.60951e+06
1-Propenylpyrazine	B(ii)		382.887	121.079	POS	3.52898e+06	2.86568e+06	3.05386e+06	3.47418e+06	3.65905e+06	3.20991e+06	2.42594e+06	3.2097e+06	3.33703e+06	3.52838e+06	2.80187e+06	2.402e+06
N,N-Dimethylguanosine	B(i)		203.678	312.13	POS	119909	64845.5	133307	232046	124024	317409	82883.1	184921	136836	106360	361447	313345
PC(20:3(8Z,11Z,14Z)/14:0)	B(ii)		151.567	756.551	POS	1.52514e+07	3.2958e+06	1.20121e+07	2.41349e+07	1.67059e+07	1.26327e+07	8.94076e+06	7.49917e+06	1.67075e+07	1.45882e+06	1.00017e+07	8.02582e+06
Phytosphingosine	B(ii)		172.655	318.3	POS	752559	1.21626e+06	514873	1.16821e+06	684081	458040	2.20284e+06	1.87442e+06	374208	1.27305e+06	468415	178968
Adenosine monophosphate	B(ii)		472.001	348.07	POS	749529	1.0217e+06	1.56106e+06	1.01794e+06	300743	2.33316e+06	1.20922e+06	1.12823e+06	446245	1.05273e+06	2.50834e+06	3.9974e+06
Oxypurinol	B(i)		227.48	151.026	NEG	3.14007e+06	2.60171e+06	4.34613e+06	962222	479645	1.90208e+06	352668	1.60548e+06	2.06195e+06	2.92587e+06	6.31848e+06	5.21807e+06
3-Glucogallic acid	B(ii)		113.752	333.083	POS	25424.4	20241	27180.7	7085.54	19799.6	14677.5	3185.25	3965.16	23327.5	7335.3	12000.1	0
gamma-Aminobutyric acid	B(ii)		308.363	104.07	POS	3.94327e+07	2.51255e+07	5.31531e+07	5.56067e+07	1.02055e+07	5.41966e+07	2.52716e+07	5.90598e+07	2.82988e+07	5.16426e+07	6.79767e+07	7.37227e+07
Ergosterol	B(ii)		74.279	379.335	POS	1.86028e+07	2.06122e+07	2.25987e+07	2.20853e+07	1.9463e+07	3.53532e+07	4.56589e+07	2.81985e+07	2.46819e+07	2.71852e+07	4.38438e+07	4.44655e+07
β-Alanine	B(i)		385.775	90.0547	POS	5.56844e+06	1.79525e+07	6.54814e+06	2.59803e+07	5.20728e+06	1.47582e+07	2.33211e+07	1.92143e+07	1.92336e+07	6.77903e+06	1.62846e+07	2.1026e+07
Ethiofencarb	B(ii)		407.904	248.065	POS	9.56499e+06	6.42359e+06	8.74123e+06	9.71721e+06	9.67015e+06	1.14444e+07	9.41385e+06	1.14872e+07	9.33423e+06	1.00501e+07	1.24195e+07	1.41301e+07
PC(22:2(13Z,16Z)/14:0)	B(ii)		88.9229	786.597	POS	4.94025e+06	781388	2.82205e+06	5.74831e+06	9.4578e+06	4.58285e+06	5.27838e+06	1.14988e+06	7.87278e+06	405214	3.35008e+06	1.42203e+06
Methylimidazoleacetic acid	B(ii)		84.1094	141.066	POS	2.45838e+06	5.3106e+06	2.3125e+06	2.101e+06	3.73305e+06	2.5201e+06	5.78241e+06	2.42753e+06	3.60805e+06	2.58427e+06	2.64308e+06	2.57072e+06
PC(20:4(8Z,11Z,14Z,17Z)/15:0)	B(ii)		150.238	768.552	POS	1.68431e+06	322595	1.3509e+06	3.33205e+06	1.95392e+06	1.5091e+06	941166	543972	2.06023e+06	121712	1.60775e+06	1.14069e+06
2,3-Dinor-6-keto-prostaglandin F1 a	B(ii)		60.7391	325.201	NEG	3.3892e+06	1.38001e+07	7.38882e+06	2.22437e+06	7.5746e+06	2.86711e+06	2.19808e+07	9.9711e+06	5.07914e+06	9.30064e+06	3.08586e+06	7.04512e+06
L-Gulonolactone	B(ii)		73.9915	177.04	NEG	9.39832e+07	7.10772e+07	9.43787e+07	8.98444e+07	5.77838e+07	9.27235e+07	6.74272e+07	1.0774e+08	8.22457e+07	9.15496e+07	7.59968e+07	9.39583e+07
Triethanolamine	B(i)		140.364	150.112	POS	619738	705478	897344	246374	385259	857013	376115	630549	466991	497711	721988	1.18631e+06
6-C-β-Glucopyranosyl-8-C-α-arabinopyranosylapigenin	B(i)		329.913	563.12	NEG	174422	168317	282993	335987	303689	197007	414045	207554	282211	375412	170052	283507
2-Ketobutyric acid	B(ii)		318.043	101.024	NEG	1.86526e+08	2.02403e+08	2.89375e+08	2.62059e+08	2.2374e+08	1.76754e+08	1.19859e+08	1.65187e+08	1.80226e+08	2.14728e+08	1.84741e+08	1.85992e+08
Thymine	B(ii)		72.6616	127.05	POS	327625	608763	295624	290927	446643	285572	325303	313615	460852	248660	250714	275900
Malonic acid	B(ii)		386.255	103.004	NEG	2.31043e+06	1.6431e+06	2.5545e+06	2.7943e+06	1.84967e+06	2.4688e+06	3.40491e+06	2.81974e+06	2.19454e+06	2.30984e+06	2.21866e+06	3.06528e+06
Prostaglandin H2	B(ii)		37.5909	335.218	POS	3.00212e+06	4.46021e+06	4.63872e+06	2.10714e+06	2.32917e+06	4.89054e+06	6.71826e+06	1.1249e+07	3.54538e+06	1.58329e+07	6.66437e+06	1.64608e+07
(S)-beta-Aminoisobutyric acid	B(i)		436.168	104.07	POS	8.0374e+06	7.95568e+06	4.86785e+06	8.58656e+06	6.75743e+06	1.09618e+07	4.90492e+06	1.50249e+07	4.91162e+06	6.15471e+06	1.01018e+07	2.16193e+07
H-LEU-VAL-OH	B(i)		215.527	231.17	POS	3.67685e+06	4.48825e+06	4.45358e+06	3.91721e+06	1.46538e+06	9.92562e+06	8.09439e+06	9.57804e+06	2.32062e+06	1.04335e+07	1.71319e+07	4.32287e+07
PA(16:1(9Z)/18:2(9Z,12Z))	B(ii)		219.991	671.462	POS	467906	495120	2.5498e+06	2.18387e+06	184836	2.01485e+06	787190	4.52517e+06	1.49252e+06	1.22445e+06	1.27085e+06	1.71789e+06
N,N-Dimethylformamide	B(ii)		370.165	74.0599	POS	2.64079e+06	2.16955e+06	3.35276e+06	2.12588e+06	1.07644e+06	2.379e+06	2.67316e+06	4.16585e+06	2.53224e+06	2.71845e+06	4.48934e+06	5.39026e+06
3-Hydorxy-3-methylglutaric acid	B(i)		384.759	161.045	NEG	7.92422e+06	1.12173e+07	1.09753e+07	1.37553e+07	1.08971e+07	9.72873e+06	1.37492e+07	1.57558e+07	9.53114e+06	1.22116e+07	1.41037e+07	1.99572e+07
Phthalic acid	B(i)		152.234	165.019	NEG	2.15551e+06	2.08239e+06	3.9728e+06	2.2272e+06	2.83281e+06	2.4982e+06	2.62819e+06	2.94934e+06	2.52768e+06	2.88794e+06	3.38442e+06	3.3223e+06
PE(18:0/14:1(9Z))	B(ii)		157.566	690.504	POS	8.05292e+06	1.21859e+06	8.06827e+06	1.21511e+07	5.0419e+06	9.91676e+06	1.87467e+06	6.89278e+06	6.57279e+06	1.11755e+06	1.00931e+07	5.07199e+06
2-Amino-6-methyldipyrido[1,2-a:3',2'-d]imidazole	B(ii)		291.84	199.101	POS	3.65351e+07	2.49182e+07	2.58347e+07	2.22439e+07	5.30971e+07	3.80842e+07	3.49972e+07	3.88213e+07	4.20627e+07	3.43055e+07	4.62666e+07	4.10394e+07
D-Glucuronate	B(i)		403.71	193.035	NEG	8.94799e+06	8.45665e+06	9.42712e+06	1.07177e+07	1.01719e+07	1.38677e+07	1.24613e+07	1.04642e+07	9.95069e+06	9.65189e+06	1.528e+07	1.41854e+07
N-Acetylglycine	B(i)		192.34	116.035	NEG	2.57813e+06	3.16456e+06	2.46585e+06	2.65608e+06	3.14981e+06	2.99993e+06	3.65059e+06	3.55873e+06	3.38811e+06	3.66731e+06	3.87822e+06	4.51587e+06
Phenylalanyl-Alanine	B(ii)		224.687	237.123	POS	291458	711979	445346	326781	106488	1.03325e+06	1.43028e+06	1.15493e+06	241506	1.68965e+06	1.99852e+06	5.36015e+06
H-THR-PHE-OH	B(i)		217.989	267.132	POS	0	0	0	0	37015.8	466122	0	476138	0	0	20120.6	2.6894e+06
PE(20:2(11Z,14Z)/14:0)	B(ii)		154.252	716.521	POS	8.50098e+08	1.56634e+08	8.30695e+08	1.24485e+09	5.1329e+08	9.28334e+08	1.99872e+08	6.13865e+08	6.38914e+08	1.11237e+08	9.85214e+08	5.00988e+08
L-Lactic acid	B(ii)		177.158	89.0244	NEG	2.75839e+07	5.74337e+07	5.25518e+07	2.27109e+07	2.955e+07	4.58906e+07	3.99908e+07	2.57813e+07	4.32191e+07	2.58361e+07	4.95051e+07	3.06925e+07
Melitric acid B	B(ii)		417.373	521.108	POS	1.93013e+06	2.172e+06	2.65691e+06	2.57539e+06	1.95532e+06	1.52543e+06	2.73914e+06	1.60233e+06	2.41216e+06	938153	2.1421e+06	1.10129e+06
Tromethamine	B(ii)		435.648	122.081	POS	7.3068e+06	7.05835e+06	7.69193e+06	8.29257e+06	8.08187e+06	7.15065e+06	7.80934e+06	7.39553e+06	7.79671e+06	7.11045e+06	8.21283e+06	8.63843e+06
Oxoadipic acid	B(ii)		327.099	159.03	NEG	1.18277e+06	1.89392e+06	1.85435e+06	1.50019e+06	2.8363e+06	1.37489e+06	3.417e+06	2.41326e+06	1.80063e+06	2.5351e+06	2.45971e+06	2.98971e+06
benzene-1,2,4-triol	B(ii)		320.516	125.024	NEG	1.22971e+07	1.20891e+07	8.96159e+06	1.24022e+07	7.58088e+06	1.11187e+07	7.78705e+06	1.11617e+07	1.18328e+07	7.21875e+06	1.15431e+07	1.12295e+07
Rhapontigenin	B(ii)		75.6321	257.078	NEG	2.76032e+06	1.90984e+06	3.75786e+06	3.72315e+06	4.1911e+06	3.92094e+06	2.51591e+06	2.08923e+06	3.07168e+06	1.36362e+06	3.40717e+06	2.79766e+06
3alpha,4,7,7alpha-Tetrahydro-1H-isoindole-1,3(2H)-dione	B(ii)		299.776	152.07	POS	700057	809625	554756	625572	809125	685789	671751	616587	725986	678294	720867	781728
PC(22:4(7Z,10Z,13Z,16Z)/14:0)	B(ii)		91.7564	782.57	POS	3.8614e+07	8.14069e+06	2.50748e+07	7.75987e+07	4.4189e+07	3.15653e+07	2.28714e+07	1.06327e+07	4.64502e+07	3.343e+06	3.00038e+07	1.78553e+07
O-Acetyl-L-serine	B(i)		331.009	192.051	NEG	330643	633110	363371	281859	516594	399582	601725	356122	429328	276457	407889	416361
Linoleic acid	B(ii)		42.825	279.232	NEG	4.0968e+09	3.52926e+09	3.56534e+09	3.42438e+09	5.41641e+09	4.40059e+09	5.84192e+09	5.5494e+09	4.64811e+09	5.29016e+09	5.34177e+09	6.55265e+09
4-Hydroxycitrulline	B(ii)		141.919	192.102	POS	258703	222317	169099	220685	189632	202742	281361	308247	180439	258990	205481	340881
PS(18:0/16:1(9Z))	B(ii)		217.546	762.526	POS	3.22985e+07	2.73675e+07	2.54717e+07	2.78806e+07	7.30724e+07	3.32029e+07	7.78442e+07	4.01908e+07	5.34622e+07	5.1896e+07	3.90114e+07	2.68039e+07
1-(Methylsulfanyl)-1-oxopropan-2-yl acetate	B(ii)		114.015	163.042	POS	78370.1	240177	25951.7	0	174438	46875.9	126469	0	153731	25679.5	0	0
Aurantio-obtusin	B(i)		25.8146	331.081	POS	31247.5	110175	47197.5	0	136504	11205.7	24474.1	0	4730.68	0	0	0
PC(18:3(6Z,9Z,12Z)/18:3(6Z,9Z,12Z))	B(ii)		150.781	778.534	POS	1.89009e+06	553125	1.53274e+06	1.59845e+06	1.09355e+06	450195	1.08475e+06	835845	1.72807e+06	139607	340518	613850
Pyruvic acid	B(ii)		83.035	87.0086	NEG	1.59208e+08	9.03568e+07	9.70608e+07	8.3951e+07	8.14564e+07	1.42089e+08	2.00327e+08	1.31042e+08	1.62985e+08	7.32698e+07	1.38114e+08	1.86244e+08
LysoPE(18:2(9Z,12Z)/0:0)	B(ii)		217.589	478.292	POS	2.07842e+07	2.40904e+06	1.34628e+07	3.14546e+07	1.64533e+07	1.26482e+07	1.70133e+06	6.74265e+06	2.02823e+07	679250	1.43916e+07	4.87902e+06
Terephthalic acid	B(ii)		330.998	165.019	NEG	850170	727633	2.55109e+06	921298	1.47631e+06	1.04972e+06	1.2519e+06	1.45327e+06	918860	2.07997e+06	4.07038e+06	2.07226e+06
LysoPE(18:3(6Z,9Z,12Z)/0:0)	B(ii)		225.522	476.274	POS	4.74206e+06	1.40131e+06	3.16967e+06	5.52324e+06	7.63237e+06	3.54336e+06	1.52235e+06	2.04631e+06	7.43416e+06	563968	3.1153e+06	1.70754e+06
(S)-2-Hydroxyglutarate	B(i)		310.399	147.03	NEG	900048	1.62404e+06	931425	361643	2.35351e+06	787972	365328	486287	1.17052e+06	1.32402e+06	2.40307e+06	2.88257e+06
Mevalonic acid	B(i)		243.722	147.066	NEG	3.75757e+06	1.76311e+06	4.97361e+06	4.97538e+06	2.74027e+06	5.43247e+06	1.79276e+06	4.59886e+06	3.06425e+06	2.19813e+06	5.959e+06	5.31325e+06
Acetaminophen	B(ii)		48.9883	152.07	POS	238920	207110	269996	248021	358913	290754	510127	375639	340785	248899	347164	328433
p-Anisic acid	B(i)		60.1756	151.04	NEG	166165	0	84894.3	60426.6	202914	73222.9	34156.6	0	86844.7	0	0	23107.6
LysoPA(16:0/0:0)	B(ii)		275.349	433.232	POS	3.19243e+06	2.1681e+06	4.18396e+06	4.26233e+06	1.93297e+06	4.76539e+06	2.82582e+06	8.82212e+06	4.36264e+06	4.37667e+06	5.86628e+06	7.31791e+06
2-Ethoxy-4-(methoxymethyl)phenol	B(ii)		37.1576	183.101	POS	257645	317356	201619	279551	538920	504047	303887	602017	351263	780987	538431	830079
gamma-CEHC	B(ii)		198.074	287.123	POS	54802.1	99878.1	39601.9	75034.4	129002	86300.9	49471	104258	102641	120527	124015	39569.2
Isomaltose	B(ii)		435.085	341.109	NEG	7.22891e+06	4.28157e+06	9.07438e+06	3.67494e+06	8.94917e+06	9.40174e+06	9.54136e+06	5.68001e+06	4.49645e+06	7.83935e+06	8.32468e+06	7.98396e+06
(R)-N-Methylsalsolinol	B(ii)		293.205	194.121	POS	2.42605e+06	738459	1.90499e+06	640689	888283	143400	750233	498920	838979	422694	1.12071e+07	464555
2,3-Dihydroxybutanedioic acid	B(ii)		29.5817	149.009	NEG	3.80086e+06	3.59979e+06	4.14657e+06	3.44559e+06	3.82634e+06	3.77357e+06	4.44102e+06	3.62803e+06	4.00382e+06	3.97108e+06	3.6686e+06	3.22447e+06
D-Malic acid	B(ii)		392.065	133.014	NEG	1.4362e+06	1.13763e+06	1.82889e+06	807111	595531	1.3209e+06	892813	852241	1.46135e+06	842443	1.15202e+06	1.69945e+06
Octadecanamide	B(ii)		117.18	284.294	POS	216706	300969	253584	438412	527364	305276	457084	325685	261586	337041	293747	277362
3-Hydroxy-carbofuran	B(ii)		341.045	260.089	POS	3.34393e+06	2.70723e+06	3.12937e+06	202063	3.15231e+06	3.45697e+06	4.17112e+06	4.7339e+06	4.18121e+06	4.16743e+06	4.02853e+06	4.16267e+06
Capillarisin	B(i)		26.5064	317.065	POS	58010	102253	119879	104688	182413	83493.9	77684.1	67468.8	72229	62219.6	78939.7	85600.1
Lysyl-Hydroxyproline	B(ii)		309.622	260.16	POS	881951	1.79914e+06	1.10317e+06	1.05988e+06	535694	2.88309e+06	3.83039e+06	3.08078e+06	715639	4.88467e+06	5.25983e+06	1.17548e+07
Dibutyl phthalate	B(ii)		26.2158	277.144	NEG	682917	614019	603133	497494	539264	459872	578626	84973.8	737231	869791	644932	541702
1-Pyrroline-5-carboxylic acid	B(ii)		373.081	114.055	POS	1.91626e+06	1.97103e+06	2.49645e+06	2.85767e+06	2.0425e+06	2.49531e+06	2.84367e+06	2.28384e+06	1.79677e+06	2.09246e+06	2.26946e+06	1.89694e+06
2-Phenylacetamide	B(ii)		321.69	136.075	POS	4.12022e+06	4.37479e+06	4.34337e+06	3.63605e+06	3.60784e+06	5.67858e+06	4.91416e+06	5.19129e+06	4.98499e+06	5.74325e+06	1.07848e+07	9.85539e+06
1-(2,3-Dihydro-1H-pyrrolizin-5-yl)-1,4-pentanedione	B(ii)		123.921	206.117	POS	569927	657835	423564	742840	753729	615299	555740	462467	834946	443964	701778	510930
3-Methyl-2-oxopentanoate	B(i)		52.2512	129.056	NEG	1.19748e+07	9.25716e+06	1.14935e+07	1.84055e+07	1.17678e+07	1.41576e+07	3.6858e+07	2.16343e+07	1.69434e+07	3.68273e+07	3.25593e+07	6.2178e+07
N-(gamma-Glutamyl)ethanolamine	B(ii)		389.689	191.102	POS	1.00823e+07	4.45369e+06	8.1428e+06	1.25907e+07	9.77403e+06	1.61513e+07	1.67951e+07	1.10547e+07	1.02404e+07	8.03165e+06	2.46101e+07	1.55336e+07
Maltotetraose	B(i)		418.423	665.212	NEG	167617	153004	44778.3	100819	144614	166649	55394	111090	95496.6	93515.3	209921	87016.6
L-Lysine	B(ii)		396.369	147.113	POS	5.66891e+07	8.12685e+07	8.10517e+07	5.43096e+07	5.79546e+07	9.2985e+07	1.00868e+08	7.34352e+07	5.07182e+07	4.38093e+07	1.62561e+08	1.39817e+08
3,5-Dihydroxybenzoic acid	B(i)		127.46	153.017	NEG	2.33935e+06	2.37165e+06	1.74509e+06	952386	1.48928e+06	1.3465e+06	1.2733e+06	1.3476e+06	1.56878e+06	1.42641e+06	1.34138e+06	1.51628e+06
Nitrite	B(ii)		58.4156	118.086	POS	2.75297e+06	4.01219e+06	2.9903e+06	2.7417e+06	3.35325e+06	3.016e+06	4.29206e+06	3.33001e+06	3.17271e+06	2.79674e+06	2.52824e+06	2.24653e+06
6-(alpha-D-Glucosaminyl)-1D-myo-inositol	B(ii)		385.148	342.139	POS	184713	272130	255727	928648	825906	280780	846340	549922	386715	540682	632583	550284
PC(20:2(11Z,14Z)/14:0)	B(ii)		150.31	758.566	POS	7.98686e+07	1.38987e+07	7.272e+07	1.56345e+08	8.68396e+07	7.47419e+07	3.8603e+07	3.88681e+07	8.24322e+07	7.60068e+06	6.9651e+07	4.63407e+07
N-gamma-L-Glutamyl-D-alanine	B(ii)		487.184	219.097	POS	2.53528e+06	1.51372e+06	1.3554e+06	4.51407e+06	3.04016e+06	2.13663e+06	4.30284e+06	4.20299e+06	3.46788e+06	3.59657e+06	3.56957e+06	638562
Ethyl 1-naphthylacetic acid	B(ii)		264.785	215.102	POS	242978	409328	292386	372028	594521	306260	461149	461749	344576	464987	429081	743089
Glyceric acid	B(ii)		317.233	105.019	NEG	5.72745e+06	1.00632e+07	6.30405e+06	7.38622e+06	8.00596e+06	1.22457e+07	1.00083e+07	1.01751e+07	6.81566e+06	6.71662e+06	8.71263e+06	9.64499e+06
4-Acetamidobutanoic acid	B(ii)		241.039	144.066	NEG	388380	541548	223027	306656	678233	644524	661782	704322	453916	548872	783582	612932
Gravacridonol	B(ii)		418.277	324.129	POS	84648.3	160826	192127	369244	251907	152435	458371	304784	393171	208328	331583	362007
Diethyl phthalic acid	B(ii)		58.631	221.082	NEG	618482	660213	907505	701759	854383	813789	1.00574e+06	866026	656795	810027	1.0314e+06	887643
Hydroquinone	B(ii)		313.642	111.044	POS	978897	476775	1.28621e+06	1.6447e+06	1.0003e+06	1.20619e+06	2.34218e+06	1.82448e+06	0	1.84839e+06	2.49412e+06	2.47237e+06
Lysyl-Alanine	B(ii)		455.392	218.149	POS	857874	919897	700818	600428	483421	1.3812e+06	1.33815e+06	981454	562139	1.23387e+06	1.12344e+06	1.68352e+06
Methionine	B(ii)		204.224	263.142	POS	1.59262e+06	2.11775e+06	2.05601e+06	1.73287e+06	767281	4.63937e+06	5.19375e+06	5.27381e+06	1.08935e+06	5.84779e+06	8.84347e+06	2.46133e+07
Valyl-Valine	B(ii)		228	217.154	POS	810172	269992	1.0859e+06	901799	198002	1.75117e+06	639773	1.89143e+06	441419	1.41927e+06	3.45705e+06	7.29933e+06
PC(20:4(5Z,8Z,11Z,14Z)/16:0)	B(ii)		38.3338	782.565	POS	1.25248e+08	3.07355e+07	9.15186e+07	2.14934e+08	1.56528e+08	1.03972e+08	9.45706e+07	4.56243e+07	1.68084e+08	1.28145e+07	1.12008e+08	6.83401e+07
Threoninyl-Isoleucine	B(ii)		266.472	233.149	POS	606051	708550	645215	668864	436248	2.08004e+06	3.13068e+06	3.44111e+06	559847	2.59511e+06	3.87064e+06	8.86659e+06
2-Phenylglycine	B(i)		276.199	152.07	POS	1.85118e+06	2.2031e+06	1.6819e+06	2.05964e+06	2.26788e+06	1.69298e+06	2.03177e+06	1.77101e+06	1.97907e+06	1.70214e+06	2.23457e+06	2.03975e+06
UDP-N-acetyl-alpha-D-galactosamine	B(ii)		444.466	608.089	POS	3.48192e+07	3.80114e+07	4.07889e+07	3.913e+07	3.37564e+07	3.10044e+07	5.12122e+07	4.73519e+07	3.60721e+07	3.10528e+07	3.46226e+07	4.2845e+07
4-Aminobutyraldehyde	B(ii)		11.8613	88.0756	POS	4.35847e+06	4.19739e+06	5.91008e+06	4.3473e+06	5.37122e+06	4.86147e+06	4.45011e+06	4.43106e+06	4.55369e+06	4.60802e+06	4.63071e+06	4.18934e+06
N-Methylhistamine	B(ii)		46.6149	126.102	POS	2.36821e+06	847437	1.92049e+06	2.54336e+06	4.04097e+06	2.67522e+06	3.09735e+06	4.35365e+06	3.55389e+06	3.40406e+06	3.41377e+06	2.84877e+06
5-Acetamidovalerate	B(ii)		283.427	160.096	POS	261829	130214	310102	569373	372147	600680	180655	380405	267360	141369	427704	243419
(10E,12Z)-(9S)-9-Hydroperoxyoctadeca-10,12-dienoic acid	B(ii)		88.3651	311.223	NEG	2.99219e+07	2.77278e+07	2.39501e+07	2.57128e+07	1.86612e+07	3.91786e+07	3.63759e+07	9.3556e+07	1.08441e+07	4.73009e+07	4.99989e+07	2.59572e+08
PC(20:3(8Z,11Z,14Z)/15:0)	B(ii)		148.969	770.569	POS	4.54638e+06	801245	3.65405e+06	7.62986e+06	5.41328e+06	4.8041e+06	2.70082e+06	1.42311e+06	5.85881e+06	388773	4.97221e+06	2.87797e+06
Trehalose-6-phosphate	B(i)		506.537	421.075	NEG	164736	114980	138338	254207	364127	393632	559603	341800	179342	436830	489101	633955
N6-Acetyl-L-lysine	B(i)		368.205	189.123	POS	2.89705e+06	496426	3.95701e+06	4.06738e+06	961132	3.03009e+06	510997	3.17222e+06	1.59956e+06	746047	4.15784e+06	3.81898e+06
L-Argininosuccinic acid	B(i)		484.288	291.13	POS	1.62656e+06	1.40473e+06	1.7305e+06	1.97542e+06	1.48174e+06	2.43491e+06	2.67938e+06	2.12316e+06	2.01267e+06	1.59669e+06	2.96505e+06	3.25982e+06
Adenosine	B(i)		230.681	268.103	POS	134339	79572.7	232883	176034	22218.5	7.61955e+07	90246.6	3.02396e+06	19260.3	345590	2.03806e+06	2.35397e+07
(22E, 24x)-Ergosta-4,6,8,22-tetraen-3-one	B(ii)		194.131	393.315	POS	87070.6	370417	209957	86040.9	232353	171387	496365	445399	71542.5	472036	407044	529241
Arecaidine	B(ii)		179.387	142.086	POS	1.67811e+07	1.06354e+07	1.44943e+07	1.36625e+07	1.47164e+07	2.37525e+07	1.79816e+07	2.0884e+07	1.42112e+07	1.24536e+07	3.48899e+07	3.21343e+07
2-Hydroxyadipic acid	B(i)		406.128	161.045	NEG	1.71038e+07	2.27167e+07	2.37675e+07	2.80206e+07	2.57667e+07	1.91967e+07	2.48993e+07	2.88748e+07	1.92264e+07	2.68192e+07	2.71755e+07	3.94864e+07
PC(22:2(13Z,16Z)/14:1(9Z))	B(ii)		146.665	784.58	POS	1.37732e+08	2.27109e+07	1.02103e+08	2.50209e+08	1.81233e+08	1.1982e+08	1.12193e+08	4.3428e+07	2.06552e+08	1.31233e+07	1.2302e+08	7.56191e+07
Hypoxanthine	B(ii)		231.622	137.045	POS	329581	471312	553945	551022	0	2.52936e+06	319695	618263	521982	1.13953e+06	3.5684e+06	2.68236e+06
7-Methylguanine	B(i)		144.153	164.056	NEG	335142	3.04564e+06	2.59615e+06	866038	1.06774e+06	335688	600445	567696	908159	717984	74709.8	82867.6
N-Ethylglycine	B(ii)		265.119	104.07	POS	377084	565877	373125	737915	554232	514829	526323	520874	687435	531612	1.16182e+06	472619
2-Furancarboxaldehyde	B(iii)		418.696	97.0281	POS	0	80400.4	47181.5	179691	157330	84314.4	340201	130652	165286	157216	175177	169845
Isocitric acid	B(iii)		122.685	191.019	NEG	1.57834e+06	5.06394e+06	1.53063e+06	991779	2.94664e+06	1.54153e+06	3.61189e+06	665867	1.2861e+06	827505	2.16433e+06	1.15484e+06
2-Pyrrolidineacetic acid	B(iii)		326.95	130.086	POS	7.57227e+06	4.24297e+06	4.9095e+06	3.92911e+06	3.47777e+06	5.90447e+06	4.62566e+06	5.59133e+06	5.94668e+06	3.97522e+06	7.2024e+06	8.83587e+06
PI(18:1(11Z)/16:1(9Z))	B(iii)		216.227	835.533	POS	1.07109e+07	9.70786e+06	7.89034e+06	6.93586e+06	2.58158e+07	1.00617e+07	2.17026e+07	6.82504e+06	1.98799e+07	8.48146e+06	1.16139e+07	1.35357e+07
16(17)-EpDPE	B(iii)		512.31	343.235	NEG	621143	425082	435273	413513	553407	642357	625645	685622	513262	530563	824457	778761
N-Succinyl-2-amino-6-ketopimelate	B(iii)		249.8	290.086	POS	560518	374127	807794	916078	648815	969178	1.14581e+06	680879	556729	711554	992176	1.0645e+06
N-(5-Methyl-3-oxohexyl)alanine	B(iii)		368.867	202.144	POS	5.04005e+06	791954	4.40543e+06	3.82537e+06	412996	7.33005e+06	2.19033e+06	1.86815e+07	3.15343e+06	1.53676e+07	1.23496e+07	2.13618e+07
PC(20:2(11Z,14Z)/15:0)	B(iii)		143.719	772.589	POS	2.27747e+06	1.0369e+06	2.22769e+06	2.85298e+06	1.88056e+06	2.65036e+06	3.55824e+06	3.62408e+06	2.13672e+06	2.40742e+06	3.44561e+06	3.79563e+06
UDP-D-glucose	B(i)		457.607	565.049	NEG	2.51956e+07	2.31921e+07	3.91327e+07	5.93668e+07	3.6684e+07	4.57076e+07	6.85874e+07	5.01398e+07	4.09483e+07	3.55653e+07	4.94539e+07	8.23723e+07
Dimethylglycine	B(i)		391.953	104.07	POS	6.88815e+08	6.30383e+08	7.40026e+08	6.77035e+08	5.59213e+08	8.78075e+08	6.43168e+08	9.30766e+08	7.45093e+08	8.28529e+08	9.99207e+08	1.06006e+09
1-Aminocyclopropanecarboxylic acid	B(iii)		412.63	102.055	POS	6.17058e+06	3.9473e+06	5.15709e+06	5.4851e+06	5.81229e+06	3.91478e+06	6.73537e+06	7.42929e+06	5.64817e+06	3.46817e+06	3.99704e+06	4.88066e+06
2-Methyl-1-methylthio-2-butene	B(iii)		328.228	117.074	POS	6.92063e+07	7.44638e+07	7.03139e+07	6.84985e+07	7.2509e+07	8.19917e+07	1.13104e+08	7.98355e+07	7.3249e+07	7.96203e+07	1.02082e+08	9.764e+07
Threoninyl-Aspartate	B(iii)		587.894	235.092	POS	8.54002e+06	7.20579e+06	1.05398e+07	1.10929e+07	9.81778e+06	9.11791e+06	1.04405e+07	1.01106e+07	8.57032e+06	9.22042e+06	9.93156e+06	1.35225e+07
D-Mannose	B(iii)		376.69	179.056	NEG	1.06991e+07	1.39004e+07	1.25943e+07	1.30188e+07	1.39253e+07	1.12825e+07	1.15509e+07	1.30175e+07	1.18333e+07	1.28521e+07	1.43953e+07	1.6894e+07
4-Hydroxy-2-butenoic acid gamma-lactone	B(iii)		319.356	85.0281	POS	3.16078e+06	3.19079e+06	4.15186e+06	3.62807e+06	2.04139e+06	2.99076e+06	1.5084e+06	3.48779e+06	3.97515e+06	2.67873e+06	3.3878e+06	3.91222e+06
PE(20:3(5Z,8Z,11Z)/14:0)	B(iii)		155.494	714.505	POS	4.06338e+07	5.36811e+06	4.26702e+07	7.00345e+07	2.55607e+07	5.25839e+07	7.80646e+06	2.94404e+07	3.05681e+07	5.32851e+06	3.7763e+07	2.18232e+07
Barpisoflavone A	B(iii)		194.879	301.071	POS	22293.6	31884.8	26100.7	50114.2	21426.2	22350	48486.5	90936.3	51599.1	51017.3	70466.5	66166.5
beta-D-Glucosamine	B(iii)		391.158	180.086	POS	1.9575e+06	2.80465e+06	2.94899e+06	3.61347e+06	3.27298e+06	5.75973e+06	6.28971e+06	4.45515e+06	4.44242e+06	3.54142e+06	5.10008e+06	6.53818e+06
1-Pyrroline-2-carboxylic acid	B(iii)		324.682	114.055	POS	3.52507e+06	3.0225e+06	1.29243e+06	1.67125e+06	2.62142e+06	4.4032e+06	4.6267e+06	2.45516e+06	2.89699e+06	2.97053e+06	5.15783e+06	3.03608e+06
PE(16:0/18:3(9Z,12Z,15Z))	B(iii)		103.731	714.505	POS	8.80183e+06	762124	8.11002e+06	1.63457e+07	5.08709e+06	1.27175e+07	1.72483e+06	5.41752e+06	6.22171e+06	917806	7.59998e+06	3.12298e+06
PC(14:1(9Z)/20:0)	B(iii)		150.246	760.581	POS	2.26695e+07	3.84839e+06	1.97687e+07	3.95901e+07	3.19044e+07	2.51008e+07	1.25873e+07	1.21908e+07	2.61065e+07	2.27999e+06	2.11893e+07	1.32611e+07
4-Acetyl-3-methylpyridine	B(iii)		47.3834	136.087	POS	224881	1.06896e+06	825475	758425	894109	833136	432991	1.35999e+06	1.36417e+06	693007	703128	889469
N8-Acetylspermidine	B(iii)		385.784	188.175	POS	0	0	0	0	0	0	0	0	0	0	1.08883e+07	0
PE(20:3(8Z,11Z,14Z)/15:0)	B(iii)		152.857	728.522	POS	4.99714e+06	913448	4.60805e+06	7.28934e+06	2.96602e+06	5.27497e+06	967801	2.66802e+06	3.8961e+06	486883	5.63368e+06	2.61964e+06
Cinnamyl alcohol	B(iii)		32.9896	135.08	POS	90625.7	265795	162156	90780.5	231347	173332	181206	357720	134242	232355	144243	306399
Mannose 6-phosphate	B(iii)		465.265	283.018	POS	746225	843177	945765	723784	634980	1.18529e+06	951019	831507	643882	809093	1.49985e+06	2.41773e+06
Colubrinic acid	B(iii)		186.215	453.346	POS	1.60703e+06	77569.7	460682	628411	721161	128929	1.13481e+06	1.19183e+06	331757	1.93002e+06	2.31569e+06	336125
PC(20:1(11Z)/14:0)	B(iii)		95.0213	760.581	POS	3.50017e+06	402161	2.59205e+06	6.16323e+06	5.21971e+06	3.38087e+06	1.72991e+06	1.15038e+06	3.84908e+06	77411.4	2.88576e+06	1.39642e+06
PC(22:5(4Z,7Z,10Z,13Z,16Z)/14:0)	B(iii)		49.4008	780.539	POS	1.02489e+06	0	1.03325e+07	128968	897051	9.55809e+06	1.27777e+06	99147	0	17324.1	142906	6.77985e+06
2-Methylpiperidine	B(iii)		240.918	100.112	POS	1.05079e+06	2.8732e+06	8.04986e+06	2.80845e+06	1.27349e+06	3.00239e+07	9.27405e+06	6.03672e+07	6.00381e+06	3.01396e+07	9.10586e+06	2.38309e+07
17a-Estradiol	B(iii)		179.684	271.166	NEG	615860	693277	676227	741490	403750	643343	404353	693303	617425	738295	627142	744060
6-Phosphonoglucono-D-lactone	B(iii)		479.041	259.021	POS	707182	602878	900425	677963	224433	1.2195e+06	411194	1.03162e+06	301061	903278	1.63403e+06	1.97339e+06
5-Phenyl-1,3-oxazinane-2,4-dione	B(iii)		58.0609	192.077	POS	0	0	81989.4	90580.7	85601.2	49476.5	76227.9	94022	102028	127940	46491.9	0
4-Imidazolone-5-propionic acid	B(iii)		61.7176	157.061	POS	518586	618766	644236	569715	523614	444663	290731	375567	557743	1.59034e+06	443924	1.16641e+06
Succinic anhydride	B(iii)		378.664	99.0062	NEG	2.82515e+06	2.6241e+06	2.49263e+06	2.33191e+06	2.57553e+06	2.59201e+06	2.6914e+06	5.69022e+06	2.34147e+06	5.36212e+06	4.86419e+06	2.05683e+06
N-Carbamoyl-2-amino-2-(4-hydroxyphenyl)acetic acid	B(iii)		328.601	211.069	POS	1.03924e+06	1.80884e+06	1.15098e+06	2.63485e+06	2.2961e+06	3.0829e+06	3.76723e+06	2.13394e+06	1.71871e+06	2.76382e+06	3.78948e+06	3.29141e+06
Galactinol	B(i)		397.967	341.109	NEG	942849	1.09594e+06	1.04342e+06	1.10214e+06	1.058e+06	1.65631e+06	3.43516e+06	985902	1.00876e+06	946337	1.29524e+06	1.519e+06
beta-Alanine	B(iii)		364.669	88.0403	NEG	7.30541e+07	8.71171e+07	1.04819e+08	1.37091e+08	6.97165e+07	9.82126e+07	1.44037e+08	1.10904e+08	7.9121e+07	1.13369e+08	9.68125e+07	1.42593e+08
N-Methyl-D-aspartic acid	B(iii)		110.971	148.06	POS	4.58909e+06	2.23549e+06	2.38752e+06	4.45516e+06	4.17665e+06	4.13549e+06	3.01817e+06	3.53282e+06	1.13028e+06	3.58587e+06	3.65278e+06	3.54294e+06
PA(20:2(11Z,14Z)/14:0)	B(iii)		218.862	673.478	POS	8.78191e+06	4.12532e+06	9.95329e+06	1.10764e+07	2.73347e+06	9.74418e+06	4.06165e+06	1.47133e+07	5.10482e+06	9.00574e+06	1.14395e+07	1.17403e+07
Orobol (5,7,3',4'-tetrahydroxyisoflavone)	B(i)		159.878	285.038	NEG	87268.6	43558	26992	29994.9	8806.71	11282.3	45820.6	20722.7	73846.4	83781.7	26607.2	84780.8
Ethenyl acetate	B(iii)		391.952	87.0439	POS	1.86543e+08	1.72527e+08	2.01328e+08	1.82255e+08	1.5228e+08	2.36419e+08	1.74825e+08	2.43398e+08	2.0279e+08	2.23114e+08	2.75817e+08	2.85892e+08
Diacetone alcohol	B(iii)		69.069	115.076	NEG	4.42625e+06	4.88959e+06	5.4032e+06	5.37572e+06	5.02154e+06	3.01523e+06	4.70727e+06	1.30526e+06	3.42578e+06	3.09831e+06	2.88128e+06	1.10348e+06
PE(22:2(13Z,16Z)/14:1(9Z))	B(iii)		150.877	742.535	POS	1.23953e+08	2.24315e+07	1.15442e+08	1.69455e+08	8.20623e+07	1.17891e+08	3.59448e+07	6.96612e+07	1.08324e+08	1.57305e+07	1.21643e+08	5.94651e+07
PE(20:0/14:0)	B(iii)		52.6429	720.546	POS	797382	431573	1.17786e+06	1.26566e+06	662782	1.64316e+06	307717	508870	608336	186670	1.91774e+06	395410
Diacetyl	B(iii)		314.168	87.0438	POS	186696	0	696501	208496	298439	406552	854034	447803	0	436492	868362	890384
Osmundalactone	B(iii)		312.926	129.054	POS	5.43795e+06	5.04771e+06	6.3336e+06	6.41826e+06	5.23767e+06	6.60905e+06	7.64362e+06	7.51971e+06	6.08824e+06	6.35237e+06	7.75079e+06	8.32365e+06
Citramalic acid	B(i)		406.031	147.03	NEG	2.37249e+07	3.31215e+07	3.45089e+07	7.29768e+07	5.89164e+07	4.51951e+07	8.50389e+07	5.60582e+07	5.13965e+07	4.6543e+07	3.48168e+07	5.87627e+07
Erythrono-1,4-lactone	B(iii)		187.538	117.019	NEG	0	0	0	0	0	0	0	0	0	0	0	0
PE(18:0/14:0)	B(iii)		158.743	692.518	POS	1.0297e+06	827332	607566	1.0574e+06	873479	1.48165e+06	842697	1.00523e+06	1.10849e+06	790565	1.92318e+06	1.11465e+06
Itaconic acid	B(iii)		197.477	129.019	NEG	1.20886e+07	1.34477e+07	1.24104e+07	1.48518e+07	1.09508e+07	1.20946e+07	1.35107e+07	1.71766e+07	1.14967e+07	1.19756e+07	1.01231e+07	1.29626e+07
3-Aminocaproic acid	B(iii)		56.779	132.102	POS	1.12554e+06	2.60694e+06	1.11196e+06	1.9591e+06	2.53302e+06	1.71295e+06	3.7552e+06	3.26067e+06	2.70544e+06	1.73585e+06	1.25195e+06	1.02611e+06
Picraquassioside A	B(iii)		102.406	399.128	POS	399966	746426	339663	308301	1.14696e+06	541056	1.10264e+06	471921	864587	552098	559913	495019
L-Carnitine	B(i)		372.446	162.112	POS	6.22556e+08	3.40464e+08	6.06796e+08	6.62518e+08	6.00242e+08	7.23501e+08	4.4173e+08	6.45677e+08	5.98533e+08	3.84928e+08	9.09665e+08	7.63172e+08
PE(16:0/20:4(5Z,8Z,11Z,14Z))	B(iii)		173.31	740.52	POS	1.1994e+07	1.63499e+06	1.18954e+07	2.15119e+07	7.94461e+06	1.07403e+07	1.85762e+06	5.61462e+06	8.3205e+06	1.30554e+06	1.01503e+07	2.86161e+06
7-Methylxanthine	B(iii)		370.118	165.04	NEG	8.8865e+06	1.37762e+07	9.01468e+06	8.64312e+06	1.33105e+07	1.1753e+07	1.46051e+07	7.80908e+06	7.87163e+06	6.06225e+06	1.26555e+07	1.16878e+07
3,4,5-Trimethoxycinnamic acid	B(iii)		32.8665	237.076	NEG	1.39207e+07	8.40567e+06	1.95092e+07	1.13382e+07	9.12727e+06	1.15681e+07	9.99277e+06	2.2305e+07	1.82605e+07	1.52551e+07	1.93599e+07	3.03153e+07
Ethyl maltol	B(iii)		116.384	141.054	POS	1.29478e+06	1.3216e+06	1.29864e+06	1.35298e+06	1.29677e+06	1.43557e+06	1.4149e+06	1.339e+06	1.52949e+06	1.42367e+06	1.3992e+06	1.4908e+06
(2R,3R,4R)-2-Amino-4-hydroxy-3-methylpentanoic acid	B(iii)		272.424	148.097	POS	2.84365e+07	7.53253e+07	3.28239e+07	1.29384e+07	1.40933e+07	4.65543e+07	4.55495e+07	7.99781e+07	4.02801e+07	4.23057e+07	8.32428e+07	8.41142e+07
Uridine diphosphate-N-acetylglucosamine	B(iii)		444.849	606.072	NEG	5.49393e+07	5.92664e+07	6.60716e+07	6.20154e+07	5.3494e+07	4.87705e+07	8.16804e+07	7.75426e+07	5.71544e+07	5.03738e+07	5.41461e+07	7.06002e+07
Isobutyrylglycine	B(i)		299.847	144.066	NEG	0	0	0	1.9256e+06	1.63973e+06	3.31411e+06	1.28919e+06	3.65713e+06	3.58725e+06	2.87545e+06	4.7963e+06	3.52663e+06
Riboflavin	B(iii)		232.104	377.145	POS	558679	888095	864434	803915	493891	1.90967e+06	1.89506e+06	2.08651e+06	594200	2.197e+06	2.19648e+06	3.70966e+06
Adenosine phosphosulfate	B(iii)		428.568	428.037	POS	170777	99478.7	161212	166125	145757	199245	189049	188108	140304	172408	269963	293396
Pyroglutamic acid	B(iii)		128.206	130.05	POS	839244	908688	875571	856317	962010	827599	775222	799997	893570	781848	759683	677574
Oleamide	B(iii)		32.3559	282.279	POS	4.35968e+06	6.81825e+06	5.26632e+06	3.10541e+06	7.99847e+06	8.4774e+06	6.08479e+06	8.34426e+06	2.58514e+06	5.1904e+06	3.55723e+06	7.82799e+06
PS(16:0/18:1(11Z))	B(iii)		265.847	762.525	POS	134401	102793	163471	183972	269238	175583	53834.2	364677	288754	228443	134255	198337
Methionyl-Methionine	B(iii)		207.096	281.099	POS	242558	277949	267680	245873	137828	639374	613424	741314	201045	800567	1.03825e+06	2.64603e+06
Butylparaben	B(iii)		403.392	195.1	POS	2.81511e+06	2.91447e+06	3.17647e+06	3.24463e+06	2.62714e+06	2.81452e+06	2.40226e+06	2.99353e+06	2.76098e+06	2.96677e+06	2.45157e+06	2.59381e+06
Betaine aldehyde	B(iii)		336.817	102.091	POS	1.14726e+06	977482	1.15854e+06	1.22677e+06	1.62469e+06	1.6053e+06	1.42593e+06	1.21546e+06	917366	1.13022e+06	1.79401e+06	1.58885e+06
Leucodopachrome	B(iii)		293.171	196.058	POS	99338.3	204219	69396.2	219754	333015	168328	174564	153965	185426	107964	43640.7	87077.4
PC(18:3(6Z,9Z,12Z)/18:0)	B(iii)		59.3548	784.583	POS	5.79262e+06	2.4671e+06	6.65352e+06	1.0669e+07	9.56911e+06	5.60104e+06	5.339e+06	2.17185e+06	1.03685e+07	1.0589e+06	5.39042e+06	4.65916e+06
(2-Naphthalenyloxy)acetic acid	B(iii)		103.356	203.066	POS	1.60194e+06	1.85504e+06	1.9307e+06	1.80921e+06	2.45092e+06	1.96782e+06	1.92351e+06	735854	1.99416e+06	1.49333e+06	1.59945e+06	1.37158e+06
Stearidonic acid	B(iii)		87.4861	277.216	POS	3.48513e+06	5.36667e+06	2.17093e+06	2.07433e+06	559734	2.66233e+06	1.38912e+06	6.55514e+06	2.18394e+06	3.78562e+06	5.46777e+06	6.12835e+07
3,4-Dihydroxyhydrocinnamic acid	B(iii)		72.3645	181.05	NEG	1.30598e+07	1.57092e+07	1.33789e+07	1.25809e+07	1.0842e+07	8.19818e+06	1.11158e+07	8.96656e+06	1.29151e+07	7.56646e+06	1.07197e+07	7.19123e+06
2-Aminoisobutyric acid	B(iii)		344.715	104.07	POS	2.32605e+07	1.39327e+07	2.2701e+07	3.1629e+07	1.84194e+07	3.07977e+07	1.84938e+07	3.54957e+07	2.11358e+07	1.95735e+07	2.73054e+07	2.78654e+07
Apiumoside	B(iii)		391.276	571.169	POS	1.49978e+06	813720	1.45545e+06	1.59515e+06	1.12119e+06	1.721e+06	2.03722e+06	1.90503e+06	1.60124e+06	1.10065e+06	2.85607e+06	2.26165e+06
4-(2-Furanylmethylene)-3,4-dihydro-2H-pyrrole	B(iii)		391.992	148.079	POS	1.22721e+07	1.20459e+07	1.23572e+07	1.06422e+07	1.21109e+07	5.15841e+06	1.35298e+07	8.90363e+06	8.83503e+06	6.90722e+06	6.50583e+06	7.41344e+06
Succinic acid semialdehyde	B(iii)		173.559	101.024	NEG	2.3613e+07	2.49871e+07	1.12678e+07	1.09164e+07	1.45484e+07	1.58353e+07	2.7191e+07	1.2646e+07	7.4465e+06	1.63524e+07	1.67908e+07	1.92768e+07
Serylleucine	B(iii)		286.899	219.134	POS	69399.3	648243	290985	284785	526538	1.9318e+06	2.34778e+06	2.36468e+06	108649	1.72323e+06	3.02885e+06	6.46453e+06
(2S,2'S)-Pyrosaccharopine	B(iii)		464.659	259.128	POS	678798	968716	1.06632e+06	1.36587e+06	646393	861545	1.42025e+06	925249	535057	761578	1.7573e+06	2.18605e+06
(8E,15E)-1,8,15-Heptadecatriene-11,13-diyne	B(iii)		31.8276	227.175	POS	607736	3.23859e+06	958416	2.14638e+06	3.02299e+06	3.05696e+06	3.62945e+06	1.00229e+06	2.11265e+06	2.69757e+06	2.02394e+06	1.85889e+06
1-Palmitoylglycerophosphoinositol	B(iii)		272.561	573.301	POS	4.84172e+06	4.1389e+06	4.54436e+06	2.71529e+06	1.33065e+07	5.1579e+06	1.4258e+07	5.026e+06	1.3194e+07	5.71278e+06	6.9276e+06	1.06474e+07
Acetic anhydride	B(iii)		83.51	103.039	POS	1.92746e+07	1.78222e+07	2.0929e+07	1.91982e+07	1.89032e+07	2.176e+07	2.33732e+07	2.17837e+07	1.98846e+07	3.02554e+06	2.35733e+07	2.4363e+07
Methionyl-Phenylalanine	B(iii)		188.419	297.126	POS	685264	1.28687e+06	675218	582252	371388	1.74576e+06	1.94718e+06	2.11392e+06	512692	2.95197e+06	3.62005e+06	8.89659e+06
Ricinoleic acid	B(iii)		53.1472	297.243	NEG	8.40701e+07	4.46275e+07	7.45304e+07	6.8043e+07	2.25854e+07	9.72643e+07	7.05161e+07	2.18746e+08	5.79064e+07	2.32909e+08	1.43585e+08	2.90219e+08
DL-Tryptophan	B(i)		281.734	203.083	NEG	955371	615151	1.03379e+06	1.09873e+06	503582	2.66809e+06	1.35323e+06	1.98489e+06	914437	1.7153e+06	3.88425e+06	4.93736e+06
2,2,6,6-Tetramethyl-4-piperidinone	B(iii)		32.6425	156.138	POS	273909	307279	269424	234940	289015	300325	489667	345401	246886	339495	438428	365740
2-(Ethylamino)-4,5-dihydroxybenzamide	B(iii)		575.611	197.092	POS	430652	693727	439985	594082	686534	465264	538222	772181	561716	498088	635361	840244
(R)-lipoic acid	B(iii)		401.666	223.02	NEG	547458	776173	577201	474037	537987	414082	376719	450613	571189	480684	927779	361353
LysoPC(20:3(8Z,11Z,14Z))	B(iii)		271.168	546.348	POS	2855.88	305975	0	3863.75	4955.01	3.05278e+06	2.20928e+06	93280.6	0	3.08519e+06	1.51942e+06	4.54662e+06
m-Aminobenzoic acid	B(iii)		304.187	138.055	POS	3.68463e+07	3.047e+07	3.04792e+07	2.54315e+07	4.82483e+07	4.42456e+07	2.95564e+07	4.48451e+07	3.86423e+07	3.3689e+07	4.25297e+07	4.55945e+07
Methionyl-Tyrosine	B(iii)		80.9283	313.121	POS	0	0	0	0	12410.5	0	0	0	0	0	0	0
2',4'-Dihydroxy-6'-methoxyacetophenone	B(iii)		88.8503	183.065	POS	439696	717351	754777	421686	779589	579844	843103	445907	1.0946e+06	581355	534411	498318
Glycyl-Isoleucine	B(iii)		408.026	189.123	POS	146169	119967	144980	303072	124275	403494	152630	483946	182579	130216	378260	333311
PE(20:2(11Z,14Z)/15:0)	B(iii)		153.49	730.538	POS	8.81594e+06	1.97575e+06	8.38163e+06	1.32733e+07	6.32731e+06	8.83587e+06	2.41194e+06	5.5833e+06	6.71985e+06	148084	9.09539e+06	5.08437e+06
PA(22:6(4Z,7Z,10Z,13Z,16Z,19Z)/18:4(6Z,9Z,12Z,15Z))	B(iii)		212.325	741.444	POS	3.65782e+06	3.03549e+06	3.50572e+06	3.45443e+06	1.21143e+06	3.48121e+06	1.75472e+06	3.32005e+06	2.75839e+06	3.32117e+06	3.17462e+06	2.51526e+06
4-Hydroxyhippuric acid	B(i)		175.27	194.049	NEG	263001	225428	373938	451783	1.10188e+07	2.20545e+06	195502	2.41573e+06	607193	1.48363e+06	647333	1.92839e+06
Trigonelline	B(iii)		303.998	160.037	POS	273646	301056	282987	249079	382792	458956	281910	412727	307176	315801	338649	474447
Dihydrosinapic acid	B(iii)		182.109	227.091	POS	1.76384e+06	2.29134e+06	1.83294e+06	1.45163e+06	3.1285e+06	1.57144e+06	3.0886e+06	1.57689e+06	3.2162e+06	1.92635e+06	1.83551e+06	1.32339e+06
2-acetyl-1-alkyl-sn-glycero-3-phosphocholine	B(iii)		216.848	524.369	POS	7.35095e+06	1.18173e+06	4.63e+06	9.45632e+06	1.82446e+07	3.20042e+06	4.22983e+06	3.09488e+06	1.33857e+07	1.16684e+06	2.51097e+06	2.13251e+06
Psoralen	B(iii)		313.734	187.036	POS	1.58888e+06	1.29758e+06	1.43391e+06	1.61961e+06	853369	3.03281e+06	6.2175e+06	3.78783e+06	784092	5.48806e+06	3.78059e+06	4.32453e+06
3-Methylcyclopentene	B(iii)		240.919	83.0854	POS	793436	792178	774134	821895	749748	1.03656e+06	782859	2.33651e+06	789557	1.039e+06	842983	789996
gamma-Glutamylalanine	B(iii)		445.292	219.097	POS	3.05231e+06	5.74073e+06	4.77521e+06	5.99363e+06	4.83034e+06	6.40448e+06	6.36214e+06	6.38451e+06	4.29755e+06	5.26993e+06	6.07245e+06	7.22683e+06
LysoPA(18:2(9Z,12Z)/0:0)	B(iii)		273.306	435.25	POS	7.66663e+06	3.17872e+06	8.62403e+06	9.23919e+06	1.48132e+06	8.79529e+06	2.89352e+06	1.49065e+07	6.29311e+06	5.32134e+06	1.24647e+07	9.71871e+06
Thiolutin	B(iii)		428.69	229.011	POS	456903	367888	599761	414146	344223	702381	510205	541492	269710	516017	969957	1.32206e+06
4,5-Dihydropiperlonguminine	B(iii)		74.783	276.155	POS	276533	1.72959e+06	219037	133687	685225	297871	1.72353e+06	348837	346354	634824	441842	992423
2-Hydroxyfluorene	B(iii)		42.251	183.076	POS	0	0	0	40240.1	227212	116570	117438	0	149106	0	197813	153869
Dihydrolipoate	B(iii)		48.5917	207.051	NEG	4.12005e+06	5.03816e+06	4.42216e+06	4.3367e+06	4.92232e+06	4.18429e+06	4.35397e+06	4.86635e+06	8.80025e+06	4.07342e+06	7.56729e+06	7.91392e+06
Aminoacetone	B(iii)		86.8793	74.0599	POS	5.99053e+06	6.62821e+06	5.55112e+06	5.73462e+06	6.51963e+06	6.10046e+06	8.82914e+06	5.95256e+06	6.22551e+06	6.17699e+06	6.70478e+06	5.59273e+06
4-Methoxybenzenepropanol 1-(2-sulfoglucoside)	B(iii)		100.185	409.113	POS	109013	103772	133375	47825	91979.8	39654.2	71469.5	88905.6	123360	54992.7	65624.6	79468.1
trans-S-(1-Propenyl)-L-cysteine	B(iii)		240.386	162.058	POS	727220	2.63214e+06	1.06132e+06	1.23299e+06	1.37697e+06	808944	5.50621e+06	896599	632079	1.71129e+06	2.12634e+06	2.20104e+06
Tyrosyl-Phenylalanine	B(iii)		209.053	329.149	POS	49565.6	276183	216216	139306	0	641136	754853	787924	119838	889006	1.45176e+06	3.94096e+06
1-deoxy-1-(N6-lysino)-D-fructose	B(iii)		422.571	132.03	NEG	1.34341e+07	7.59774e+06	8.64884e+06	1.23449e+07	1.27432e+07	6.53155e+06	9.41413e+06	2.35047e+07	1.28544e+07	1.03613e+07	1.40848e+07	1.86972e+07
3-Oxo-carbofuran	B(iii)		68.6738	236.092	POS	155350	152353	193383	182313	114420	130691	231479	199971	270201	205708	217212	296028
2-O-p-Coumaroyltartronic acid	B(iii)		408.707	267.045	POS	0	29080.9	0	0	0	0	15494.3	0	0	0	0	0
PC(14:1(9Z)/22:2(13Z,16Z))	B(iii)		38.3113	784.579	POS	7.14932e+07	1.452e+07	5.18972e+07	1.01922e+08	1.06989e+08	6.02881e+07	6.53466e+07	2.50771e+07	1.0816e+08	7.50785e+06	7.00531e+07	3.68339e+07
Eugenitol	B(iii)		71.9222	205.05	NEG	2.06658e+07	1.85652e+07	1.94721e+07	1.94611e+07	1.43379e+07	1.92789e+07	1.68889e+07	1.63371e+07	1.7799e+07	1.6289e+07	1.65904e+07	1.55586e+07
Ercalcitriol	B(iii)		91.0875	411.324	POS	328695	154707	363354	303757	377180	422970	422102	495407	387714	424499	569438	569216
2-Methylcitric acid	B(i)		468.14	205.035	NEG	5.66816e+06	1.05759e+07	1.12666e+07	1.16203e+07	1.00785e+07	7.57515e+06	1.64572e+07	7.78364e+06	7.13591e+06	5.83282e+06	1.0082e+07	1.13997e+07
2-Methoxy-5-methylpyrazine	B(iii)		364.661	125.071	POS	2.28114e+06	2.71092e+06	2.13401e+06	1.89913e+06	2.80876e+06	2.12683e+06	3.07598e+06	3.32108e+06	2.44023e+06	2.53232e+06	2.92138e+06	2.77924e+06
Valyl-Lysine	B(iii)		555.288	246.181	POS	4.02245e+06	2.16498e+06	3.72834e+06	3.18014e+06	2.12942e+06	3.97764e+06	1.95275e+06	4.03489e+06	2.58915e+06	2.43706e+06	5.21025e+06	6.41877e+06
3-(4-Hydroxyphenyl)-1-propanol	B(iii)		33.1216	153.09	POS	308481	500373	314254	417997	889470	832313	409395	630487	589126	513837	331803	781417
(E)-2-(2,4-Hexadiynylidene)-1,6-dioxaspiro[4.5]dec-3-ene	B(iii)		156.784	215.102	POS	477954	874259	307666	479255	873267	469791	878801	717396	748211	584781	866561	676858
N-Ethylacetamide	B(iii)		176.546	88.0755	POS	4.75883e+06	4.57151e+06	4.27964e+06	4.30414e+06	4.31405e+06	4.59121e+06	4.60275e+06	3.87651e+06	2.23434e+06	4.75758e+06	4.60224e+06	1.51791e+06
2-Keto-6-acetamidocaproate	B(iii)		52.7505	188.091	POS	566935	675267	570277	488615	1.14339e+06	670901	680911	625140	622620	866873	704617	843970
Acetylhydrazine	B(iii)		329.905	75.0551	POS	2.66891e+06	2.15783e+06	2.403e+06	1.99518e+06	2.41825e+06	2.79663e+06	2.25168e+06	3.26577e+06	2.58314e+06	2.84217e+06	3.33573e+06	3.52567e+06
Acetamidopropanal	B(iii)		76.967	116.07	POS	1.41167e+06	1.53932e+06	1.44923e+06	1.33233e+06	1.35833e+06	1.33055e+06	1.52653e+06	1.43734e+06	1.57523e+06	1.25402e+06	1.6147e+06	1.48526e+06
Xanthurenic acid	B(i)		142.993	206.045	POS	8.19907e+06	7.2217e+06	5.9839e+06	6.48731e+06	2.30878e+07	2.31194e+07	1.6527e+07	1.20056e+07	1.13881e+07	1.14253e+07	2.56467e+07	1.52985e+07
N-Acetyl-D-Glucosamine 6-Phosphate	B(i)		458.502	300.049	NEG	1.69663e+06	2.51018e+06	2.24788e+06	3.33508e+06	2.43928e+06	4.00372e+06	3.44779e+06	4.42092e+06	2.44342e+06	2.71684e+06	3.87241e+06	4.70456e+06
Resveratrol	B(iii)		100.002	227.067	NEG	1.91448e+06	2.95042e+06	2.53646e+06	2.58595e+06	1.08008e+06	2.65798e+06	1.76083e+06	1.55715e+06	1.0168e+06	1.134e+06	3.24099e+06	3.61856e+06
PA(22:6(4Z,7Z,10Z,13Z,16Z,19Z)/18:3(6Z,9Z,12Z))	B(iii)		235.713	743.459	POS	1.53421e+06	1.51114e+06	1.5421e+06	1.50851e+06	48486.4	1.26517e+06	1.35805e+06	1.36383e+06	1.07509e+06	628936	1.25929e+06	1.1793e+06
Dide-O-methylsimmondsin	B(iii)		408.745	344.128	NEG	574635	319349	441672	305021	422088	602654	642962	511209	402590	360496	689505	646566
2-Hydroxycinnamic acid	B(iii)		322.529	165.051	POS	8.96789e+06	4.75412e+06	9.68834e+06	8.58867e+06	4.10572e+06	1.30697e+07	6.81811e+06	1.21202e+07	6.67578e+06	9.18046e+06	2.16869e+07	2.36637e+07
5'-Deoxy-5'-(methylsulfinyl)adenosine	B(iii)		239.653	314.091	POS	784238	404862	581515	678845	882290	1.06302e+06	807821	974597	1.17781e+06	689421	1.30231e+06	878669
PS(14:1(9Z)/20:2(11Z,14Z))	B(iii)		218.211	758.496	POS	2.9499e+06	1.39987e+06	2.51223e+06	3.35559e+06	4.73115e+06	2.65982e+06	3.3031e+06	3.1159e+06	3.20972e+06	2.30136e+06	1.79167e+06	2.08085e+06
Palmitoleic acid	B(iii)		187.832	253.217	NEG	1.17633e+06	1.07185e+06	1.08947e+06	1.42151e+06	1.59084e+06	1.25661e+06	1.47825e+06	1.49406e+06	1.18706e+06	1.3386e+06	1.46712e+06	1.81023e+06
L-Erythrulose	B(iii)		188.661	119.035	NEG	9.55452e+06	1.18213e+07	1.06654e+07	1.15863e+07	1.26699e+07	9.91672e+06	1.19879e+07	1.23925e+07	1.07758e+07	1.2739e+07	1.2665e+07	1.44483e+07
PC(14:0/20:2(11Z,14Z))	B(iii)		42.1221	758.566	POS	1.56062e+07	441391	2.10169e+06	3.20229e+07	2.61794e+07	4.68485e+07	2.23582e+06	1.7867e+06	7.23798e+07	2.58005e+07	1.50368e+06	1.56819e+06
LysoPA(18:1(9Z)/0:0)	B(iii)		271.644	435.253	NEG	4.42619e+06	2.17473e+06	5.74735e+06	4.80773e+06	993247	5.63806e+06	3.70068e+06	1.20468e+07	4.662e+06	5.59002e+06	9.3175e+06	9.519e+06
(1Z,4Z)-1,5-bis(4-hydroxyphenyl)-1,4-pentadiene	B(iii)		97.9869	253.126	POS	560312	677137	419037	768254	753912	372422	654705	592994	919334	524080	491519	419258
Bovinic acid	B(iii)		153.475	279.232	NEG	1.96029e+07	1.05675e+07	1.63755e+07	1.71334e+07	3.1778e+07	1.86527e+07	3.82503e+07	3.51684e+07	2.50355e+07	2.79738e+07	2.62252e+07	3.58357e+07
4-p-Coumaroyl-1,5-quinolactone	B(iii)		464.713	321.103	POS	1.21251e+06	1.35565e+06	1.29893e+06	1.58658e+06	915543	1.47636e+06	1.36408e+06	892838	977216	819767	1.12026e+06	980902
3alpha,4,5,7alpha-Tetrahydro-5-hydroxy-1H-isoindole-1,3(2H)-dione	B(iii)		444.464	168.065	POS	3.17374e+06	3.43438e+06	3.48655e+06	3.39729e+06	3.1269e+06	3.07121e+06	4.5011e+06	4.32793e+06	3.42746e+06	3.16001e+06	3.45227e+06	4.16725e+06
L-Targinine	B(iii)		522.631	189.134	POS	2.07353e+06	1.45828e+06	2.11972e+06	2.2409e+06	2.45895e+06	3.40444e+06	1.87558e+06	2.28238e+06	1.90511e+06	1.4131e+06	3.7201e+06	3.82669e+06
Phosphoenolpyruvic acid	B(i)		388.463	166.975	NEG	4.08123e+06	3.71401e+06	3.79237e+06	3.37252e+06	3.35666e+06	3.63721e+06	3.68272e+06	3.6924e+06	3.62701e+06	3.73722e+06	3.15879e+06	3.37589e+06
PE(20:4(5Z,8Z,11Z,14Z)/15:0)	B(iii)		155.448	726.503	POS	2.31028e+06	648052	1.62325e+06	3.54271e+06	1.11425e+06	2.61174e+06	203969	530915	1.21562e+06	239924	2.17259e+06	1.3521e+06
Shikimic acid	B(iii)		182.069	173.045	NEG	2.16791e+06	292389	2.11199e+06	2.41121e+06	543177	2.35054e+06	2.2593e+06	2.15411e+06	662959	2.40603e+06	450679	450703
4-(Nitrosoamino)-1-(3-pyridinyl)-1-butanone	B(iii)		176.852	194.092	POS	1.26037e+07	8.03376e+06	1.02568e+07	1.38506e+07	1.04575e+07	1.53626e+07	8.6649e+06	1.85376e+07	1.32922e+07	1.47104e+07	1.38859e+07	1.5138e+07
6-Phosphogluconic acid	B(iii)		499.14	275.017	NEG	2.82564e+06	2.41734e+06	3.39587e+06	2.48103e+06	1.83536e+06	4.34879e+06	2.81886e+06	3.61971e+06	1.9576e+06	2.91484e+06	5.55815e+06	7.21813e+06
D-Glucurono-6,3-lactone	B(iii)		198.034	175.025	NEG	955862	1.23154e+06	942108	737339	1.20049e+06	1.08326e+06	1.35152e+06	782900	892429	722670	2.01234e+06	1.05832e+06
Abscisic acid	B(iii)		306.795	259.085	POS	930203	352083	467576	639842	763375	1.20348e+06	683890	1.0417e+06	730605	840548	1.38949e+06	1.42919e+06
Medicarpin 3-O-(6'-malonylglucoside)	B(iii)		396.562	519.14	POS	85424.9	66737.2	111604	129806	55824.4	197596	150184	149381	79762.5	100823	191053	214098
alpha-Linolenic acid	B(i)		43.9583	277.217	NEG	2.88605e+08	1.41101e+08	2.50306e+08	2.59986e+08	3.15269e+08	3.10652e+08	3.0854e+08	3.72267e+08	3.10178e+08	3.48217e+08	3.04881e+08	4.98086e+08
1-(Hydroxymethyl)-5,5-dimethyl-2,4-imidazolidinedione	B(iii)		160.852	159.076	POS	1.56165e+07	9.58177e+06	1.74986e+07	1.67053e+07	1.4793e+07	1.34666e+07	7.58225e+06	1.14476e+07	1.84621e+07	1.02404e+07	1.26201e+07	1.24002e+07
Raffinose	B(i)		459.635	503.162	NEG	126287	95256.5	145917	202971	184198	391247	154628	114973	148965	60381.7	238345	215255
Isoeugenitol	B(iii)		34.882	205.05	NEG	3.89405e+06	642447	6.73708e+06	5.73198e+06	3.62465e+06	5.01833e+06	2.07982e+06	3.88471e+06	5.1688e+06	3.24319e+06	9.90126e+06	8.08935e+06
Prostaglandin E2	B(i)		44.6305	351.221	NEG	3.91219e+07	3.66682e+07	4.03932e+07	3.7459e+07	3.18596e+07	4.37234e+07	4.79451e+07	4.69344e+07	3.68433e+07	4.86426e+07	4.42141e+07	5.56045e+07
6-Acetyl-2,3-dihydro-2-(hydroxymethyl)-4(1H)-pyridinone	B(iii)		90.9217	170.081	POS	3.32543e+06	1.48403e+06	2.28366e+06	1.10504e+06	2.57926e+06	8.08089e+06	3.5337e+06	1.52321e+06	1.17589e+06	2.08857e+06	7.61234e+06	6.90634e+06
(10E,12Z)-9-HODE	B(iii)		51.5402	295.228	NEG	4.20223e+08	5.00691e+08	4.79821e+08	3.66521e+08	4.65543e+08	5.91959e+08	8.04691e+08	9.71563e+08	4.16571e+08	9.37033e+08	6.17893e+08	9.08142e+08
N-Acetyl-D-glucosamine	B(iii)		82.3398	222.097	POS	83694.6	143132	90894.3	83682	98903.3	67165.9	38629.8	68852.3	161247	111672	85512.2	229907
Stearic acid	B(iii)		189.333	283.264	NEG	2.14091e+07	1.18833e+07	1.48154e+07	1.34899e+07	1.20098e+07	1.33082e+07	1.30343e+07	1.48297e+07	1.31841e+07	1.4071e+07	1.45334e+07	1.57756e+07
6alpha-Hydroxyphaseollin	B(iii)		345.901	339.126	POS	634251	116038	467342	571904	492890	484606	925363	1.15625e+06	810285	896911	697441	762061
Formyl-5-hydroxykynurenamine	B(iii)		386.46	209.092	POS	164467	193898	229071	245424	307390	202300	414330	182550	246106	192204	232178	212367
D-2,3-Dihydroxypropanoic acid	B(iii)		252.698	105.019	NEG	1.03036e+06	511806	897391	978147	1.01442e+06	1.00464e+06	1.05707e+06	240609	979224	1.17342e+06	876602	963992
N-Acetylgalactosamine 6-sulfate	B(iii)		444.808	300.039	NEG	999553	1.25118e+06	1.26044e+06	1.22135e+06	947540	906851	1.87283e+06	1.61343e+06	994979	939806	1.13553e+06	1.61539e+06
2,4,7-Decatrienoic acid	B(iii)		58.0476	167.106	POS	581729	532030	601342	634409	314361	549819	301450	766346	202183	768446	538983	922365
10-Oxo-11-octadecen-13-olide	B(iii)		89.4353	295.226	POS	2.73481e+06	2.54287e+06	4.39911e+06	2.37448e+06	943572	2.8124e+06	1.58323e+06	6.03532e+06	1.78855e+06	3.98767e+06	3.94394e+06	1.19053e+07
(9S,10E,12Z,15Z)-9-Hydroxy-10,12,15-octadecatrienoic acid	B(iii)		60.0127	277.216	POS	1.46733e+07	1.46912e+07	1.56825e+07	1.28114e+07	6.11824e+06	1.72768e+07	1.74992e+07	3.89086e+07	1.07527e+07	3.61391e+07	1.78558e+07	4.86696e+07
Sarcosine	B(iii)		100.294	90.0548	POS	8.33664e+06	2.23778e+07	5.20023e+07	2.4637e+07	2.69012e+07	5.88746e+07	3.09461e+07	5.5864e+07	5.24699e+07	2.30175e+07	6.28096e+06	9.89868e+07
Valyl-Methionine	B(iii)		218.84	249.126	POS	503717	727496	737136	505162	191887	1.53006e+06	995708	1.53096e+06	202663	1.65842e+06	2.91339e+06	9.18293e+06
6-Chloro-N-(1-methylethyl)-1,3,5-triazine-2,4-diamine	B(iii)		281.913	188.07	POS	3.25626e+06	2.3467e+06	3.64442e+06	4.25153e+06	2.09282e+06	8.72849e+06	4.80536e+06	7.35918e+06	3.14043e+06	6.66883e+06	1.20404e+07	1.55845e+07
PE-NMe2(16:0/18:1(9Z))	B(iii)		66.7593	746.565	POS	1.21656e+06	145204	1.08627e+06	2.52302e+06	1.10091e+06	1.34435e+06	428058	535655	1.16863e+06	100544	1.44687e+06	645866
Nervonyl carnitine	B(iii)		167.365	102.127	POS	1.5989e+07	1.38193e+07	1.02848e+07	9.46334e+06	1.207e+07	1.28678e+07	1.04361e+07	1.16632e+07	6.3254e+06	1.25246e+07	1.37463e+07	1.06237e+07
Phenylalanylphenylalanine	B(i)		156.788	313.154	POS	265964	3.0729e+06	409487	166933	159671	1.06105e+06	4.17971e+06	1.1744e+06	344016	2.59868e+06	2.6074e+06	7.249e+06
Ascorbic acid	B(iii)		53.479	175.025	NEG	4.62825e+06	3.84688e+06	3.50033e+06	2.22845e+06	4.1535e+06	3.64816e+06	4.96364e+06	2.46955e+06	2.88966e+06	2.04631e+06	5.23914e+06	3.93312e+06
Epsilon-caprolactam	B(iii)		259.715	114.091	POS	1.04467e+06	531512	868502	795518	746637	718947	394873	760490	831524	640465	1.08333e+06	852069
[7]-Paradol	B(iii)		93.6436	293.21	POS	1.78793e+06	5.1623e+06	2.45074e+06	1.84182e+06	1.7907e+06	2.98002e+06	5.52509e+06	4.76619e+06	1.69422e+06	4.18391e+06	3.17111e+06	8.26968e+06
1-Methyl-1,3-cyclohexadiene	B(iii)		32.4586	95.0852	POS	427425	759276	733600	698827	897466	940919	1.15257e+06	837825	429183	743916	618246	760710
2-(2-Hydroxy-4-methylphenyl)-3-pentanone	B(iii)		293.78	193.118	POS	61093.2	69394.5	12743.5	29961.2	53981.4	58090.8	54924.8	597847	70009.4	9.67614e+06	1.51113e+08	7.08897e+06
N-Propionylglycine	B(i)		309.676	132.065	POS	2.38229e+06	1.78891e+06	2.27401e+06	2.44191e+06	1.69773e+06	4.07696e+06	2.07461e+06	3.18098e+06	2.02729e+06	2.95342e+06	4.59965e+06	5.54821e+06
L-trans-4-Methyl-2-pyrrolidinecarboxylic acid	B(iii)		44.2157	130.086	POS	8.9968e+06	2.52477e+06	7.29008e+06	4.79002e+06	3.07911e+06	1.65059e+07	1.00779e+07	2.67087e+07	7.57649e+06	1.80736e+07	2.76854e+07	3.22187e+07
5,7-Dimethoxyflavone	B(iii)		70.6678	281.079	NEG	3.39303e+06	4.80432e+06	3.00391e+06	2.42356e+06	4.92263e+06	542434	910394	1.23441e+06	6.38223e+06	1.87619e+06	360576	566623
(Cyclohexylmethyl)pyrazine	B(iii)		607.088	177.139	POS	1.44849e+06	1.61359e+06	1.53746e+06	1.34063e+06	1.68132e+06	1.44855e+06	1.66665e+06	1.62577e+06	1.45695e+06	1.16389e+06	1.61538e+06	1.7163e+06
Picrotin	B(iii)		317.203	309.101	NEG	8.27862e+06	8.36317e+06	8.58701e+06	7.19701e+06	5.59304e+06	5.96602e+06	5.29572e+06	6.52983e+06	7.08523e+06	5.31046e+06	6.87446e+06	7.22046e+06
Morpholine	B(i)		72.2473	88.0755	POS	5.8859e+06	5.53735e+06	5.90509e+06	6.38579e+06	1.15826e+07	5.79175e+06	1.39319e+07	7.15981e+06	8.16386e+06	5.68595e+06	6.70282e+06	7.02661e+06
L-2-Amino-5-hydroxypentanoic acid	B(iii)		312.815	134.081	POS	4.40282e+06	5.50313e+06	5.55625e+06	5.44833e+06	6.43371e+06	6.27521e+06	8.37562e+06	5.85057e+06	4.12553e+06	5.11185e+06	6.77299e+06	6.84695e+06
4-(2,6,6-Trimethyl-1,3-cyclohexadien-1-yl)-2-butanone	B(iii)		33.231	193.158	POS	2.51925e+06	2.28053e+06	2.61181e+06	2.57994e+06	2.23185e+06	2.62318e+06	2.91909e+06	3.10454e+06	1.32468e+06	2.59203e+06	1.71477e+06	2.55399e+06
L-Pipecolic acid	B(iii)		229.127	130.086	POS	138914	1.4982e+06	195306	109373	124606	150071	328974	263999	183184	100771	271728	234936
Acetoacetic acid	B(iii)		187.91	85.0282	POS	0	0	0	0	99622.9	0	0	0	107140	121492	0	0
Matsutakic acid A	B(iii)		46.4205	201.109	POS	302615	336908	317663	275967	295451	321151	337867	355359	291313	310674	302545	365722
Hydroxyprolyl-Proline	B(iii)		324.877	229.118	POS	1.6935e+07	2.56637e+07	2.05511e+07	2.83578e+07	1.36599e+07	2.12345e+07	2.2595e+07	1.97008e+07	1.1243e+07	2.31255e+07	2.71951e+07	2.78553e+07
Deoxyribose 5-phosphate	B(iii)		478.043	237.015	POS	121075	159580	223737	179537	57374.9	198800	163926	148953	170688	122730	388209	576053
Glutathione Disulfide	B(i)		508.067	611.145	NEG	1.69761e+06	1.12253e+06	2.20539e+06	1.91482e+06	1.41794e+06	2.23548e+06	1.86966e+06	1.67476e+06	2.02897e+06	1.16297e+06	2.55268e+06	2.65844e+06
Benzoic acid	B(iii)		36.29	121.029	NEG	751630	696599	1.13108e+06	1.01665e+06	749037	609746	1.03127e+06	911292	828163	748335	1.00732e+06	959380
1-Deoxy-D-xylulose 5-phosphate	B(iii)		364.714	213.016	NEG	9.65176e+06	1.13869e+07	8.6853e+06	8.08485e+06	1.14719e+07	1.65355e+07	3.53965e+07	2.17559e+07	1.03125e+07	2.9852e+07	2.25724e+07	3.56533e+07
3-Oxoadipic acid	B(iii)		75.5383	161.044	POS	1.83655e+06	2.0853e+06	2.28966e+06	2.40957e+06	2.12366e+06	2.25821e+06	1.18205e+06	1.8979e+06	2.072e+06	2.02817e+06	1.8126e+06	1.703e+06
Lauroyl diethanolamide	B(iii)		69.3841	288.253	POS	629166	535737	365000	491707	443012	616533	529915	633985	474560	396375	542949	515829
Licoisoflavone A	B(i)		72.575	353.109	NEG	230824	193545	56212.6	129950	203530	0	200110	0	54492.1	0	56438.2	0
L-Shikimic acid	B(i)		313.221	219.045	NEG	1.08323e+08	1.23712e+08	9.05669e+07	1.12542e+08	1.45439e+08	1.15029e+08	2.1746e+08	1.89221e+08	1.44816e+08	1.69614e+08	1.97333e+08	1.55884e+08
Ganoderiol A	B(iii)		59.9997	475.382	POS	2.65014e+06	1.88877e+06	1.68551e+06	2.99389e+06	2.33797e+06	6.16862e+06	4.29409e+06	2.04559e+06	2.46455e+06	1.91761e+06	1.54816e+06	3.65811e+06
Suspensolide F	B(iii)		273.876	479.214	POS	1.07749e+06	424360	615290	1.13298e+06	158054	467429	237271	1.10153e+06	591238	348934	476289	408336
D-GalA	B(i)		431.51	193.035	NEG	449334	728075	456069	440574	785444	574489	678653	505923	437237	557378	732697	633105
5-Ethoxy-4,5-dihydro-2(3H)furanone	B(iii)		272.272	131.07	POS	3.7324e+06	3.13689e+06	2.55047e+06	569216	2.04905e+06	1.71053e+06	1.79116e+06	3.26198e+06	2.39772e+06	4.1205e+06	5.67701e+06	2.96991e+06
2-(3-Phenylpropyl)tetrahydrofuran	B(iii)		31.8738	191.143	POS	3.03242e+06	3.71695e+06	3.05857e+06	2.51409e+06	3.32395e+06	3.53796e+06	4.15878e+06	4.41023e+06	2.58324e+06	3.08635e+06	2.37915e+06	2.24572e+06
Denudatine	B(i)		187.459	344.253	POS	2.36708e+06	5.82886e+06	2.2747e+06	2.09874e+06	1.96449e+06	6.31992e+06	2.00998e+07	7.0173e+06	2.21564e+06	1.27708e+07	1.10608e+07	1.54843e+07
PE(24:1(15Z)/14:1(9Z))	B(iii)		112.482	772.59	POS	2.19068e+06	373414	2.37544e+06	2.51103e+06	2.26353e+06	4.56127e+06	650801	1.9354e+06	1.7076e+06	854750	5.74996e+06	4.39889e+06
L-Histidine trimethylbetaine	B(iii)		373.116	198.123	POS	2.54015e+08	3.53656e+08	3.12352e+08	3.08071e+08	2.98565e+08	2.8954e+08	6.66341e+08	3.5915e+08	2.79387e+08	4.08723e+08	2.93035e+08	4.22815e+08
3-Amino-2-piperidone	B(iii)		409.536	115.086	POS	4.22606e+06	1.73395e+07	1.00393e+06	568050	1.23801e+07	4.90134e+06	2.36186e+07	2.54229e+06	4.24346e+06	9.90754e+06	3.1512e+06	2.86693e+06
Hexamethylquercetagetin	B(iii)		418.989	401.13	NEG	2.9344e+08	2.74735e+08	4.65497e+08	5.01575e+08	4.99223e+08	4.31162e+08	8.18751e+08	3.41724e+08	4.5316e+08	4.66316e+08	3.7461e+08	5.17374e+08
6-Ketoestriol	B(iii)		193.717	303.166	POS	176797	654018	145572	49661.7	379390	184346	760400	195363	142546	279118	325499	268364
Synephrine acetonide	B(iii)		371.118	208.133	POS	5.04082e+06	4.69089e+06	5.07455e+06	4.99899e+06	4.79812e+06	4.62113e+06	5.09571e+06	5.1016e+06	4.83657e+06	4.78501e+06	5.02972e+06	4.69128e+06
Erythrulose	B(i)		29.5812	165.04	NEG	3.1767e+07	3.02709e+07	3.47071e+07	2.89875e+07	3.27328e+07	3.52822e+07	4.05315e+07	3.51249e+07	3.22774e+07	3.46265e+07	3.4977e+07	2.87976e+07
Aminoadipic acid	B(iii)		103.705	162.076	POS	2.62976e+07	3.75457e+07	3.28435e+07	4.03559e+07	3.79453e+07	2.67544e+07	4.08394e+07	3.58342e+07	3.505e+07	3.3627e+07	3.92018e+07	3.61278e+07
7-Aminomethyl-7-carbaguanine	B(iii)		415.151	180.086	POS	3.73099e+06	9.45799e+06	5.96271e+06	7.45774e+06	7.23216e+06	1.01866e+07	1.10128e+07	2.08839e+07	8.88166e+06	1.16158e+07	9.07031e+06	1.00393e+07
N-Methoxyspirobrassinol	B(iii)		351.37	283.062	POS	3.11428e+07	1.56573e+07	2.77736e+07	2.80943e+07	2.88594e+07	4.34373e+07	3.7417e+07	4.72472e+07	3.64523e+07	3.70559e+07	5.34894e+07	6.22183e+07
N-Acetylserine	B(i)		155.528	148.06	POS	2.38436e+06	733070	2.55452e+06	2.18769e+06	2.13819e+06	834925	1.68685e+06	1.93888e+06	2.81507e+06	695681	1.84594e+06	1.98867e+06
3,5,6-Trihydroxy-5-(hydroxymethyl)-2-methoxy-2-cyclohexen-1-one	B(iii)		312.804	205.068	POS	9.31887e+08	8.83426e+08	9.01844e+08	9.84499e+08	9.61542e+08	9.98723e+08	1.00801e+09	9.83414e+08	9.88956e+08	9.64383e+08	9.59234e+08	9.58907e+08
Pseudouridine	B(i)		307.907	245.074	POS	159582	124403	122599	103698	109427	88230.1	96877.5	95132.5	96488.8	85801	94752.6	111829
(2'E,4'Z,7'Z,8E)-Colnelenic acid	B(iii)		60.645	293.21	POS	2.79068e+06	4.08983e+06	3.10546e+06	2.61073e+06	1.92901e+06	3.01909e+06	3.82639e+06	7.53649e+06	2.33589e+06	6.19047e+06	3.30507e+06	1.85294e+07
Seryltryptophan	B(iii)		279.507	292.132	POS	1.71423e+06	1.58668e+06	1.53025e+06	2.78104e+06	1.91656e+06	2.3761e+06	3.06056e+06	3.02115e+06	1.77902e+06	2.19563e+06	2.68916e+06	2.50499e+06
Hydrocotarnine	B(iii)		592.366	222.112	POS	3.51165e+06	3.55886e+06	3.66109e+06	3.65738e+06	3.6157e+06	2.0451e+06	3.61872e+06	1.92834e+06	3.54356e+06	3.56203e+06	4.40817e+06	3.65318e+06
O-Desmethylangolensin	B(iii)		37.9895	259.092	POS	582079	961200	843514	703024	1.64307e+06	880182	1.3114e+06	613701	1.1151e+06	1.15601e+06	481085	653749
N-Carboxyacetyl-D-phenylalanine	B(iii)		106.38	252.086	POS	634675	865520	1.44848e+06	1.24398e+06	1.5092e+06	557262	2.25982e+06	3.37018e+06	3.20337e+06	3.45231e+06	2.51672e+06	3.12256e+06
(gamma-Glutamyl-gamma-glutamyl)-S-methylcysteine	B(iii)		313.084	394.123	POS	3.49514e+06	1.77685e+06	3.09078e+06	3.17446e+06	2.91916e+06	3.34508e+06	1.34897e+06	3.17864e+06	2.75125e+06	1.03311e+06	2.88822e+06	2.47386e+06
Isofraxidin	B(i)		47.3565	221.045	NEG	802570	1.5929e+06	676726	341528	993733	463453	1.46864e+06	820873	1.15591e+06	783144	649089	820224
7-Methyl-2-benzofurancarboxaldehyde	B(iii)		115	161.064	POS	90504.5	255131	45532.7	70820.3	129747	0	854593	560487	811390	747858	1.91468e+06	340133
Nicotinamide mononucleotide	B(i)		486.188	335.064	POS	737918	461863	874516	650597	257494	1.20849e+06	287579	1.46921e+06	577000	740381	1.85727e+06	2.95459e+06
5-Aminoimidazole-4-carboxamide	B(i)		140.179	127.061	POS	1.20251e+06	1.47846e+06	1.32377e+06	1.12094e+06	1.35535e+06	1.48411e+06	1.90524e+06	1.15827e+06	1.16022e+06	1.09812e+06	1.40402e+06	1.30656e+06
7-Aminoflunitrazepam	B(iii)		363.983	284.115	POS	219325	99515	229948	322176	186038	270407	323282	623421	498647	400728	559020	658396
Rhein	B(iii)		250.808	283.028	NEG	2.37857e+06	966772	2.19095e+06	3.02474e+06	2.00476e+06	3.78657e+06	1.95669e+06	2.46199e+06	2.03348e+06	1.41006e+06	2.70216e+06	2.06985e+06
6-Methoxymellein	B(iii)		159.929	209.08	POS	166493	311424	130701	47737.9	445530	159263	341457	206076	524438	148549	311934	66784.6
PI(20:4(5Z,8Z,11Z,14Z)/16:0)	B(iii)		184.369	859.53	POS	6.04909e+07	6.14064e+07	4.6141e+07	2.05479e+07	1.53324e+08	9.2992e+07	8.10991e+07	6.61873e+07	5.85898e+07	8.01505e+07	1.75428e+08	7.01752e+07
N,N'-diacetylchitobiose	B(iii)		363.378	425.176	POS	800041	334383	1.20626e+06	1.46934e+06	725562	1.79848e+06	1.11863e+06	3.41266e+06	691654	2.61908e+06	1.75653e+06	2.8687e+06
cis-Acetylacrylate	B(iii)		89.8881	115.039	POS	253960	329993	181151	245883	206719	219180	0	0	169360	69786.7	31794.1	40235.6
7-Ketodeoxycholic acid	B(iii)		33.1585	424.362	POS	1.26394e+06	931571	2.91056e+06	1.37783e+06	904502	2.45787e+06	4.8479e+06	128694	790560	5.10212e+06	5.10302e+06	6.80863e+06
Farnesylcysteine	B(iii)		273.496	326.216	POS	259949	81272.9	252669	249556	344861	889161	618862	215540	298931	875444	404798	1.21477e+06
Nicotinamide N-oxide	B(i)		181.744	137.035	NEG	717521	721729	526299	573402	428881	558807	704555	728246	557733	473028	547780	425754
Norfuraneol	B(iii)		75.6751	115.039	POS	490179	564568	703684	592829	401816	563109	100444	94380.1	381715	282718	196138	261160
alpha-Chaconine	B(i)		342.479	852.536	POS	88647.9	70811.6	108234	36673.6	131440	84855.3	109391	79297.9	71050.2	62872.2	74727.5	66617.5
2,3-Dihydroxy-1-(4-hydroxy-3-methoxyphenyl)-1-propanone	B(iii)		187.329	213.075	POS	0	0	0	9224.19	66620.9	0	0	0	0	0	0	69630.9
8,9-DiHETrE	B(iii)		45.449	337.236	NEG	2.29881e+06	1.01055e+07	1.11111e+07	3.98912e+06	1.0838e+07	1.14563e+07	2.46089e+06	2.54292e+06	9.40774e+06	1.09228e+07	4.08245e+06	3.1556e+06
LysoPC(18:3(6Z,9Z,12Z))	B(iii)		220.793	518.324	POS	1.39535e+07	869254	7.40798e+06	1.26969e+07	1.74227e+07	5.03741e+06	907758	1.65094e+06	1.94984e+07	247917	3.30711e+06	1.54953e+06
Epidermin	B(iii)		416.188	262.128	POS	368374	183435	350632	367274	264595	649142	149945	338380	308566	260900	925772	683884
Kinetin	B(i)		128.222	216.086	POS	287676	613912	250365	125272	507640	384977	783104	501438	638774	524792	717091	682899
1,4-Dideoxy-1,4-imino-D-ribitol	B(iii)		422.002	134.081	POS	2.35118e+06	959381	3.47573e+06	4.6283e+06	1.73295e+06	3.51117e+06	3.00941e+06	3.63793e+06	1.98062e+06	2.23123e+06	3.36088e+06	4.76523e+06
Australigenin	B(iii)		62.0237	431.314	POS	364211	1.31811e+06	462334	320904	393203	235580	1.44708e+06	894312	427032	1.22238e+06	398318	786323
Aflatoxin G2a	B(iii)		30.5628	347.075	POS	88919.3	307411	158985	16212.9	468583	27160.6	101718	0	0	0	0	0
Aminofructose 6-phosphate	B(iii)		432.618	260.052	POS	3.88903e+06	8.27743e+06	4.59383e+06	3.22687e+06	5.50879e+06	6.92176e+06	2.03943e+07	9.67677e+06	5.44509e+06	1.28874e+07	1.03924e+07	1.71377e+07
1-Methyladenosine	B(iii)		304.004	282.108	POS	438813	464868	412843	523632	449686	673277	517796	627837	388541	488714	965655	888012
Allysine	B(iii)		110.579	146.081	POS	2.33581e+06	1.01977e+06	1.2984e+06	1.43974e+06	1.37524e+06	1.38147e+06	2.3115e+06	1.81743e+06	1.59465e+06	1.46229e+06	4.49976e+06	2.20335e+06
Methylimidazole acetaldehyde	B(iii)		430.109	125.071	POS	2.30689e+06	5.6197e+06	2.24625e+06	2.69414e+06	3.62965e+06	2.34062e+06	3.06173e+06	3.07198e+06	2.99634e+06	3.02966e+06	3.22689e+06	3.16061e+06
1,5-Anhydrosorbitol	B(iii)		208.719	163.061	NEG	1.06383e+06	1.44724e+06	1.04337e+06	1.00728e+06	1.32439e+06	961027	1.15542e+06	905562	1.16091e+06	807128	1.00817e+06	834037
D-N-(Carboxyacetyl)alanine	B(iii)		68.7655	176.055	POS	549481	457476	568308	120500	644927	479522	421230	776917	666939	347834	246196	132361
Ursodeoxycholic acid	B(iii)		19.2843	391.288	NEG	183571	167841	186300	192780	174083	186313	198180	318559	168260	190263	176033	414906
20-Hydroxy-PGE2	B(iii)		71.9002	367.213	NEG	8.82104e+07	2.25915e+07	7.40461e+07	9.07808e+07	8.68534e+06	1.05171e+08	1.68231e+07	2.32325e+08	2.4709e+07	1.84926e+08	1.03235e+08	1.99485e+08
2-hydroxy-3,4-dimethoxybenzoic acid	B(iii)		312.865	221.042	POS	1.57867e+07	1.12471e+07	1.6368e+07	1.23464e+07	1.49181e+07	9.86607e+06	1.1844e+07	1.58018e+07	1.81476e+07	1.36824e+07	1.2785e+07	1.55059e+07
Thiomorpholine 3-carboxylate	B(iii)		214.839	148.042	POS	20686.3	0	21527.2	1.05581e+06	443723	502032	469452	546891	294105	86477.7	311298	211615
Biotin	B(iii)		115.742	245.098	POS	95101.3	120163	107119	123719	119409	105825	126768	149082	102600	136336	156258	184696
2,4,6-Trimethoxyphenyl acetate	B(iii)		158.922	227.091	POS	669883	286789	852610	562630	1.36266e+06	566564	1.3939e+06	700858	1.2981e+06	370169	801099	621817
Assafoetidin	B(iii)		207.732	383.229	POS	2.67591e+06	2.25225e+06	1.80128e+06	1.94321e+06	1.17682e+06	4.22717e+06	3.19857e+06	6.57477e+06	1.89493e+06	7.12512e+06	4.7835e+06	5.39693e+06
CPA(16:0/0:0)	B(iii)		275.084	393.24	POS	1.72707e+07	9.30404e+06	2.22706e+07	1.98812e+07	9.06573e+06	2.44429e+07	1.35886e+07	5.28692e+07	1.60399e+07	2.14694e+07	3.17504e+07	4.36885e+07
Phosphoric acid	B(iii)		448.803	98.984	POS	295125	470118	463532	240378	0	700673	585976	1.44824e+06	227004	1.16342e+06	926380	2.3376e+06
PE(22:4(7Z,10Z,13Z,16Z)/14:1(9Z))	B(iii)		153.646	738.502	POS	3.81417e+07	1.3192e+07	4.28596e+07	4.89224e+07	2.79169e+07	4.2306e+07	1.43706e+07	3.05416e+07	3.27606e+07	8.76348e+06	3.60892e+07	2.45063e+07
Sarafloxacin	B(iii)		84.0598	386.129	POS	1.08426e+07	1.46183e+07	9.96251e+06	9.30987e+06	1.50424e+07	1.21785e+07	1.06511e+07	1.22626e+07	1.38432e+07	9.28794e+06	1.16497e+07	1.12527e+07
1,2,3,4,Tetrahydro-1,5,7-trimethylnapthalene	B(iii)		33.3102	175.147	POS	3.05632e+06	2.46974e+06	3.1417e+06	1.641e+06	1.39561e+06	2.91891e+06	3.5299e+06	2.92231e+06	1.31758e+06	2.01652e+06	2.21186e+06	2.36541e+06
Maslinic acid	B(iii)		137.483	473.367	POS	135092	33921.5	107205	114728	72546.5	64689.9	27502.6	53643.7	92959.5	32403.3	70481.7	34991.2
L-Methionine	B(i)		310.519	150.058	POS	4.04093e+06	3.2947e+06	4.38784e+06	3.49909e+06	2.07182e+06	4.43713e+06	3.29075e+06	6.10514e+06	3.08464e+06	5.7766e+06	8.18782e+06	1.44156e+07
Lambertine	B(iii)		416.559	338.138	POS	3.46953e+06	1.25754e+06	3.40382e+06	2.72433e+06	2.98216e+06	5.10935e+06	3.33307e+06	4.77121e+06	4.14275e+06	2.3132e+06	6.44698e+06	6.87954e+06
5,7-dihydroxy-2-(3-hydroxy-4-methoxyphenyl)-3,6-dimethoxy-4H-chromen-4-one	B(iii)		326.659	361.085	POS	2.7024e+06	1.36276e+06	2.43834e+06	2.83549e+06	2.46566e+06	3.22462e+06	1.92929e+06	2.26083e+06	1.97287e+06	1.5404e+06	2.49686e+06	2.98327e+06
b-D-Xylopyranosyl-(1->4)-a-L-rhamnopyranosyl-(1->2)-D-fucose	B(iii)		80.8456	443.183	POS	171134	62788.2	250634	149268	225602	142738	236890	133814	265832	103307	191923	96201.4
2-Aminomuconic acid semialdehyde	B(iii)		101.487	142.049	POS	3.00784e+06	4.58534e+06	3.10584e+06	2.31789e+06	4.22448e+06	3.11652e+06	5.40176e+06	2.52021e+06	3.25805e+06	2.2723e+06	4.23315e+06	3.35756e+06
Myrigalone H	B(iii)		314.204	287.122	POS	535666	219286	572585	529866	331945	475560	116589	523729	299018	219313	572793	360101
3-Hydroxyadipic acid	B(iii)		312.926	163.052	POS	2.98058e+06	1.01974e+06	2.52199e+06	1.78032e+06	1.22975e+06	2.98365e+06	1.55547e+06	1.85202e+06	1.36147e+06	1.26054e+06	1.3376e+06	1.10327e+06
4-Hydroxynornantenine	B(iii)		432.835	342.139	POS	1.92076e+06	2.88781e+06	2.83798e+06	4.64406e+06	4.38007e+06	2.35737e+06	9.13985e+06	7.22047e+06	4.53963e+06	4.76936e+06	8.71785e+06	8.50245e+06
PE(20:3(5Z,8Z,11Z)/P-18:0)	B(iii)		111.15	754.581	POS	5.50606e+06	3.93144e+06	3.53786e+06	3.10584e+06	1.6186e+06	1.77128e+06	5.07517e+06	3.67217e+06	3.34168e+06	5.11531e+06	9.01606e+06	2.38619e+06
Tetrahydropteridine	B(iii)		31.8676	137.082	POS	535905	438798	396495	575370	810200	639125	424445	692841	917565	441891	374460	737320
N-methyl-L-glutamic Acid	B(iii)		184.854	162.076	POS	1.78093e+06	3.004e+06	2.28388e+06	4.95541e+06	4.88788e+06	1.92802e+06	5.87535e+06	4.29048e+06	2.2922e+06	4.41138e+06	5.34049e+06	4.15219e+06
L-2-Amino-4-methylenepentanedioic acid	B(iii)		251.35	160.06	POS	429603	606646	437759	544415	667317	513393	1.01828e+06	681086	627785	714047	809489	630216
Valyl-Gamma-glutamate	B(iii)		302.716	246.145	POS	132383	221223	152986	152614	88834.6	373362	498588	479641	112769	644969	609948	1.37251e+06
12-Methyltridecanoic acid	B(iii)		307.312	227.201	NEG	880814	641761	1.01831e+06	1.19187e+06	959050	836774	1.01553e+06	1.12246e+06	688225	1.10008e+06	1.00521e+06	1.20324e+06
Imidazoleacetic acid	B(i)		336.634	127.05	POS	1.51513e+06	1.40625e+06	2.91767e+06	1.24014e+06	1.64755e+06	2.03896e+06	2.91707e+06	2.56893e+06	1.13775e+06	2.07298e+06	3.08346e+06	3.74563e+06
Grevilline C	B(iii)		451.904	357.055	POS	1.28864e+06	2.864e+06	1.57643e+06	1.29569e+06	2.14955e+06	2.69611e+06	5.44915e+06	2.27739e+06	2.11389e+06	3.14055e+06	3.7239e+06	4.52706e+06
1-Naphthaleneacetic acid	B(iii)		58.6577	187.071	POS	568427	584651	473587	497209	721252	505144	1.41297e+06	532200	602083	514959	165368	200080
2-Piperidone	B(i)		116.287	100.075	POS	1.4556e+06	1.31934e+06	1.45236e+06	1.79934e+06	1.70161e+06	2.23185e+06	2.10279e+06	1.83595e+06	1.75107e+06	1.9001e+06	2.15286e+06	2.30141e+06
Piperic acid	B(iii)		35.1238	219.065	POS	2.29251e+07	3.35623e+07	2.74202e+07	1.96556e+07	3.5335e+07	2.00273e+07	4.84575e+07	3.27469e+07	3.70087e+07	3.48904e+07	2.50972e+07	2.86658e+07
1,3,5-Trihydroxybenzene	B(iii)		76.9651	125.024	NEG	1.5706e+06	1.65518e+06	1.07601e+06	943884	2.22342e+06	1.2725e+06	1.42632e+06	989641	2.01887e+06	1.2904e+06	1.1481e+06	1.11519e+06
PE(22:2(13Z,16Z)/14:0)	B(iii)		33.4633	744.549	POS	7.01225e+07	4.94899e+07	6.92859e+07	1.81551e+08	5.3293e+07	1.45542e+08	5.88307e+07	8.29907e+07	5.91688e+07	9.59797e+07	1.23267e+08	7.67305e+07
LysoPC(17:0)	B(iii)		221.454	510.357	POS	1.21997e+06	4.2225e+06	2.54078e+06	722799	2.43369e+06	2.1212e+06	5.37257e+06	2.59906e+06	1.26915e+06	3.69273e+06	2.2579e+06	3.19262e+06
Auraptenol	B(iii)		412.808	261.118	POS	1.04016e+06	528890	1.0574e+06	1.21494e+06	778190	1.18895e+06	1.24125e+06	1.06841e+06	908019	719492	1.19452e+06	1.2193e+06
Nicotinic acid mononucleotide	B(iii)		357.017	256.081	POS	717422	412623	731157	774506	832471	1.25496e+06	709418	809528	779000	586780	1.62804e+06	1.41184e+06
Mukoline	B(iii)		332.528	228.097	POS	500858	814707	612812	588860	826305	880860	1.17236e+06	801211	772272	722036	1.14891e+06	971480
Deoxyguanosine	B(iii)		250.081	268.104	POS	308740	217254	455224	430892	132108	902613	137652	790450	117633	591376	1.22156e+06	1.77783e+06
Hexylamine	B(iii)		691.484	102.128	POS	2.27374e+06	2.30784e+06	2.05136e+06	1.97249e+06	4.55915e+06	2.23724e+06	2.31052e+06	2.04014e+06	2.18891e+06	2.12662e+06	2.29724e+06	2.62692e+06
Graveoline	B(iii)		432.428	280.091	POS	4.94333e+06	3.30772e+06	3.68892e+06	3.86958e+06	4.5148e+06	6.38373e+06	3.86914e+06	2.85118e+07	4.49843e+06	3.49653e+07	4.9592e+06	3.55269e+07
Tryptophyl-Leucine	B(iii)		201.548	318.181	POS	393471	452240	600504	517425	183253	1.5341e+06	1.21174e+06	1.21407e+06	360717	1.3104e+06	3.15539e+06	8.15901e+06
L-beta-aspartyl-L-glutamic acid	B(iii)		201.169	263.088	POS	555130	1.08498e+06	641256	665508	278996	1.94541e+06	2.89358e+06	2.08411e+06	352567	1.76351e+06	3.75395e+06	1.25276e+07
2-(3,4-dihydroxy-5-methoxyphenyl)-3,5,7-trihydroxy-4H-chromen-4-one	B(iii)		392.223	331.05	NEG	1.31246e+06	1.1554e+06	1.08499e+06	1.17129e+06	1.15279e+06	1.03314e+06	646697	1.17553e+06	1.32324e+06	881681	818098	602450
Hydrocortisone	B(i)		73.9739	421.22	NEG	8.51898e+06	4.81053e+06	7.0719e+06	7.30902e+06	2.02513e+06	1.0548e+07	6.66489e+06	1.81039e+07	4.85972e+06	1.87672e+07	1.4119e+07	2.1964e+07
Chlorogenoquinone	B(iii)		365.075	353.084	POS	947519	429647	1.34122e+06	1.47624e+06	779985	1.67799e+06	1.66789e+06	1.94052e+06	1.36292e+06	1.17097e+06	2.81474e+06	3.40757e+06
N-acetyltryptophan	B(iii)		206.429	247.108	POS	167576	98324.2	144394	170751	159108	271956	163711	203726	181239	195098	344159	294490
Propyl 1-(propylthio)propyl disulfide	B(iii)		76.9279	225.075	POS	4.07658e+06	4.01322e+06	5.14771e+06	4.13118e+06	5.90998e+06	4.84364e+06	4.68616e+06	3.45175e+06	6.01261e+06	3.17361e+06	5.09299e+06	4.37351e+06
Maltol	B(iii)		488.936	127.039	POS	178676	229660	341627	184566	131545	303032	224087	331530	81667.5	223688	581946	841061
N-Methylschinifoline	B(iii)		232.047	256.129	POS	154009	214560	125551	90290.3	265599	162167	327082	296145	278792	231047	285538	153232
12-Keto-leukotriene B4	B(iii)		412.765	317.217	POS	175637	407549	149985	157129	102192	557147	1.56514e+06	428158	144295	922052	1.29112e+06	1.51371e+06
Bergapten	B(iii)		318.108	215.032	NEG	3.38363e+08	4.1674e+08	4.28883e+08	3.793e+08	3.96604e+08	3.38614e+08	3.30062e+08	3.80088e+08	3.44841e+08	3.99226e+08	3.84007e+08	3.0841e+08
21-Hydroxypregnenolone	B(iii)		31.8766	333.242	POS	3.21651e+06	8.92647e+06	4.21344e+06	1.90918e+06	3.82208e+06	2.5036e+06	9.20235e+06	4.76664e+06	3.50656e+06	5.38014e+06	3.51969e+06	5.64316e+06
LysoPC(16:1(9Z)/0:0)	B(iii)		221.479	494.323	POS	5.06535e+06	513600	2.05464e+06	5.43871e+06	7.12289e+06	2.32068e+06	568092	676940	9.21363e+06	123916	1.85135e+06	785417
2,5-Dihydro-2,4,5-trimethyloxazole	B(iii)		120.239	114.091	POS	458631	440334	579302	504166	453172	510288	516381	476781	437975	529660	555515	586763
Glycerylphosphorylethanolamine	B(iii)		412.254	216.063	POS	1.14211e+08	9.40624e+07	1.11744e+08	1.03663e+08	1.26844e+08	1.53687e+08	1.60642e+08	1.61956e+08	1.19843e+08	1.34754e+08	1.91397e+08	2.1441e+08
Luteone 7-glucoside	B(iii)		364.368	517.171	POS	29037.8	37841.6	82155	86295	44363.8	55092.7	53748	79084.8	41644	83190.8	43393.8	75003.7
3-Methyladenine	B(i)		309.392	150.076	POS	4.64021e+06	3.47611e+06	4.74063e+06	3.76205e+06	2.2833e+06	5.14563e+06	4.25156e+06	7.35929e+06	3.05297e+06	7.06429e+06	8.83021e+06	1.62816e+07
LysoPC(14:0/0:0)	B(iii)		224.162	468.308	POS	3.2472e+06	333539	1.96331e+06	4.78768e+06	3.47425e+06	1.78705e+06	353232	889020	4.25502e+06	159107	1.46991e+06	730106
N-Carboxyethyl-g-aminobutyric acid	B(iii)		363.668	174.077	NEG	2.79251e+06	6.02805e+06	4.14957e+06	8.97404e+06	1.76047e+06	1.39924e+06	1.33549e+07	9.57148e+06	2.11881e+06	6.21134e+06	754193	2.56549e+06
LysoPC(16:0)	B(iii)		220.081	496.338	POS	6.09215e+07	7.34469e+06	3.80253e+07	8.07099e+07	8.34559e+07	3.14556e+07	1.0208e+07	1.317e+07	8.41968e+07	2.43895e+06	2.76339e+07	1.37141e+07
DL-Propylene glycol dibenzoate	B(iii)		76.9437	285.097	POS	352700	246191	334252	433633	408211	1.14794e+06	336263	749189	386970	675045	754904	800938
Isoamylamine	B(i)		224.093	88.1118	POS	1.12622e+06	902016	874015	1.30123e+06	885614	3.42627e+06	2.41323e+06	1.6612e+06	1.13306e+06	2.28858e+06	4.64937e+06	5.09741e+06
2,3-Dihydro-7-hydroxy-2-methyl-4-oxo-4H-1-benzopyran-5-acetic acid	B(iii)		102.407	237.076	POS	37430.3	152641	6079.71	7200.08	265019	67097.9	266830	75267.1	147224	91155.7	49373.4	48826.6
N-Nitroso-pyrrolidine	B(iii)		391.666	101.071	POS	3.11027e+06	3.4291e+06	2.27405e+06	2.82642e+06	3.2755e+06	3.88807e+06	6.27878e+06	5.79598e+06	4.23601e+06	2.4604e+06	3.6374e+06	3.83469e+06
L-Homoserine	B(iii)		135.952	120.065	POS	1.55224e+07	1.73038e+07	1.7398e+07	1.41626e+07	1.91291e+07	2.48562e+07	2.31909e+07	2.27648e+07	1.69464e+07	1.30177e+07	2.67112e+07	2.72597e+07
Methyl dihydrojasmonate	B(iii)		86.3249	227.164	POS	440681	728302	521024	492852	408467	425722	259028	409150	413654	450207	408191	415073
Propionylglycine	B(iii)		325.833	132.065	POS	633405	482015	705353	620825	422610	853551	670792	870464	412816	862845	1.05323e+06	1.42954e+06
Histamine	B(iii)		399.878	112.087	POS	2.17025e+06	1.65944e+06	2.20009e+06	1.78262e+06	1.56319e+06	2.10226e+06	2.0498e+06	1.99058e+06	1.85416e+06	2.04182e+06	2.13893e+06	2.75327e+06
2-Acetylpyrrolidine	B(iii)		46.9788	114.091	POS	2.13444e+06	2.37315e+06	2.51089e+06	2.36465e+06	1.64595e+06	2.11646e+06	3.44637e+06	3.17895e+06	3.46674e+06	2.93737e+06	3.40576e+06	3.1029e+06
PC(16:0/20:5(5Z,8Z,11Z,14Z,17Z))	B(iii)		149.589	780.551	POS	2.73114e+07	1.44559e+07	2.25112e+07	4.58624e+07	3.40524e+07	2.1941e+07	1.55047e+07	1.15624e+07	3.26205e+07	2.53627e+06	1.58436e+07	1.50369e+07
5-Methyldeoxycytidine	B(iii)		349.889	242.114	POS	687687	1.17723e+06	781281	2.12411e+06	1.43978e+06	1.73821e+07	1.70712e+06	1.91423e+06	1.60538e+06	1.17702e+06	1.91034e+06	2.71348e+06
Salicyluric acid	B(i)		43.9297	194.046	NEG	6.73096e+06	5.52377e+06	7.88521e+06	7.61538e+06	9.28992e+06	167361	7.41359e+06	2.57488e+07	1.09116e+07	2.5642e+07	1.08311e+07	9.87368e+06
Soyacerebroside I	B(iii)		85.3815	714.551	POS	1.91103e+06	1.01628e+06	1.56385e+06	1.71715e+06	2.40744e+06	3.3907e+06	1.90413e+06	2.74666e+06	1.72817e+06	2.15933e+06	3.70118e+06	3.30534e+06
5'-Deoxy-5-fluorouridine	B(iii)		241.741	247.079	POS	40037.5	152680	43942.3	114468	2771.18	248065	258464	269014	142086	291642	552782	614018
Triethylamine	B(iii)		194.108	102.127	POS	7.02592e+06	1.87414e+07	1.65827e+07	1.68302e+07	6.45559e+06	5.95994e+06	8.32845e+06	1.62823e+07	6.21875e+06	1.68184e+07	1.80486e+07	1.44415e+07
Furaneol 4-(6-malonylglucoside)	B(iii)		264.657	377.114	POS	95919.7	21241.1	71613.6	99458	116518	137034	64641.7	66662.7	155239	38696.6	150383	22791.8
Myristic acid	B(i)		46.8871	227.201	NEG	3.06359e+07	2.83898e+07	4.50907e+07	3.0074e+07	3.13394e+07	3.19327e+07	4.68826e+07	4.91241e+07	3.23906e+07	4.84133e+07	3.81514e+07	5.83565e+07
LysoPC(18:2(9Z,12Z))	B(iii)		217.742	520.338	POS	1.68053e+08	1.93565e+07	1.01023e+08	1.84298e+08	2.9919e+08	7.48923e+07	2.44785e+07	2.4845e+07	3.24561e+08	4.11064e+06	6.20498e+07	3.21013e+07
5-(3',5'-Dihydroxyphenyl)-gamma-valerolactone	B(iii)		182.738	209.08	POS	127038	315426	37172.3	0	400894	106195	404402	105983	421880	179766	147688	76461.5
Cytosine	B(i)		206.868	112.05	POS	7.74615e+06	7.93501e+06	7.6989e+06	8.06436e+06	9.56181e+06	1.36206e+07	1.32252e+07	9.89165e+06	8.08677e+06	1.09925e+07	1.24899e+07	1.24214e+07
7-Hydroxy-2,5-dimethyl-4H-1-benzopyran-4-one	B(iii)		183.008	191.07	POS	23689.1	62361.2	18111.2	14021.2	84288.8	36986.4	78645.7	27543.3	94165.4	48751	73700.6	65399.7
N-(4,5-Dihydro-1-methyl-4-oxo-1H-imidazol-2-yl)alanine	B(iii)		186.154	186.087	POS	411754	803000	908247	936035	1.06382e+06	1.06459e+06	632391	739745	680833	1.68477e+06	604871	1.40163e+06
Heptanoic acid	B(iii)		59.9793	129.092	NEG	3.11589e+06	2.06526e+06	3.54989e+06	3.29202e+06	2.27039e+06	1.69391e+06	2.38107e+06	1.30216e+06	2.29389e+06	3.08397e+06	1.9067e+06	2.00502e+06
Formylfusarochromanone	B(iii)		274.15	321.147	POS	189265	90563.6	211936	136455	315555	302100	112855	167795	332362	134853	296994	176644
9,10-DHOME	B(iii)		124.743	313.238	NEG	6.35162e+06	3.04667e+06	2.53708e+06	2.51314e+06	1.05954e+06	3.29969e+06	1.99527e+06	6.0789e+06	1.66607e+06	6.28639e+06	3.78109e+06	6.23377e+06
7-Methyladenine	B(iii)		148.902	150.076	POS	101917	295292	110211	217860	255399	221917	301529	228362	101428	211936	262558	188638
Calystegine B2	B(iii)		1.74662	176.093	POS	0	0	0	0	979698	1.15297e+06	567149	0	0	0	0	0
Cyclotetradecane	B(iii)		288.613	227.175	POS	110292	91911.3	109382	129265	131245	123571	109647	68891.4	126176	65302.1	34008.4	22776
N-Methylalanine	B(iii)		62.6217	104.07	POS	2.425e+06	2.62272e+06	2.47515e+06	2.43021e+06	2.32171e+06	2.27979e+06	2.61607e+06	2.88851e+06	1.14593e+06	2.08821e+06	1.29234e+06	2.18756e+06
Octafluorocyclobutane	B(iii)		300.23	200.996	POS	1.03288e+06	330750	7.03178e+06	7.32291e+06	465995	3.63118e+06	4.05684e+06	1.13246e+06	2.85069e+06	3.82238e+06	3.6608e+06	9.31616e+06
2-Furoic acid	B(iii)		64.2545	111.009	NEG	419451	896548	1.1699e+06	908449	1.23806e+06	1.00491e+06	1.52499e+06	967029	683458	1.04262e+06	746228	422766
But-2-enoic acid	B(iii)		93.4408	85.0293	NEG	4.56282e+07	9.50116e+07	8.86699e+07	4.56849e+07	3.85265e+07	5.07863e+07	4.12426e+07	4.6054e+07	4.33773e+07	3.66001e+07	4.81555e+07	4.58832e+07
L-Fucose	B(iii)		59.6527	163.061	NEG	643255	568881	595445	1.22394e+06	1.01755e+06	301689	357727	239683	739493	657338	543179	267278
Mesylate	B(iii)		3.5435	94.9805	NEG	4.73932e+07	3.83272e+07	5.1773e+07	4.31782e+07	4.19618e+07	4.42116e+07	4.94076e+07	4.30007e+07	4.62448e+07	4.11965e+07	5.09168e+07	4.78048e+07
Nicotinic acid	B(iii)		71.5792	122.025	NEG	1.04571e+06	1.50073e+06	279954	628643	1.61453e+06	1.27125e+06	1.59918e+06	1.23454e+06	1.60917e+06	956369	556166	615395
Pentadecanoic acid	B(iii)		41.3762	241.217	NEG	2.5365e+08	1.76141e+08	2.49337e+08	1.96987e+08	2.61865e+08	2.12982e+08	2.1322e+08	3.64646e+08	2.26802e+08	3.14155e+08	4.69848e+08	5.37915e+08
PA(16:1(9Z)/20:4(5Z,8Z,11Z,14Z))	B(iii)		254.993	695.461	POS	1.94566e+06	968838	2.23813e+06	2.68274e+06	690044	2.36586e+06	913335	3.10253e+06	1.58057e+06	2.03027e+06	2.32818e+06	2.3461e+06
4-hydroxy-3-[1-(4-hydroxyphenyl)-3-oxobutyl]-2H-chromen-2-one	B(iii)		94.4146	323.098	NEG	42944.9	0	0	12923.9	23677.6	20192.3	16764	20445.9	47174.5	0	0	21943.1
2-Acetylpyrazine	B(iii)		150.851	123.055	POS	1.11594e+07	1.13751e+07	2.93143e+07	3.24584e+07	1.46902e+07	5.06463e+07	1.58455e+07	9.42299e+06	7.2495e+06	8.21992e+06	1.12528e+07	1.24241e+07
12,13-Epoxy-9,15-octadecadienoic acid	B(iii)		49.4386	295.226	POS	9.37113e+06	1.68583e+07	1.1605e+07	7.50479e+06	9.18443e+06	1.12876e+07	1.82498e+07	2.53485e+07	7.97541e+06	2.20506e+07	1.31203e+07	2.5704e+07
O-Phosphothreonine	B(iii)		62.7802	198.017	NEG	1.19465e+06	2.27815e+06	829644	1.11611e+06	1.07332e+06	1.00942e+06	1.21724e+06	919062	1.77248e+06	1.11168e+06	1.22318e+06	388894
Propionic acid	B(iii)		31.394	73.0293	NEG	4.79407e+06	6.54405e+06	8.47419e+06	8.36206e+06	8.9151e+06	7.26406e+06	7.72598e+06	1.09861e+07	8.92104e+06	9.61035e+06	8.77393e+06	9.2066e+06
Coriandrone E	B(iii)		183.55	249.074	POS	643942	765027	792169	690649	979302	315738	1.05919e+06	661486	1.15954e+06	755518	749699	689602
Corchorifatty acid D	B(iii)		51.5035	309.205	POS	750923	3.98303e+06	1.14283e+06	549436	1.20957e+06	2.14421e+06	2.90067e+06	1.83908e+06	1.72127e+06	1.86879e+06	876210	1.34864e+06
2-Methyl-1-propylamine	B(iii)		93.051	74.0963	POS	1.6264e+07	1.60639e+07	1.48468e+07	1.56589e+07	1.58587e+07	1.63067e+07	1.62367e+07	1.59428e+07	1.67404e+07	1.50939e+07	1.53942e+07	1.25496e+07
Cerebroside B	B(iii)		38.3802	728.563	POS	1.07577e+07	9.11773e+06	1.0483e+07	7.23821e+06	1.17054e+07	1.68704e+07	1.41058e+07	2.03577e+07	1.33468e+07	1.47377e+07	2.09007e+07	2.49282e+07
1-Pyrrolidinecarboxaldehyde	B(iii)		165.13	100.075	POS	763529	716187	378841	809906	643393	741389	684771	531476	707598	527497	744858	764387
N-Acetylleucine	B(iii)		259.841	174.112	POS	548704	502260	558994	613150	563154	540799	612275	566910	584549	509120	602448	565696
2-Stearyl citrate	B(iii)		237.203	445.316	POS	2.23042e+06	842700	2.00666e+06	2.93744e+06	2.65743e+06	2.63043e+06	1.97836e+06	2.83197e+06	2.79877e+06	1.63078e+06	3.29311e+06	2.99681e+06
Glutaminylvaline	B(iii)		324.185	246.144	POS	124533	1.1718e+06	149816	928003	847686	2.40353e+06	1.36266e+06	2.49155e+06	758298	2.19379e+06	4.24541e+06	1.00491e+07
Dihydrobiopterin	B(iii)		170.176	238.083	NEG	79478.7	95582.7	107852	145104	79091	112582	138582	248665	254629	101865	179043	242006
(9R,10S,12Z)-9,10-Dihydroxy-8-oxo-12-octadecenoic acid	B(iii)		110.29	329.232	POS	73810.8	361611	107379	82247.6	67262.7	120508	313344	161096	92859.8	124926	550940	4.01496e+06
Pyridoxal	B(iii)		171.983	168.076	POS	597577	689508	362712	391004	589477	636063	694983	910321	577867	667209	831459	974250
4-Hydroxy-3-(3-methyl-2-butenyl)acetophenone	B(iii)		67.094	205.118	POS	1.15958e+06	582571	1.03299e+06	910386	1.07599e+06	1.61903e+06	937771	2.42057e+06	945357	1.64592e+06	2.08215e+06	2.66796e+06
Genistein	B(iii)		385.938	305.022	NEG	2.48607e+06	2.00718e+06	2.43288e+06	2.50557e+06	2.17544e+06	2.39638e+06	2.36431e+06	2.63379e+06	2.41272e+06	3.01239e+06	2.51357e+06	2.44972e+06
L-beta-aspartyl-L-threonine	B(iii)		475.427	235.092	POS	1.975e+06	1.28421e+06	1.8952e+06	1.8086e+06	1.54664e+06	4.96912e+06	2.91661e+06	3.11179e+06	1.59542e+06	1.97349e+06	3.63815e+06	4.01768e+06
Demethylated antipyrine	B(iii)		49.8198	175.086	POS	811440	1.33473e+06	1.87455e+06	2.05283e+06	207876	2.08955e+06	946833	2.1932e+06	634869	1.87779e+06	2.64397e+06	2.69407e+06
Uridine	B(iii)		161.024	243.062	NEG	3.51652e+07	5.30185e+07	7.45158e+07	3.03203e+07	4.10869e+06	3.17111e+07	5.677e+06	1.74536e+07	1.04776e+07	1.9405e+07	3.78315e+07	4.90907e+07
Pyridoxine	B(iii)		136.773	170.092	POS	959457	847253	841501	1.31179e+06	1.26788e+06	1.30548e+06	1.39437e+06	1.42846e+06	1.92308e+06	1.04842e+06	1.75081e+06	1.27057e+06
L-cis-3-Amino-2-pyrrolidinecarboxylic acid	B(iii)		47.5147	131.089	POS	827767	484853	703807	438598	180410	1.8943e+06	979883	3.28896e+06	764548	1.86274e+06	3.16031e+06	5.80682e+06
4,5-Dihydro-1-benzoxepin-3(2H)-one	B(iii)		310.6	163.079	POS	745134	1.13714e+06	230289	1.16109e+06	669537	516466	1.70199e+06	1.56702e+06	2.16614e+06	898733	1.04674e+06	1.39881e+06
Diaminopimelic acid	B(iii)		390.525	189.088	NEG	2.61487e+07	1.5091e+07	2.51794e+07	2.98021e+07	2.41548e+07	3.66776e+07	3.75977e+07	3.36147e+07	2.5518e+07	2.02976e+07	5.69414e+07	4.9333e+07
L-cis-Cyclo(aspartylphenylalanyl)	B(iii)		267.073	263.105	POS	314546	156170	354262	597761	684350	503891	278837	628359	146157	307968	626329	854299
1-(2,4-Dihydroxyphenyl)-1-butanone	B(iii)		36.1639	181.086	POS	602754	496929	938058	692509	1.00941e+06	523996	981170	514755	899681	553670	726203	476555
1-Isothiocyanato-3-phenylpropane	B(iii)		399.718	178.071	POS	132699	205743	235868	356889	233860	164060	388345	268919	272022	240602	251112	232557
3-Chlorotyrosine	B(iii)		155.696	214.03	NEG	484930	1.43906e+06	1.01096e+06	800901	898525	1.20146e+06	2.56163e+06	1.00523e+06	1.39318e+06	1.10477e+06	1.35541e+06	762524
L-cis-4-(Hydroxymethyl)-2-pyrrolidinecarboxylic acid	B(iii)		365.056	146.081	POS	861419	261771	978193	1.27757e+06	1.54673e+06	1.87348e+06	1.28209e+06	1.38791e+06	1.06739e+06	1.31722e+06	1.25868e+06	1.8039e+06
3-Dehydroxycarnitine	B(iii)		52.1403	146.117	POS	3.69429e+06	3.41386e+06	3.66943e+06	1.28235e+07	7.1184e+06	8.66489e+06	2.88127e+06	6.43751e+06	3.91472e+06	1.51622e+06	4.14776e+06	2.86051e+06
Mecarbam	B(iii)		307.647	330.06	POS	47076.5	56350.8	45521.5	48212	78848.9	62504.9	71912.7	57898.1	44791.7	65465.4	73494.1	74829.6
3,3',4'5-Tetrahydroxystilbene	B(iii)		43.0896	245.077	POS	4.78286e+06	3.54342e+06	3.55433e+06	3.17644e+06	4.91997e+06	3.13323e+06	4.16424e+06	3.17306e+06	2.88337e+06	4.00687e+06	3.61608e+06	2.80399e+06
6'-Apiosyllotaustralin	B(iii)		182.009	394.172	POS	61918.9	154727	67782.8	49796.7	22321.3	157623	472317	197570	56208.8	346460	166654	202884
(1S,2S,4R,8R)-p-Menthane-1,2,9-triol	B(iii)		41.0062	189.148	POS	678531	979266	832625	733860	676691	1.07076e+06	705265	1.43001e+06	916481	1.04151e+06	1.48446e+06	1.15558e+06
3-Hydroxyadipic acid 3,6-lactone	B(iii)		320.168	145.049	POS	2.26662e+06	2.76196e+06	3.27555e+06	2.53516e+06	2.18326e+06	2.64609e+06	940809	3.16815e+06	2.9793e+06	2.85401e+06	2.77661e+06	2.34386e+06
PG(18:1(9Z)/18:0)	B(iii)		77.5393	777.566	POS	3.47242e+06	3.11649e+06	3.73309e+06	3.70793e+06	3.0855e+06	3.39009e+06	3.25491e+06	3.53235e+06	3.36984e+06	3.18337e+06	3.32304e+06	3.64977e+06
Lactaroviolin	B(iii)		197.294	211.107	POS	42117	105491	41578.8	17186.3	19382.7	169950	394043	383748	73312.8	260395	730906	774348
PA(20:1(11Z)/15:0)	B(iii)		220.807	689.493	POS	1.24289e+07	2.36783e+06	8.71131e+06	1.98931e+07	917984	1.6869e+07	3.44925e+06	1.96182e+07	1.0648e+06	8.50386e+06	1.111e+07	5.02564e+06
Oxidized glutathione	B(iii)		507.913	613.157	POS	2.80258e+06	2.04178e+06	3.87919e+06	3.34787e+06	2.30664e+06	3.24878e+06	2.84658e+06	2.80447e+06	3.56191e+06	1.68921e+06	4.24566e+06	3.74268e+06
Artomunoxanthentrione	B(iii)		29.9353	445.119	POS	2.50724e+06	2.42134e+06	2.6966e+06	2.44844e+06	2.7254e+06	2.52033e+06	2.74774e+06	2.17056e+06	2.74363e+06	2.71815e+06	2.5882e+06	1.91372e+06
N-Acetoxymethylflindersine	B(iii)		490.389	300.118	POS	1.74142e+06	2.2268e+06	1.97227e+06	2.32488e+06	2.86488e+06	1.67662e+06	2.19243e+06	2.87832e+06	2.02044e+06	2.35084e+06	2.20369e+06	2.42211e+06
Tyrosyl-Proline	B(iii)		299.903	279.133	POS	0	0	0	0	0	0	0	0	0	0	24182.5	0
Dimethyl dialkyl ammonium chloride	B(iii)		123.765	304.299	POS	314981	335160	338714	394163	161159	280012	331256	602486	334079	383269	373961	461124
Sakacin A	B(iii)		435.478	289.187	POS	145976	268686	147351	129384	182345	414479	1.4139e+06	1.01001e+06	179255	1.05093e+06	1.39188e+06	3.19876e+06
Eicosapentaenoic acid	B(iii)		34.8335	301.216	NEG	884427	2.06751e+07	1.17222e+06	1.77097e+06	1.82767e+06	1.33987e+06	2.01276e+06	1.82229e+06	624567	668845	624181	848004
L-Hypoglycin A	B(iii)		64.9656	142.086	POS	125425	0	129205	103735	85717.7	115880	0	94049.5	129370	0	34627	141977
Serylvaline	B(iii)		112.985	205.118	POS	112393	106198	381943	78039.1	75729.7	104258	157831	145507	91151.2	121066	189927	183915
Sumiki's acid	B(iii)		128.223	143.033	POS	982239	269846	193099	104200	69183.9	50972.2	0	56868.4	254809	64632.6	92884.1	18986.5
PE(P-18:1(11Z)/18:0)	B(iii)		83.3865	730.574	POS	4.08685e+06	2.75158e+06	3.85048e+06	4.13513e+06	4.48667e+06	5.96802e+06	4.2587e+06	6.286e+06	4.45005e+06	5.44837e+06	6.25719e+06	6.71086e+06
2-(Phenylethenyl)-1,3-dioxolane	B(iii)		207.732	177.087	POS	3.66284e+06	3.07415e+06	1.87975e+06	3.88492e+06	3.8716e+06	2.48366e+06	3.95482e+06	3.57184e+06	3.70149e+06	6.22494e+06	7.31407e+06	3.51241e+06
2-Furoylglycine	B(iii)		82.047	168.03	NEG	298187	581477	482584	286446	252227	402798	731874	416978	544784	280915	648960	528863
2-Aminoheptanedioic acid	B(iii)		363.916	176.092	POS	1.45956e+07	2.95197e+07	1.47545e+07	2.51845e+07	8.81472e+06	5.2165e+06	3.78585e+07	3.37651e+07	1.03531e+07	1.95358e+07	3.29161e+06	6.77042e+06
Vanillin 3-(L-menthoxy)propane-1,2-diol acetal	B(iii)		183.175	365.231	POS	178844	338982	169051	176936	84339.6	422929	775101	474658	98332.1	799264	527092	951447
Epinephrine sulfate	B(iii)		443.799	264.053	POS	150984	205404	159428	150265	170347	85711.7	142407	122462	141508	102096	92952.6	79044
Avenoleic acid	B(iii)		48.076	297.242	POS	692402	530865	688694	800242	326670	740453	924112	1.58827e+06	677469	1.5157e+06	1.06029e+06	1.83954e+06
L-N-(3-Carboxypropyl)glutamine	B(iii)		431.526	233.113	POS	816753	531171	756383	616026	417953	468367	1.54136e+06	3.18801e+06	1.81669e+06	998104	2.03142e+06	2.95653e+06
(E)-1-Cinnamoylpyrrolidine	B(iii)		297.636	202.119	POS	5.21151e+06	3.77087e+06	5.89643e+06	5.99426e+06	6.60026e+06	1.02976e+07	7.36098e+06	7.0984e+06	5.37855e+06	5.89182e+06	1.09994e+07	1.07417e+07
PA(18:0/18:3(9Z,12Z,15Z))	B(iii)		214.262	699.495	POS	7.73821e+06	3.78164e+06	1.03642e+07	8.11511e+06	765916	8.10628e+06	4.88734e+06	1.1967e+07	8.29849e+06	1.02306e+07	1.13599e+07	9.79744e+06
D-Ribose	B(iii)		20.983	149.046	NEG	389412	623465	370085	532984	827729	428720	699395	771414	470975	678254	720434	1.00438e+06
N-Lactoyl ethanolamine	B(iii)		272.637	134.081	POS	44704.2	57589.2	38930.2	0	99729.3	47142.8	191392	254630	104038	110413	324360	236080
Thymidine	B(iii)		210.677	241.085	NEG	16270.6	30846.4	0	174618	7863.65	262652	187508	442115	40618.6	664565	273553	540266
2'-Oxoaloesol 7-glucoside	B(iii)		327.411	395.137	POS	847721	892648	530369	1.74981e+06	370269	694018	2.67893e+06	2.38845e+06	895308	1.48535e+06	2.34538e+06	2.71879e+06
8,11,14-Eicosatrienoic acid	B(iii)		89.2399	345.213	POS	403042	1.77068e+06	349724	258742	628719	586570	1.67363e+06	819632	398386	670422	838213	837706
N-Acetyl-glucosamine 1-phosphate	B(iii)		465.755	324.045	POS	1.34163e+06	1.73392e+06	1.58451e+06	522772	1.04778e+06	566102	1.22575e+06	1.06005e+06	534045	594374	1.39326e+06	1.57429e+06
1-O-Hexadecyl-2-O-dihomogammalinolenoylglycero-3-phosphocholine	B(iii)		77.6054	770.613	POS	2.88154e+06	2.18836e+06	2.75163e+06	3.04796e+06	3.27144e+06	4.31129e+06	3.10319e+06	3.98718e+06	2.56797e+06	3.47148e+06	4.6883e+06	4.77803e+06
Asparaginyl-Gamma-glutamate	B(iii)		58.6883	261.126	POS	504373	135865	538030	679504	538660	1.14916e+06	103826	601006	376302	302076	998635	1.21704e+06
GDP-alpha-D-mannose(2-)	B(iii)		457.894	604.057	NEG	145004	218973	411538	630091	392469	243016	978379	642138	441562	332842	470925	888810
Isolithocholic acid	B(iii)		49.4639	399.296	POS	116334	304711	82591.6	59906.2	237163	123303	576693	102579	206640	171912	114957	172210
Samin	B(iii)		231.298	251.089	POS	101388	122603	20646	78365.3	180791	34994.4	1.43851e+06	4.07572e+06	501615	3.42478e+06	5.20244e+06	1.50398e+06
Ethisterone	B(iii)		276.473	313.224	POS	0	0	0	0	0	0	0	0	0	0	0	0
Calystegine C1	B(iii)		85.9759	192.086	POS	384284	98766.8	669672	523587	367202	441922	372411	972196	395437	587875	481020	541870
(Â±)-2,2'-Iminobispropanoic acid	B(iii)		347.254	162.076	POS	3.75266e+06	4.48509e+06	5.39677e+06	7.37322e+06	6.80899e+06	3.65333e+06	6.34645e+06	7.57956e+06	4.03611e+06	7.4667e+06	6.94986e+06	1.10595e+07
Imidazole-4-acetaldehyde	B(iii)		170.667	111.055	POS	5.79274e+06	5.3931e+06	4.86591e+06	5.89949e+06	5.02565e+06	3.43207e+06	6.24739e+06	2.18762e+06	4.90257e+06	5.06934e+06	5.58179e+06	5.14553e+06
Phlorin	B(iii)		139.094	289.091	POS	24926.5	29967.5	25834.3	40558.8	26811.7	20143.2	21070.1	29513.5	21858.7	28031.6	20075.1	9786.93
Hesperetin 7-neohesperidoside	B(iii)		331.854	611.184	POS	3.18471e+06	2.93892e+06	2.81654e+06	3.10996e+06	2.99372e+06	2.94395e+06	3.103e+06	2.83028e+06	2.63039e+06	2.89038e+06	2.99735e+06	3.34284e+06
cis-2,3-Dimethylthiirane	B(iii)		229.568	89.0417	POS	405546	276602	426204	371916	199835	927181	729584	953293	375873	970753	2.01415e+06	3.06334e+06
Cheritamine	B(iii)		79.5202	593.533	POS	3.14183e+06	1.92123e+06	3.1593e+06	3.09087e+06	2.60567e+06	3.61919e+06	3.2829e+06	4.2482e+06	2.77654e+06	3.54569e+06	3.91494e+06	4.65687e+06
PC(22:6(4Z,7Z,10Z,13Z,16Z,19Z)/16:1(9Z))	B(iii)		147.614	804.548	POS	6.14197e+06	2.84784e+06	5.70457e+06	9.46556e+06	5.9275e+06	4.20055e+06	5.85079e+06	2.80582e+06	8.5246e+06	1.04069e+06	3.60985e+06	4.21697e+06
Limocitrin	B(iii)		328.287	345.059	NEG	205089	174539	407333	461350	250730	350797	434275	310444	211089	314316	367991	688173
Galactosyl 4-hydroxyproline	B(iii)		143.176	294.123	POS	644051	408478	371867	479494	2.33565e+06	2.34796e+06	1.33966e+06	870730	893326	765058	2.75342e+06	1.20948e+06
alpha-[3-(Nitrosoamino)propyl]-3-pyridinemethanol	B(iii)		265.734	196.108	POS	2.06667e+06	3.54145e+06	1.91148e+06	1.98349e+06	3.26395e+06	1.68346e+06	2.40196e+06	2.55301e+06	2.80379e+06	1.92977e+06	2.1023e+06	1.66565e+06
Nnal-N-oxide	B(iii)		76.2552	226.118	POS	205801	800723	286235	277572	505780	344497	602429	245208	308427	303220	398402	306157
Carvyl propionate	B(iii)		32.4746	209.153	POS	8.29555e+06	9.92961e+06	8.52558e+06	7.17335e+06	9.48013e+06	9.47453e+06	1.15296e+07	1.24192e+07	8.58527e+06	9.34574e+06	8.51458e+06	7.81847e+06
7-Acetoxy-6-methoxycoumarin	B(iii)		35.0845	235.06	POS	2.93504e+06	619235	2.7987e+06	2.69406e+06	6.64902e+06	4.94189e+06	5.24884e+06	5.15598e+06	3.8074e+06	4.79128e+06	8.52798e+06	3.71246e+06
Resolvin D1	B(iii)		42.6693	375.221	NEG	8.96641e+07	7.32819e+07	7.35736e+07	7.03514e+07	9.41942e+07	8.03996e+07	9.42871e+07	9.24429e+07	8.24101e+07	9.13571e+07	8.70584e+07	9.95721e+07
L-Cyclo(alanylglycyl)	B(iii)		61.3826	129.077	POS	541574	1.15734e+06	1.21685e+06	1.2345e+06	1.1428e+06	1.21617e+06	937264	1.0874e+06	842965	1.21277e+06	313830	1.15042e+06
1-Nonene	B(iii)		467.452	215.102	POS	945111	2.06528e+06	1.96717e+06	3.487e+06	2.54438e+06	1.45582e+06	2.73749e+06	2.74851e+06	2.02023e+06	2.57087e+06	2.77708e+06	6.62881e+06
LysoPC(15:0)	B(iii)		222.116	482.323	POS	9.36756e+06	589872	4.29288e+06	1.26784e+07	1.23088e+07	5.68218e+06	816660	1.31356e+06	1.22278e+07	296659	5.0971e+06	1.81638e+06
Phthalide	B(iii)		128.13	205.081	POS	20106.9	43142.1	39447.7	63841.6	92846.2	47232.7	249566	299051	262539	350531	366343	20230.1
5-Oxo-2(5H)-isoxazolepropanenitrile	B(iii)		119.147	139.05	POS	0	0	0	0	0	0	0	0	0	0	19767.6	0
PE(P-18:1(11Z)/18:2(9Z,12Z))	B(iii)		82.8578	726.548	POS	5.91948e+06	3.32409e+06	5.48247e+06	6.16768e+06	4.74609e+06	6.64284e+06	5.99261e+06	9.34549e+06	5.98782e+06	7.22217e+06	6.93949e+06	9.64091e+06
5-Ethoxysorgoleone 358	B(iii)		464.113	373.245	POS	4.19475e+07	3.44127e+07	3.02705e+07	3.05971e+07	2.91071e+07	4.81523e+07	4.08314e+07	3.3226e+07	3.23945e+07	2.84554e+07	3.90345e+07	3.90881e+07
5-Hydroxy-4,4',6-trimethoxyaurone	B(iii)		104.431	329.109	POS	59709.4	43447.3	79248.4	44918.7	74883.1	69467.9	26207	25084.4	43183.2	31597.1	53320.9	10398
PI(20:3(5Z,8Z,11Z)/16:0)	B(iii)		186.799	861.538	POS	2.3224e+07	3.02229e+07	1.02125e+07	7.94534e+06	5.93499e+07	4.68401e+07	5.95325e+07	2.47369e+07	2.48474e+07	3.39196e+07	4.2266e+07	2.36155e+07
Mammea A/AB cyclo F	B(iii)		235.976	423.179	POS	124863	55733.2	150382	210142	60181.7	268258	55023.7	227829	84192.8	129639	283296	301823
AICAR	B(iii)		339.64	337.054	NEG	320276	494236	629813	424446	329677	45987.1	29266.8	239000	689795	401091	588411	405275
7-Aminonitrazepam	B(iii)		135.662	252.109	POS	5.52127e+06	1.87093e+06	6.3736e+06	2.80175e+06	2.08436e+06	8.95859e+06	1.46171e+06	3.99043e+06	2.23147e+06	3.89382e+06	1.4066e+07	1.30784e+07
Caryophyllene alpha-oxide	B(iii)		288.954	221.186	POS	1.91977e+07	1.38455e+07	2.0443e+07	2.18085e+07	6.15029e+06	4.11746e+07	2.86991e+07	2.3444e+07	1.591e+07	2.56308e+07	5.05187e+07	5.09908e+07
D-Threitol	B(iii)		370.569	145.049	POS	0	0	191839	0	0	0	976205	296530	0	0	1.09569e+06	1.39145e+06
O-propanoyl-carnitine	B(iii)		133.789	218.139	POS	355105	314330	348053	221683	358389	395995	386091	205046	328068	145305	495996	605613
1-Methylnicotinamide	B(iii)		7.72338	138.077	POS	1.95603e+07	1.00134e+07	7.9075e+06	0	0	0	9.61355e+06	1.18335e+07	2.00023e+07	6.87205e+06	4.64704e+06	6.4943e+06
Ribosylzeatin phosphate	B(iii)		240.954	432.127	POS	29668.1	12407.4	10467.9	14971.3	30280.7	0	42619.7	3641.99	30370	12549.4	16109	5543.77
Lactariamide B	B(iii)		79.5394	594.545	POS	8.70663e+06	6.4562e+06	8.01122e+06	8.31418e+06	9.0261e+06	1.15485e+07	1.00958e+07	1.20341e+07	8.52335e+06	1.05398e+07	1.25858e+07	1.34745e+07
Pyrroline hydroxycarboxylic acid	B(iii)		75.9004	130.05	POS	589242	666230	791401	428109	458024	438471	142312	218104	655660	290393	423515	144816
Genipin	B(iii)		161.043	225.076	NEG	4.27896e+06	5.28528e+06	2.93072e+06	2.50253e+06	4.89168e+06	4.55124e+06	5.31867e+06	4.18346e+06	5.30102e+06	3.0568e+06	5.32108e+06	4.27489e+06
Dehydroanonaine	B(iii)		177.083	264.097	POS	2.01802e+07	1.29407e+07	1.63316e+07	2.31408e+07	1.70223e+07	2.42111e+07	1.44077e+07	2.94414e+07	2.17354e+07	2.40398e+07	2.24506e+07	2.41676e+07
Dopamine 3-O-sulfate	B(iii)		168.012	234.041	POS	1.28156e+06	1.16424e+06	1.1176e+06	1.76194e+06	1.25045e+06	1.6292e+06	1.79575e+06	1.526e+06	1.84917e+06	1.57003e+06	1.56549e+06	1.60194e+06
Menthyl ethylene glycol carbonate	B(iii)		286.895	245.18	POS	1.93036e+06	1.88875e+06	1.924e+06	2.40729e+06	732132	2.1115e+06	1.80416e+06	2.82655e+06	1.76176e+06	2.83851e+06	2.61312e+06	2.14727e+06
4'-Methylisoscutellarein 8-(2''-sulfoglucoside)	B(iii)		418.2	543.089	POS	379797	353563	441235	298810	233541	358871	299099	212306	312327	286993	241911	197761
Purine	B(iii)		150.531	119.035	NEG	1.76111e+07	1.92272e+07	1.81893e+07	1.96413e+07	2.14746e+07	1.82006e+07	1.98983e+07	2.17539e+07	1.93091e+07	2.06505e+07	2.14923e+07	2.35298e+07
PE(22:5(7Z,10Z,13Z,16Z,19Z)/14:0)	B(iii)		101.37	738.502	POS	1.53863e+07	2.42424e+06	1.50659e+07	2.55085e+07	8.13231e+06	1.67238e+07	2.52188e+06	8.51808e+06	1.22303e+07	1.41184e+06	1.39578e+07	6.40228e+06
Alantolactone	B(iii)		266.56	231.135	NEG	265058	296210	258087	230148	166002	755633	1.00231e+06	1.22754e+06	232108	984051	1.4581e+06	3.02946e+06
Noroxycodone	B(iii)		76.6321	302.134	POS	16546.4	27963.1	9673.6	11806.2	0	25629.1	20097.6	50049.4	21584.2	39427.6	51014.9	49530.8
2-Aminobenzoic acid	B(iii)		328.49	138.052	POS	592369	1.12412e+06	577463	847714	839572	1.0269e+06	916756	737250	722161	571173	834004	552954
Pelargonic acid	B(iii)		50.8572	157.123	NEG	1.06611e+08	1.29754e+08	1.16245e+08	1.1269e+08	9.91675e+07	1.18495e+08	1.26126e+08	1.05174e+08	1.22655e+08	1.29884e+08	1.19073e+08	1.39639e+08
PA(20:0/20:1(11Z))	B(iii)		79.5408	759.607	POS	9.56874e+06	7.44272e+06	9.04984e+06	9.33768e+06	1.04454e+07	1.25307e+07	1.17205e+07	1.3459e+07	9.41695e+06	1.26465e+07	1.38556e+07	1.50096e+07
Anofinic acid	B(iii)		151.069	205.081	POS	162549	162155	274405	401963	145888	616570	111257	251741	1.313e+06	1.64795e+06	222882	173773
Myricetin 3-(6-acetylgalactoside)	B(iii)		254.292	523.099	POS	194065	244476	176848	120741	117092	210006	222069	379448	311054	193131	479591	463133
Prolyl-Threonine	B(iii)		105.266	217.119	POS	449672	650236	2.95294e+06	961214	373543	354824	879668	614957	264176	680185	714732	920960
Ethyl stearate	B(iii)		36.24	311.295	NEG	1.05547e+06	270485	571415	287928	587325	96055.1	571680	893386	93573.3	1.28285e+06	1.40683e+06	387268
3-Methoxy-4-hydroxyphenylglycolaldehyde	B(iii)		187.154	183.061	POS	3.04586e+06	419698	7.00402e+06	2.14857e+06	1.7747e+06	4.45588e+06	1.0801e+06	1.86176e+06	2.58834e+06	1.24384e+06	2.03797e+06	7.98487e+06
1,4'-Bipiperidine-1'-carboxylic acid	B(iii)		223.538	213.159	POS	296877	394756	192860	155752	164803	386224	877238	350235	130857	594175	545820	644456
Taurine	B(iii)		314.61	124.007	NEG	6.12698e+06	1.96724e+06	5.4092e+06	6.20592e+06	6.50226e+06	1.24177e+07	3.19956e+06	5.59531e+06	5.39968e+06	4.05052e+06	1.33627e+07	9.11163e+06
S-Propyl 1-propanesulfinothioate	B(iii)		30.6361	167.055	POS	385653	390291	349166	357992	518550	399366	402167	399487	472941	350114	406105	336020
Malvidin 3-(6-acetylglucoside)	B(iii)		29.2151	536.164	POS	6.20975e+06	6.16038e+06	6.06764e+06	6.39445e+06	6.62347e+06	7.64933e+06	7.64818e+06	7.53899e+06	7.67398e+06	6.60009e+06	7.66591e+06	6.64892e+06
3-Methyl-9H-carbazole-9-carboxaldehyde	B(iii)		150.246	210.086	POS	303669	375268	247945	157922	377389	122392	262188	150151	347342	278665	710052	358783
Dihydrojasmonic acid	B(iii)		56.379	211.134	NEG	3.01203e+06	1.69558e+07	1.27856e+07	8.20538e+06	2.22522e+06	9.00786e+06	3.19553e+06	6.9913e+06	2.76033e+06	1.22548e+07	2.86612e+06	6.59019e+06
Linalyl anthranilate	B(iii)		267.6	274.176	POS	275363	1.09312e+06	290856	283624	377575	909784	3.21435e+06	717401	301792	1.68267e+06	1.56349e+06	1.9017e+06
S-Adenosylmethionine	B(iii)		242.488	400.147	POS	63324.9	51048.9	63964	77061.9	57930	142260	63946.4	88222.3	79135.6	49230.9	190539	152554
PA(18:1(9Z)/18:3(9Z,12Z,15Z))	B(iii)		216.249	697.478	POS	3.4978e+07	1.7303e+07	3.79833e+07	3.01562e+07	9.64063e+06	3.04447e+07	1.88808e+07	3.73981e+07	1.02431e+07	3.19765e+07	3.64898e+07	3.00345e+07
1-(1-Pyrrolidinyl)-2-propanone	B(iii)		52.6332	128.107	POS	537706	425122	533178	1.28023e+06	799951	536301	434410	705818	610430	450525	548297	526635
N-[2-(4-Hydroxyphenyl)ethyl]benzamide	B(iii)		411.973	242.113	POS	635737	1.01472e+06	968396	2.3347e+06	1.96763e+06	3.35523e+06	1.25799e+06	2.22156e+06	1.65648e+06	970735	2.16233e+06	2.88721e+06
2-Methoxy-3-methyl-9H-carbazole	B(iii)		272.255	212.102	POS	161266	0	93519.3	0	130857	184403	0	69695.3	169887	30803	282392	213370
Ticlopidine S-oxide	B(iii)		29.9353	281.065	POS	243825	223773	67954.5	178669	152319	53953.4	262904	102643	24589	129713	123520	103744
(2E,4E)-2,4-Hexadienoic acid	B(iii)		181.074	111.045	NEG	1.30438e+07	7.77893e+06	1.05274e+07	1.24501e+07	1.13954e+07	1.5028e+07	1.43501e+07	1.9586e+07	1.09375e+07	1.62367e+07	1.38461e+07	1.71869e+07
Hirsutin	B(iii)		476.091	234.087	POS	1.07709e+07	5.82599e+06	9.32673e+06	9.29787e+06	7.53258e+06	1.4913e+07	1.14767e+07	1.24142e+07	8.53426e+06	9.91638e+06	1.63473e+07	1.8118e+07
16-Methylheptadecanoic acid	B(iii)		371.018	283.264	NEG	2.65148e+07	3.64912e+07	3.9397e+07	4.29038e+07	3.49363e+07	3.63465e+07	4.10262e+07	4.10466e+07	3.45591e+07	3.98319e+07	4.12471e+07	4.46729e+07
Trimethylaminoacetone	B(iii)		56.7383	116.107	POS	742644	702046	750611	754382	716407	793361	675456	755822	744353	677598	638531	680647
Donhexocin	B(iii)		29.8605	615.497	POS	3.78764e+06	2.35735e+06	3.90785e+06	4.0581e+06	1.91908e+06	4.64114e+06	3.4205e+06	7.9018e+06	2.20461e+06	6.74914e+06	5.5884e+06	7.46011e+06
Graveolone	B(iii)		445.856	245.082	POS	374639	113754	479093	204564	453113	615445	362994	797937	456999	371003	1.23315e+06	1.25466e+06
Alanyl-Threonine	B(iii)		86.8328	191.102	POS	631250	341340	491480	348652	651210	502461	437563	973658	588176	625497	779765	992891
Valyl-Tryptophan	B(iii)		211.306	304.165	POS	60228.4	105747	120178	91281.5	45675	281380	230803	253046	73022.6	351031	677886	3.26407e+06
Tryptophyl-Tyrosine	B(iii)		213.302	368.154	POS	158101	270803	147089	154529	113998	217340	544672	399848	180965	610018	365722	250397
3,5,7-trihydroxy-2-(4-hydroxyphenyl)-3,4-dihydro-2H-1-benzopyran-4-one	B(iii)		326.448	287.051	NEG	347320	340512	333487	463247	425340	402092	618306	506470	298963	407887	263784	375797
Phytosphingosine-1-P	B(iii)		316.099	398.266	POS	504976	486891	532908	424080	507561	566945	447107	557684	625994	98250.1	844957	752468
Asparaginyl-Valine	B(iii)		93.6077	232.129	POS	47005.1	184224	45877.7	21418.6	135730	53238.7	155490	57790	29259	105157	68468.2	82020.6
5,9:6,9-Diepoxy-3-megastigmene	B(iii)		435.648	209.153	POS	247867	218516	250797	242485	273782	245283	245258	216656	254470	243389	253150	259272
1-Isothiocyanato-7-(methylthio)heptane	B(iii)		402.768	204.086	POS	218459	334733	290748	353696	358146	206539	419472	369089	281965	410857	465960	458016
	D	Pseudotropine	709.025	151.098	POS	510063	1.16813e+06	502983	448050	505178	460503	1.30152e+06	1.76384e+06	565007	292490	340593	651923
	D	N-Feruloylputrescine	663.844	270.145	POS	1.5608e+06	1.49831e+06	1.49818e+06	1.53557e+06	1.22051e+06	1.54609e+06	1.03647e+06	485295	1.50275e+06	1.18744e+06	1.55801e+06	1.61982e+06
	D	N-Propionylglycine	653.903	182.19	POS	2.02347e+06	682598	632663	382162	439560	445161	487716	509776	425730	3.4802e+06	490618	1.04519e+06
	D	N-Isovaleroylglycine	636.51	165.991	POS	109005	102299	44729.6	165970	73418.4	97205.5	42692.9	155622	113494	105656	118856	235765
	D	Encecalin	622.645	237.196	POS	616974	822536	826267	453841	822065	779442	775868	793611	814286	823564	810236	848366
	D	Pyrimidine	608.559	89.1072	POS	338846	253190	343673	341714	269583	364317	248388	145463	233022	284746	279309	591954
	D	(-)-Epicatechingallate	604.967	446.912	POS	135215	50888.6	86396.9	146807	119634	114209	113501	122830	162565	120408	121524	240204
	D	Prostaglandin E2	593.131	356.887	POS	524816	628260	540321	505691	243129	513054	942684	575213	585345	570558	767058	657665
	D	N-Propionylglycine	592.378	182.19	POS	1.24944e+06	1.36197e+06	640692	4.5724e+06	1.30124e+06	323365	1.20069e+06	1.40744e+06	1.28045e+06	642348	1.58305e+06	1.34479e+06
	D	Diethanolamine	590.141	118.086	POS	1.06841e+08	1.15677e+08	1.1056e+08	1.11428e+08	1.09941e+08	1.10209e+08	1.09495e+08	1.09535e+08	1.09123e+08	1.08193e+08	1.08023e+08	1.09538e+08
	D	Seneciphylline	589.366	338.877	POS	702393	956545	748579	847284	929493	695105	267622	352260	538121	843726	823588	829980
	D	Harpagoside	587.217	500.818	POS	1.62605e+06	1.90766e+06	1.61773e+06	1.56292e+06	1.96991e+06	1.55503e+06	1.79538e+06	1.65985e+06	1.70177e+06	1.79091e+06	1.60934e+06	1.7765e+06
	D	Glycerophosphocholine	571.799	262.906	POS	2.84217e+06	2.92783e+06	2.72031e+06	2.65108e+06	2.83635e+06	2.76309e+06	2.7168e+06	2.75674e+06	2.77401e+06	2.82642e+06	2.74549e+06	2.78142e+06
	D	Yangonin	549.834	263.675	POS	418802	1.52442e+06	334250	403821	1.55011e+06	1.10931e+06	4.29105e+06	1.2612e+06	798064	2.7938e+06	1.5157e+06	2.44751e+06
	D	L-DABA	543.442	130.05	POS	949922	497201	1.26364e+06	585312	1.10299e+06	621963	3.09398e+06	771009	870059	1.1309e+06	1.02773e+06	1.15061e+06
	D	Silibinin	539.168	487.929	POS	101484	47116.1	66531.7	73565.7	50350.2	182293	94790.5	320055	69981.4	211878	255435	425540
	D	Hyoscyamine	530.964	295.077	POS	298390	283284	284729	188491	184416	278073	267457	347382	292600	268090	501468	551261
	D	Bruceine D	530.947	415.037	POS	132519	78631.5	111975	63028.4	75920.1	131156	126456	136923	106258	99267.6	216006	224953
	D	Schisandrin B	528.885	406.235	POS	39456	178898	31514	17606.4	116161	96711.3	944222	68308.1	105302	264589	185101	385994
	D	Chenodeoxycholic acid	525.499	396.861	POS	1.25966e+06	1.40216e+06	830400	1.51473e+06	1.37735e+06	1.26984e+06	1.63129e+06	647253	1.3389e+06	1.31233e+06	517036	1.13235e+06
	D	N-Propionylglycine	522.079	182.19	POS	4.57468e+06	808553	418743	1.06636e+06	1.00088e+06	1.15683e+06	1.12961e+06	1.13674e+06	1.29542e+06	2.3413e+06	1.04082e+06	4.51864e+06
	D	Taurocholic acid	521.247	522.305	POS	97195.9	527140	72089.6	48549.3	262509	127250	967898	184503	225496	737305	246249	506003
	D	Norvaline	520.52	128.07	POS	5.96986e+06	4.47098e+06	5.53204e+06	3.45545e+06	5.45286e+06	5.23911e+06	3.6169e+06	3.50149e+06	2.746e+06	3.17996e+06	9.71643e+06	6.13423e+06
	D	Eupatoriochromene	520.421	222.112	POS	1.37262e+06	1.14023e+06	1.10685e+06	1.49191e+06	1.51496e+06	1.47516e+06	1.34367e+06	1.93687e+06	1.42544e+06	1.38119e+06	4.65458e+06	1.3524e+06
	D	Diethanolamine	519.773	118.086	POS	4.46242e+07	3.89161e+07	4.47309e+07	4.66936e+07	4.415e+07	4.38853e+07	8.84005e+07	4.50133e+07	8.32941e+07	4.35679e+07	4.22849e+07	4.40662e+07
	D	3-Methoxytyrosine	518.602	217.107	POS	484649	469708	495798	503253	226754	469640	484980	295386	501945	700319	461918	527894
	D	Laurolitsine	517.949	318.92	POS	425411	420575	359219	337657	549118	437524	541147	485218	372490	396795	589377	360487
	D	Hydroxygenkwanin	517.857	303.947	POS	327348	301645	429594	380210	458799	258902	463737	682355	593500	274756	351977	321984
	D	DL-Tyrosine	511.991	187.627	POS	3.05542e+06	2.13629e+06	2.46785e+06	2.42513e+06	3.12471e+06	3.01549e+06	2.50408e+06	2.9633e+06	2.95554e+06	2.46951e+06	3.03187e+06	3.26757e+06
	D	DL-Tyrosine	511.988	187.126	POS	1.62288e+07	1.29855e+07	1.40972e+07	1.45345e+07	1.76601e+07	1.69232e+07	1.45751e+07	1.88592e+07	1.59113e+07	1.41324e+07	1.72111e+07	1.79971e+07
	D	Pterostilbene	511.578	259.956	POS	270101	211255	410849	221508	215884	482780	267405	334079	480906	136931	382017	315403
	D	Norvaline	504.869	128.07	POS	4.57e+06	1.46708e+06	4.73552e+06	5.36016e+06	5.168e+06	4.08799e+06	2.45591e+06	2.46354e+06	3.61356e+06	2.13835e+06	4.46513e+06	3.01455e+06
	D	Hydroxygenkwanin	504.823	303.947	POS	503463	466478	168399	579320	582241	403729	505224	497278	586145	495897	337787	344302
	D	Chenodeoxycholic acid	504.813	396.861	POS	461730	721625	1.19944e+06	1.13483e+06	872796	518628	1.03724e+06	1.09629e+06	1.26466e+06	1.00001e+06	452518	1.04284e+06
	D	(-)-Isocorypalmine	504.81	346.91	POS	308951	318974	317047	332909	340918	287994	277470	284050	308708	310784	273901	233284
	D	Norgalanthamine	504.539	278.88	POS	1.01711e+06	694303	625193	604052	681907	613871	432983	434778	158849	536787	410465	622996
	D	Formiminoglutamic acid	503.441	181.169	POS	723950	704572	673938	751159	713847	619570	669475	629207	694308	660752	599309	495978
	D	Yangonin	499.829	264.039	POS	224256	133690	245013	273783	234225	413735	323694	269568	153720	327305	430421	387989
	D	Allocryptopine	498.234	374.85	POS	316369	1.18563e+06	512960	472778	296746	162729	687928	389494	319966	245606	327292	276079
	D	D-Mannosamine	496.154	185.092	POS	4.56326e+06	3.337e+06	2.10363e+06	4.04277e+06	1.80293e+06	1.75572e+06	1.99451e+06	7.41357e+06	2.7818e+06	3.7267e+06	7.35112e+06	9.19628e+06
	D	Laurolitsine	491.231	318.92	POS	2.08913e+06	2.72101e+06	2.29747e+06	679335	2.4875e+06	2.00389e+06	1.33621e+06	1.38597e+06	1.80886e+06	1.68439e+06	1.09067e+06	137053
	D	Demethoxycurcumin	489.512	343.731	POS	0	67177.2	0	24743.6	66089.5	166172	369108	49595.9	15913.1	126747	123303	119314
	D	Venlafaxine	489.404	284.022	POS	61331.1	53792.7	95854.8	53875.7	42970.3	119271	65556.5	74223.5	35735.5	81048.5	142723	218908
	D	Allocryptopine	487.596	374.702	POS	9064.34	26684.7	19811.6	5031.55	4196.87	39269.2	63305.7	87304.2	0	88050	63083.7	134119
	D	Hydroxygenkwanin	487.176	303.947	POS	720430	708690	745206	712688	697935	691829	924243	725003	702581	669063	665272	495588
	D	Shikonin	481.369	291.961	POS	126468	97653.3	97484.8	138760	103567	118605	113459	159736	100062	134582	99454.3	145126
	D	Formiminoglutamic acid	479.473	181.169	POS	284994	407104	429434	446302	408550	424602	426989	432507	415191	406085	425421	367356
	D	N-Acetylserine	475.036	156.989	POS	815428	717570	932489	772863	537569	1.20173e+06	846777	1.28029e+06	662655	1.27024e+06	1.42704e+06	1.82492e+06
	D	Shikonin	474.964	292.043	POS	46766.7	34821.6	47320.3	34494.2	55604.5	50677.4	28093.9	74184.3	20547.2	42460.8	85176.5	115641
	D	Eugenin	472.834	213.987	POS	163687	375119	232293	269644	225766	174041	278673	196325	307262	214397	183530	194676
	D	5-Hydroxytryptophan	472.123	224.128	POS	3.73964e+06	3.5133e+06	3.61702e+06	2.16859e+06	3.9872e+06	3.61494e+06	3.396e+06	2.92819e+06	2.32481e+06	3.09676e+06	2.5476e+06	3.81929e+06
	D	D-Mannosamine	471.827	185.092	POS	1.11212e+06	1.68395e+06	1.36641e+06	1.76665e+06	2.11091e+06	1.24221e+06	1.68448e+06	2.2061e+06	1.43684e+06	1.72747e+06	1.86476e+06	2.8485e+06
	D	(S)-beta-Aminoisobutyric acid	471.089	116.01	POS	0	0	0	0	0	0	0	0	0	0	0	0
	D	Cristacarpin	470.527	359.931	POS	160308	79947.3	175872	158789	79250.6	151649	91921.6	157330	170815	77661.2	123320	158772
	D	Norvaline	469.505	128.07	POS	2.51572e+06	2.89179e+06	2.20209e+06	2.27825e+06	1.83406e+06	3.02379e+06	1.83058e+06	1.80364e+06	1.80829e+06	1.65745e+06	3.82217e+06	2.78717e+06
	D	Rhodamine B	469.459	450.018	POS	502871	666475	569258	620124	484606	871483	779235	1.01084e+06	656343	920757	1.12938e+06	1.33178e+06
	D	Hydroxygenkwanin	469.057	303.946	POS	316104	235753	271274	342945	371946	344700	275152	183782	226226	312023	170266	304601
	D	Norgalanthamine	468.765	278.88	POS	260656	329177	252702	287472	756400	148943	205932	274530	344005	382606	190581	98335.1
	D	Galanthaminone	467.657	290.978	POS	92790.7	102458	94705	109062	68211.3	150536	202198	169459	137601	107505	160070	122786
	D	Leukotriene B4	465.901	340.019	POS	59989.9	170225	76905.7	8779.06	35024.6	54207.9	27759.9	25649.2	0	13298.2	26130.6	40293.9
	D	Cassyfiline	465.469	346.209	POS	97123.3	300218	108533	118153	73734.8	410942	821834	250229	64629.6	404552	431533	848898
	D	Sciadopitysin	464.612	591.326	POS	60338	595931	45999.7	34742.7	59269.8	135033	1.21947e+06	228273	66049.1	640845	331424	532871
	D	Histidinol	463.139	193.027	POS	86884.1	63556.6	88963.5	90552.3	64711.9	67593.7	118924	105603	109284	61366.6	130118	136643
	D	Cystathionine	461.387	226.904	POS	75758.4	89248.6	28212.4	28585.8	105666	0	12880.2	34727.3	90870.4	26034.9	0	0
	D	Pseudouridine	459.907	250.009	POS	73558.3	43072.4	45590.4	28523	25560.2	80712.4	45216.8	70471.6	24949.1	75380.4	106122	120966
	D	Poncirin	458.039	605.019	POS	438301	532373	543037	687350	605116	590661	449136	399180	457332	325183	335304	453093
	D	Antirhine	457.894	346.027	POS	258012	377387	264362	207312	206374	239003	128676	183406	183792	139059	86651.5	94947.9
	D	Pterostilbene	454.169	259.991	POS	116138	71702.4	124090	81064.9	68886	98974.8	0	67509.3	53618.3	51765.7	105813	63378.3
	D	5-Hydroxy-D-lysine	454.125	168.946	POS	271844	251287	216408	222847	242593	190920	133688	126137	255185	136704	65609.4	44798.9
	D	Dhurrin	451.218	360.199	POS	0	238442	0	13742	0	183281	326278	32767.4	17402	192708	103568	126885
	D	p-Cresol glucuronide	449.981	287.098	POS	96715.4	105983	131930	148484	135300	195624	211270	289119	125902	190365	354130	467235
	D	Farrerol	449.512	305.106	POS	20623.2	23508.3	16265.5	16092	5620.28	14799.2	22881.3	33411.5	25702.5	21544.3	25692.4	17033
	D	N-Methylflindersine	449.509	246.923	POS	17515.7	75538.7	32942.4	30324.9	77073.9	21830.8	45303.9	18451.2	53705.5	29116.2	11169.3	10966.2
	D	4-Aminoantipyrine	448.944	210.976	POS	7797.44	38444.2	21901.4	7965.3	0	53884.7	25536.9	103447	4180.68	91024.8	34974.3	90228.6
	D	Chelidonine	448.923	358.915	POS	90323.6	125365	108645	83782.6	56636.6	104068	72140.1	89973.6	96621.3	89091.6	62020	42665.1
	D	7,12-Diketolithocholic acid	448.903	409.199	POS	146205	179062	155803	140667	147555	162405	142874	149949	171169	159740	136818	88559.9
	D	Laurolitsine	448.153	318.892	POS	30939.1	36665.7	22910.4	47752.7	68865	3137.05	30676.6	28028.2	47609.2	32119.1	23445.8	3168.98
	D	Norvaline	448.063	128.07	POS	3.68093e+06	1.21996e+06	1.93622e+06	2.14338e+06	1.56545e+06	3.2908e+06	1.81392e+06	1.75397e+06	2.85499e+06	1.63205e+06	5.90611e+06	3.76821e+06
	D	Magnolol	447.408	270.134	POS	108097	113684	114008	125603	129050	102549	114012	85040.6	93447.6	124330	99807.3	138978
	D	2-Thiocytidine	447.319	264.883	POS	121172	141161	109267	119298	139961	108711	117829	84341.9	182008	85194.1	81335.1	131422
	D	gamma-Fagarine	446.619	235.092	POS	973904	1.30634e+06	2.04412e+06	1.3438e+06	1.01103e+06	2.06585e+06	1.74297e+06	1.76126e+06	1.99549e+06	1.93573e+06	2.04094e+06	2.33149e+06
	D	Pyrimidine	446.557	89.0707	POS	127017	123104	229929	90232.4	111807	45068.1	74979.7	31189.9	164817	95745.1	76696	68200.9
	D	D-Mannosamine	446.159	185.092	POS	1.15233e+06	1.92636e+06	1.44058e+06	1.86666e+06	2.36908e+06	1.22017e+06	1.96614e+06	2.78704e+06	1.66791e+06	2.00179e+06	1.99808e+06	3.70381e+06
	D	3',5'-Dimethoxy-4'-hydroxyacetophenone	445.987	200.128	POS	1.47107e+06	1.42486e+06	1.59756e+06	1.65161e+06	1.57842e+06	1.47425e+06	1.5258e+06	1.60584e+06	1.52715e+06	1.68797e+06	1.58129e+06	1.40762e+06
	D	Formiminoglutamic acid	443.309	181.17	POS	553450	241140	240064	246658	179803	214491	168081	187182	184824	188634	176115	112463
	D	Altholactone	443.12	235.95	POS	448747	451790	419266	422901	465145	483576	543388	553821	571797	578186	530027	494786
	D	Vinblastine	443.085	822.992	POS	1.10669e+06	1.23479e+06	1.11879e+06	1.12429e+06	1.0892e+06	1.61092e+06	2.24605e+06	2.64999e+06	2.47576e+06	2.73828e+06	2.7227e+06	2.56586e+06
	D	O-Acetylcarnitine	442.161	211.005	POS	15412	6254.18	6821.49	12489.9	6239.63	21715.2	23970.5	23802.5	30327.1	35672.2	33403.2	20482.7
	D	(E)-3-Hydroxy-5-methoxystilbene	439.492	275.135	POS	873768	556929	830913	915287	756963	1.29214e+06	1.57304e+06	1.9061e+06	1.5731e+06	1.89881e+06	3.06921e+06	4.0998e+06
	D	Histidinol	439.211	193.002	POS	96853.1	29705.1	101305	79324.5	17781.2	78337.7	23248.5	71062.7	33245.5	23348.1	29178.9	85810.5
	D	N-Acetylserine	438.626	156.964	POS	170128	171139	196057	227704	187296	195003	189947	170509	154878	145747	150864	141789
	D	Diosmetin	435.907	305.084	POS	44674.3	50929.8	23368.3	37661.1	56178.8	39006.9	69485.6	42731.8	34269	48465.3	44284.7	42279.6
	D	(1R,4S,7S,9S,11R)-9-Tert-butyl-7,9-dihydroxy-3,5,12-trioxatetracyclo[6.6.0.01,11.04,8]tetradecane-2,6,13-trione	435.048	330.098	POS	126027	111711	98521.3	61462.9	117167	81403.6	126562	64866.2	153513	73039.9	80840.9	191454
	D	Dihydropinosylvin	434.643	220.586	POS	100048	23256.6	91496.3	77189.9	102822	146531	15789.9	90904.6	181165	57897.7	124787	81340
	D	Eupatoriochromene	433.928	222.112	POS	734100	824387	814560	811062	509625	739023	756062	1.70604e+06	872785	790632	778340	763691
	D	5-Hydroxytryptophan	433.108	224.128	POS	4.16209e+06	3.67576e+06	4.23574e+06	4.10685e+06	4.13164e+06	4.24761e+06	5.15304e+06	4.08122e+06	3.08667e+06	4.12637e+06	4.22816e+06	5.01736e+06
	D	Sulochrin	432.703	338.03	POS	14783.9	36585.3	14941.3	11505.5	19272.3	21038.8	70938.1	39514.1	23118.7	55137.2	28028.7	54425.7
	D	Glycerophosphocholine	432.624	263.037	POS	167949	127315	146843	55440.1	48785.4	160843	57247.4	79457.2	52605.9	32006.6	34908.8	26836.7
	D	Ectoine	431.944	149.07	POS	1.1402e+06	2.02258e+06	391115	1.86264e+06	888092	1.19764e+06	2.14228e+06	2.34501e+06	2.23166e+06	1.6243e+06	539315	2.07484e+06
	D	Alternariol	431.043	261.175	POS	116606	48710	133600	92356.7	7432.3	84879.2	0	57074.4	61966	19504.1	74017.5	64947.7
	D	Glycerophosphocholine	430.459	262.981	POS	175920	59061.9	68585.5	26068.5	28984.8	164507	60833	38560.1	55589.5	9056.31	18877.7	32642.9
	D	Pterostilbene	428.656	259.969	POS	286282	276425	269610	251371	369416	362158	215936	276004	258873	305711	308403	253969
	D	3-Galloylquinic acid	427.986	347.138	POS	132373	28163.5	121081	81736.1	96747.4	275119	50519.8	337679	172326	138356	559278	607756
	D	5-Hydroxy-D-lysine	425.795	168.946	POS	349470	429908	325113	296591	308286	298051	221069	236868	363317	346661	238556	177727
	D	N-Acetylserine	424.889	156.948	POS	35645.5	21679.1	30554.5	37229.9	17888.3	28396.9	4713.86	30314.1	33747	31083.6	30549.9	7052.76
	D	3'-O-Methylbatatasin III	423.678	264.061	POS	4.90825e+06	3.51491e+06	4.15014e+06	4.54981e+06	6.91098e+06	6.38571e+06	7.86592e+06	5.75861e+06	5.50273e+06	4.54125e+06	7.44498e+06	8.53686e+06
	D	Diphenylamine	423.438	178.008	POS	1.32881e+06	737512	894402	1.0476e+06	994688	454123	585067	1.67395e+06	1.24574e+06	394970	503671	621757
	D	Cystathionine	423.419	226.904	POS	11967.6	40016.7	25964.4	10500.7	73855.8	0	9668.13	97806.1	79211.8	135781	44233	6195.84
	D	N4-Acetylcytidine	423.36	290.884	POS	126081	191082	110275	88478.5	114556	110343	26249.4	31601.5	76067.5	74444.1	42069	24053.3
	D	Norgalanthamine	422.966	278.881	POS	10163.6	65940.8	24040.6	54111.3	82820	9675.62	20309.2	38636	21311.5	33365.5	21226.2	3542.4
	D	2-Thiocytidine	422.895	264.889	POS	20453.2	29543.6	16168.3	24529.9	33539.9	2267.08	5985.17	3732.24	33636.5	35379.5	9201.9	3901.05
	D	Lecanoric acid	422.253	322.027	POS	7528.17	12833.8	13660.3	0	0	0	4747.09	0	8583.24	0	0	6865.69
	D	Xanthoxylin	422.031	202.069	POS	663537	437752	690187	816465	355596	985434	490178	1.94921e+06	596101	1.40961e+06	1.37998e+06	2.51137e+06
	D	Venlafaxine	419.824	284.017	POS	0	0	25659.4	8425.77	0	13801.6	5355.49	0	8321.02	5684.02	29789.4	13533.8
	D	Pinosylvin	419.806	218.102	POS	33348.7	41544	42413.7	58493	59444.2	32817.2	42851.7	57761.9	39298.8	44525.9	45241.2	75199.6
	D	Glycohyocholic acid	419.054	472.072	POS	43662.9	50161.7	53167.8	40938.9	47838.2	45361.4	18392	22901.3	49230.1	56847.5	20080.5	20447.4
	D	N-p-Coumaroyloctopamine	419.022	304.186	POS	28381.6	4493.93	7956.95	11312.9	28830	33658.4	15228.6	40645.7	52074	52138	59041.1	174871
	D	Oxidopamine	417.779	176.092	POS	1.64702e+06	2.45414e+06	2.07241e+06	3.61548e+06	3.02414e+06	3.20736e+06	5.81452e+06	2.97493e+06	2.36015e+06	1.85056e+06	2.46989e+06	3.06149e+06
	D	(S)-10-Hydroxycamptothecin	417.31	370.118	POS	394136	341855	472615	340177	246431	526953	476043	502653	429069	287589	914516	787754
	D	DL-Phenylalanine	416.433	175.071	POS	320033	266772	406342	778146	713120	458030	1.00901e+06	596778	513204	260903	451628	521574
	D	Prostaglandin E2	416.166	356.978	POS	292007	340857	323771	349370	238789	232324	256929	267211	371852	117416	201537	165882
	D	Loganic acid	414.368	379.985	POS	94526.2	96410.7	102904	132958	148649	35734.7	101613	118146	125919	155426	121151	110414
	D	Altholactone	414.323	235.993	POS	20567.9	91143.7	33138.3	28576.2	19028.3	45354.1	0	13614	23323	25280.8	0	0
	D	Cannabidiol	414.224	317.997	POS	48587	97738.5	62885.7	92218.6	58820	31510	33307.7	38561.8	70060	86522.3	37530.1	21714.9
	D	3-Hydroxy-2-methylpyridine	414.055	162.076	POS	1.34566e+07	1.50095e+07	3.69687e+07	4.58522e+07	2.37141e+07	8.97076e+06	6.24427e+07	1.76798e+07	5.60137e+07	4.27601e+07	1.76551e+07	1.87835e+07
	D	Pterostilbene	413.554	260.027	POS	5.41734e+06	175954	5.33712e+06	5.20677e+06	3.03972e+06	4.0381e+06	3.61693e+06	4.8054e+06	4.87506e+06	4.16838e+06	3.82084e+06	3.85747e+06
	D	Butylamine	412.699	84.0441	POS	1.15813e+07	6.56913e+06	9.18844e+06	9.42448e+06	9.44426e+06	6.96451e+06	1.21206e+07	1.24258e+07	9.67976e+06	5.14969e+06	6.44068e+06	7.25374e+06
	D	2-Methylglutaric acid	412.699	154.074	POS	5.04871e+07	5.44752e+07	5.59141e+07	5.62732e+07	4.69174e+07	5.17092e+07	5.22577e+07	4.81279e+07	5.27453e+07	4.73764e+07	4.93723e+07	5.17092e+07
	D	3-Nitrotyrosine	412.32	232.118	POS	9186.93	18288.1	0	6241.44	0	9965.13	0	25715.2	0	25819.3	0	18597.5
	D	4-Aminoantipyrine	411.978	210.956	POS	53468.6	27388.5	33869.2	91115.4	36686.2	32353.9	23654.4	12208	52513.1	30173.7	3817.89	16833.6
	D	Deltaline	411.749	517.173	POS	60020.4	15294.6	39613.2	12949.8	0	44383	0	22379.5	0	0	0	0
	D	Isorhamnetin	411.416	319.161	POS	164885	83358.4	178502	166365	138646	227805	284394	188754	202913	169247	388088	335205
	D	Oxidopamine	411.382	176.103	POS	1.98526e+06	2.74538e+06	2.13793e+06	4.47658e+06	4.01103e+06	4.19072e+06	7.00568e+06	2.91163e+06	2.87493e+06	2.20433e+06	2.29989e+06	2.57214e+06
	D	Norvaline	410.908	128.07	POS	2.45775e+06	1.34723e+06	5.20266e+06	3.36521e+06	1.48257e+06	2.05411e+06	1.19726e+06	1.07123e+06	4.61065e+06	961846	1.6864e+06	1.31476e+06
	D	Mangiferin	408.69	427.079	POS	0	15304	0	4929.06	21163.3	0	0	30193.8	0	5146.75	15894.2	0
	D	Formiminoglutamic acid	408.315	181.959	POS	46284.9	29114.1	66430.8	56360.4	26323.7	77086.1	54299.3	100715	48864.8	83530.5	56830.6	85300.4
	D	Sulochrin	407.986	338.05	POS	88545.5	126751	37909.8	58771.5	101806	130784	115520	95256.9	173751	139876	123210	85621.3
	D	Glycohyocholic acid	407.536	472.065	POS	14732.5	19491.5	0	124924	11764.5	36206.5	59376	127333	46205.8	27573.5	0	10119.9
	D	Histidinol	407.228	193.008	POS	14456.9	20745.3	21928.5	117940	18008.4	29580.4	45222.5	50833.9	63429	35256.3	13620.3	21105
	D	Precocene II	406.71	227.087	POS	7.58188e+06	5.27179e+06	5.76553e+06	6.4815e+06	8.25398e+06	9.83772e+06	9.43679e+06	9.18086e+06	7.19007e+06	7.40359e+06	1.15521e+07	1.13992e+07
	D	p-Cresol glucuronide	405.183	287.094	POS	0	9791.9	0	0	0	0	0	0	0	11605.5	0	0
	D	Deltaline	405.157	517.218	POS	9.99234e+06	6.7611e+06	7.98963e+06	8.40814e+06	1.33597e+07	1.25382e+07	1.53993e+07	1.25231e+07	1.04125e+07	8.58938e+06	1.71251e+07	1.82604e+07
	D	Neolitsine	403.811	329.218	POS	22275.1	65261.4	7201.31	24972.1	74489.3	13806.8	76849.3	16366.1	32781.7	52430.3	17219.4	9142.19
	D	Shikonin	403.219	292.01	POS	0	11365.1	4165.73	11452.3	15387.5	4762.86	14418	13393.4	0	10687.9	13891.8	10663.1
	D	Oleuropein	400.471	549.078	POS	4884.62	22908.5	15607	2913.02	5077.17	3361.94	81766.3	0	0	0	0	5464.66
	D	N4-Acetylcytidine	400.033	290.944	POS	341942	312881	264825	185306	227058	210134	200575	230121	383138	190787	160798	124008
	D	N-p-Coumaroyloctopamine	400.033	304.175	POS	31406.2	76493.3	33142.6	38015	14140.2	105950	118166	221253	33489.7	123763	134579	208771
	D	(10)-Gingerol	399.833	355.034	POS	8914.71	90803.6	4677.33	0	9595.25	0	0	27602.3	26558.2	10948	98399.2	89666.9
	D	Gelsemin	399.233	329.013	POS	281404	245668	241542	235174	261433	223098	174485	211037	281142	249178	186914	131764
	D	Silibinin	399.167	487.983	POS	21813.2	18983	32024.8	76796.6	48390.5	73507.2	43753.4	50352	43928.6	58199.7	37946.4	36010.3
	D	Lobelin	399.106	342.959	POS	37525.7	33730.4	40299.1	73451.9	53311.8	89161.1	58567.5	35592.5	38366.3	60363.3	9325.76	14300.8
	D	Acetaminophen glucuronide	398.566	332.052	POS	85000.7	91820.1	97620.8	117626	83041.8	99054.2	139200	96707.9	108659	81814.6	86549.3	94468
	D	Aconine	398.413	507.066	POS	150653	165223	201825	179567	121007	170750	234887	214178	188377	175576	176293	210387
	D	2-Phenylglycine	394.844	160.108	POS	750033	307620	646652	908795	814589	723057	742827	505788	556314	385180	742546	1.48478e+06
	D	(2S,3R,4S,5S,6R)-2-[(2R,3R,4S,5R,6R)-2-[[(6Ar,6bS,8S,8aS,12aR,14S,14bS)-8-hydroxy-4,8a-bis(hydroxymethyl)-14-methoxy-4,6a,6b,11,11,14b-hexamethyl-1,2,3,4a,5,6,7,8,9,10,12,12a,14,14a-tetradecahydropicen-3-yl]oxy]-3,5-dihydroxy-6-(hydroxymethyl)oxan-4-yl]oxy-6-methyloxane-3,4,5-triol	394.521	823.464	POS	0	308240	29423.9	0	30298.3	43919.5	769236	198902	88473.9	536706	159621	290555
	D	Sipeimine	394.381	437.119	POS	171337	58501.8	150803	115549	88320	149687	125127	249393	168020	154951	275140	302675
	D	Oxidopamine	394.137	176.092	POS	499200	320515	388372	425117	676652	578292	396864	531998	450795	441204	727379	766283
	D	Dihydroresveratrol	393.649	236.079	POS	1.66957e+07	1.06676e+07	1.47323e+07	1.267e+07	1.69741e+07	1.83902e+07	9.6689e+06	1.39605e+07	1.37024e+07	1.13013e+07	1.74007e+07	1.60286e+07
	D	Ectoine	392.755	149.08	POS	904997	1.15465e+06	1.29163e+06	580452	1.17284e+06	794067	1.60305e+06	437923	759234	735034	904172	708205
	D	5-O-Methylvisamminol	392.635	296.064	POS	377374	440585	300400	192226	204879	106200	72241.2	83393.5	167768	75674.2	73679.6	138581
	D	Bruceine D	392.635	415.075	POS	0	0	6191.1	5114.17	5319.44	0	0	0	6399.43	24414.7	0	0
	D	Schisanhenol	391.962	409.15	POS	92262.8	138675	113581	94662.2	179106	210198	389216	203926	211966	177916	226813	271851
	D	Mulberrofuran G	391.901	569.632	POS	204626	161309	178831	66856.2	110185	98104	52495.3	175203	198270	189831	44706	126619
	D	Butylamine	391.87	84.0442	POS	1.42808e+07	1.49747e+07	1.32703e+07	1.22013e+07	1.40334e+07	1.043e+07	1.84691e+07	1.39781e+07	1.27523e+07	9.97067e+06	9.99215e+06	1.14633e+07
	D	Oleuropein	391.222	549.156	POS	833001	331226	728926	853635	633991	757623	1.14343e+06	1.14369e+06	999879	513119	1.10491e+06	1.06726e+06
	D	Canadine	387.422	345.015	POS	50245.1	29976.6	43395.7	44337.2	34642	29910.4	11579.1	18073	35182.4	11554.1	18839.7	0
	D	2-Hydroxy-3-methylbutyric acid	386.628	128.953	POS	6.49211e+06	5.89198e+06	6.28064e+06	6.13923e+06	5.94588e+06	6.21505e+06	5.86376e+06	6.65487e+06	6.9549e+06	6.48876e+06	5.91562e+06	5.89963e+06
	D	5-Hydroxy-D-lysine	386.479	168.946	POS	1.65311e+06	1.52829e+06	1.55035e+06	1.63296e+06	1.54341e+06	1.54678e+06	1.47832e+06	1.7262e+06	1.87191e+06	1.72659e+06	1.3806e+06	1.49246e+06
	D	1-Methyl-2-nonylquinolin-4(1H)-one	384.044	291.047	POS	0	0	0	3330.51	0	2467.81	0	0	0	0	0	0
	D	Laurolitsine	383.834	318.899	POS	191354	217955	180662	215132	191715	229659	139945	615760	274266	233440	161253	172556
	D	Chelidonine	383.524	358.931	POS	240420	117449	186223	131061	93673.5	136081	152682	212771	249918	127006	94676.5	147411
	D	Cystamine	382.885	161.071	POS	49635.5	98236.9	39460.8	54133.8	69234.4	44354.3	55318.5	51002.1	48085.5	61791.1	36589.8	53999.1
	D	Glycerophosphocholine	381.106	262.981	POS	172912	126949	175147	138308	216082	160636	83875.4	101242	197142	116481	132679	71732
	D	Prostaglandin E2	380.902	356.913	POS	1.10202e+06	1.26703e+06	1.22289e+06	1.04599e+06	42607.1	1.26107e+06	992554	1.06595e+06	41699.6	1.11001e+06	939457	775848
	D	(-)-Epicatechingallate	380.902	446.845	POS	194556	228984	220179	211009	216511	255193	226256	367748	247951	244180	164557	151980
	D	Gelsemin	380.171	329.007	POS	561161	123161	495975	482493	291059	463746	208665	392066	432873	189905	450727	289298
	D	Shikonin	379.914	291.976	POS	114070	48646.7	118287	88099.6	50027.9	69305.3	72818.7	149638	119335	79913.4	95025.4	156259
	D	N4-Acetylcytidine	379.394	290.884	POS	2.45224e+06	2.59317e+06	2.41406e+06	2.27193e+06	2.28964e+06	2.57571e+06	2.19236e+06	3.38512e+06	2.11253e+06	2.05995e+06	1.83713e+06	1.84487e+06
	D	Sophocarpine	379.332	252.928	POS	88993.3	124420	100497	90876.3	65491.2	73952.3	50111.7	70301.6	68539.1	51782.5	20986.3	12067.6
	D	Rhoifolin	378.54	586.821	POS	95218.4	113379	76690.8	72005.3	120570	102266	32083.3	86975.3	79598	52039.5	63616.3	17069.9
	D	Palmitone	378.295	357.114	POS	363956	196562	306006	352578	357740	475028	262496	334746	289023	330153	600838	310777
	D	(10)-Gingerol	376.537	355.017	POS	107213	59084	129733	159589	73133.4	143331	84025.2	169084	135459	133496	143697	116700
	D	Sophocarpine	376.48	252.89	POS	162111	143984	109482	139304	115473	96018.8	48865.9	82466.9	120520	49554.3	20416.5	11833.9
	D	Gentiopicroside	374.452	406.093	POS	57176.1	71488.4	41114.4	49557.2	95394.4	55678.5	65725.7	21983.9	36298	74892.9	69786.2	42536
	D	Gingerol	373.594	297.967	POS	21676.5	0	42536.9	84918.7	0	55130.8	0	0	47757.1	0	26329.8	0
	D	Rutacridone	373.097	313.197	POS	2.31929e+06	1.9382e+06	2.31585e+06	2.23546e+06	2.20913e+06	2.03379e+06	4.04312e+06	3.07596e+06	1.86166e+06	2.66595e+06	2.58419e+06	3.22661e+06
	D	Dihydroresveratrol	373.081	236.079	POS	8.72016e+07	1.16685e+08	1.00258e+08	9.65661e+07	9.7031e+07	9.93139e+07	1.01129e+08	8.76773e+07	7.77634e+07	8.80586e+07	8.36834e+07	9.03231e+07
	D	Loganic acid	372.446	379.999	POS	87553	272899	116155	123520	232911	158361	96905.8	69360.5	72379.5	65295.1	17996.9	16244.8
	D	O-Acetylcarnitine	371.007	211.019	POS	0	0	0	13606.5	0	0	36278.4	0	16514.9	0	0	0
	D	N-p-Coumaroyloctopamine	370.96	304.207	POS	0	21902	5836.11	0	0	0	69615.2	0	0	7378.58	12498.2	16665.3
	D	Demethoxycurcumin	370.798	343.925	POS	29705	19109.6	21904.4	21911.2	32070.4	12290.4	40834.1	33392	26721.2	46224	26408.1	19410.2
	D	Isatidine	370.165	373.208	POS	60507.7	44591.9	57841.2	46989.3	76905.4	86139.1	78589	116786	98135.4	99112.2	113733	101952
	D	Tiglylglycine	369.623	164.029	POS	629201	292593	674051	582219	227177	442193	706332	958103	801883	656898	825968	1.30806e+06
	D	Acadesine	369.539	262.006	POS	126863	91058.3	130273	124066	39366.2	116620	71020.3	57204	80781.8	75754.1	117662	110009
	D	Lecanoric acid	369.504	322.045	POS	122097	58831.5	106110	72395.8	78546.1	108459	97921.7	160180	130542	115584	162850	160904
	D	Butylamine	367.829	84.0442	POS	1.52956e+06	820345	1.09224e+06	1.4714e+06	576980	1.3156e+06	1.5481e+06	1.56594e+06	1.39074e+06	1.43985e+06	822174	1.57201e+06
	D	(R)-Glabridin	367.82	330.159	POS	197525	102433	170679	150485	101558	588347	569481	580461	232249	551672	1.13578e+06	1.69926e+06
	D	Dihydropinosylvin	367.547	220.154	POS	330448	23219.7	298619	949624	0	649425	68293.8	3.4482e+06	48794.7	2.64707e+06	1.75989e+06	3.60791e+06
	D	Dehydrocholic acid	365.151	406.979	POS	77290.2	33076.6	65808.8	96345.7	41052	60104.6	51039.8	91583.1	88699.9	65620.4	71482.4	65037.7
	D	Limonin	364.715	476.264	POS	0	9219.75	2999.57	0	3376.99	32004	105406	36908.2	15171.3	52713	44148.8	101402
	D	Guanosine	364.704	288.126	POS	130726	98577.3	122614	142610	95615.3	222555	139849	382943	128753	245464	254807	520399
	D	Neolitsine	364.207	329.165	POS	20084.5	177929	17671.7	11954	0	105517	449938	108234	27244.8	303810	162424	309370
	D	Demethoxycurcumin	364.165	343.871	POS	123968	261932	146299	97624.5	160244	141940	28918.2	54614.1	49651.2	67614.7	51596.2	33243.7
	D	Isobutyrylglycine	363.26	196.108	POS	1.1527e+06	1.62618e+06	1.32252e+06	1.57176e+06	1.99506e+06	1.4288e+06	971154	953691	1.66575e+06	1.74552e+06	1.83707e+06	434302
	D	Estrone	363.041	274.091	POS	1.50115e+06	1.68174e+06	1.76817e+06	1.39284e+06	1.59283e+06	2.1504e+06	3.0278e+06	2.46208e+06	1.26905e+06	2.03423e+06	2.64448e+06	3.36111e+06
	D	DL-Tyrosine	362.949	187.144	POS	337823	324796	315754	359915	361035	440055	514418	432615	445079	429530	456469	485729
	D	3-Nitrotyrosine	362.932	232.117	POS	78489.1	109653	65367.8	103172	98217.1	65420.6	117750	74310.2	113317	83650.5	125715	95492.1
	D	Germacr-1(10)-ene-5,8-dione	361.827	242.905	POS	73537.4	60468.3	74153.9	18954.9	69053.7	49486.7	37987.6	17146.7	55117.4	45780.2	45807.2	20998.6
	D	Vincamine	361.106	360.034	POS	0	0	0	0	0	0	0	0	2846.05	0	0	0
	D	Pinosylvin	359.644	218.102	POS	120604	172428	153991	137995	121434	216251	110983	330145	114959	397487	435123	79616.6
	D	Glycerophosphocholine	359.62	262.978	POS	276510	58804.8	251652	231154	142459	234781	124170	295500	288216	114098	214241	211343
	D	Dehydrocholic acid	359.339	406.776	POS	61199.3	67801.7	62995.6	47114.9	52911.9	64413.3	60662.6	41318.2	69773.8	68917.7	49365	45655.1
	D	Cannabidiol	359.265	318.046	POS	0	0	0	0	2901.9	0	0	7258.51	0	2971	0	0
	D	3-Hydroxy-2-methylpyridine	359.082	161.905	POS	101338	106727	92489.6	62707.8	89451.8	89503	84182.1	64516.4	83652.3	66910.1	52072.7	74942.3
	D	(-)-Scopolamine	358.327	308.185	POS	112254	111844	120507	91903.6	111679	128619	130519	117715	103426	101064	128045	115389
	D	Pseudopelletierine	357.325	162.899	POS	1.64088e+06	3.00358e+06	1.88137e+06	2.04919e+06	2.08458e+06	1.83415e+06	1.63202e+06	1.96852e+06	2.18903e+06	1.83943e+06	1.70941e+06	1.99222e+06
	D	Antirhine	356.863	346.01	POS	188045	96575.8	172987	178822	131638	164281	106808	190986	156747	142583	184157	161794
	D	2-Piperidone	355.11	112.896	POS	481285	597162	431780	509144	209023	466473	568157	549787	531236	431337	557032	494121
	D	Formiminoglutamic acid	354.841	181.17	POS	205686	261332	228270	193482	174365	127869	382128	231618	157955	237795	176714	116722
	D	Allocryptopine	353.729	374.743	POS	87845.5	128728	60042.2	103599	144886	77032.7	112563	110641	109427	127875	85382.5	55752.7
	D	Gibberellic acid	352.008	349.86	POS	92966.7	34627.6	75317.8	74375.1	73040.7	107036	125747	204689	107511	159705	132574	171518
	D	Cassyfiline	351.944	346.197	POS	54083.6	100114	60448.5	41389	58135	264391	216544	155503	39129.1	222032	172994	137323
	D	Pseudouridine	351.447	249.152	POS	111840	28969.1	73541.1	93669.7	18247.5	154410	70991	165767	54908.4	97529.7	257683	293415
	D	8-Hydroxyguanosine	351.447	304.154	POS	146561	31679.4	90681.7	85275.8	51952.7	168395	290921	272213	184502	184236	374355	516138
	D	D-Cystathionine	351.006	229.082	POS	232971	119840	207864	182115	197803	293110	225544	257885	243168	250068	278860	298290
	D	Rhein	350.685	287.056	POS	62308.4	38460.4	47483.8	63292.7	61301.1	90323.5	77508.2	101258	65085	89705	34308.5	119289
	D	Harpagoside	349.549	500.724	POS	155534	351070	135739	269363	115401	232455	167428	139000	94410.1	100534	106232	136604
	D	Chlorogenic acid	349.258	359.264	POS	68299.5	170130	81531.9	59082.1	26108.6	214428	682678	269374	51584.2	451358	466676	707708
	D	Butylamine	349.023	83.1195	POS	1.04744e+06	920808	944317	1.03502e+06	906594	931880	903862	1.02858e+06	940231	937874	1.02676e+06	1.00473e+06
	D	Eupatoriochromene	347.879	222.112	POS	814684	406088	597290	640130	545341	585796	1.55666e+06	1.55323e+06	877409	1.04946e+06	830316	1.91275e+06
	D	4-(Trimethylammonio)butanoate	347.251	155.129	POS	4.95186e+06	2.34724e+06	2.98826e+06	4.5677e+06	3.15382e+06	1.50901e+07	3.78526e+06	4.17838e+06	1.22572e+07	3.5408e+06	3.67105e+06	7.59117e+06
	D	Evoxine	345.857	353.227	POS	372322	0	104774	200750	211281	268118	717448	378520	193944	556496	272617	577939
	D	Eupatoriochromene	344.267	222.133	POS	480659	89357.8	300903	422295	241112	307704	1.42709e+06	1.6986e+06	941258	735043	562863	1.64459e+06
	D	Syringol	343.439	179.982	POS	2.45709e+06	3.72223e+06	3.5213e+06	3.6329e+06	3.20897e+06	4.67926e+06	1.0513e+06	1.8096e+06	1.27199e+06	1.09029e+06	2.24419e+06	1.86123e+06
	D	3-Methyladipic acid	343.424	168.922	POS	11749.5	0	0	0	0	0	10195.7	8004.58	0	9309.38	0	7402.64
	D	5-O-Methylvisamminol	343.218	296.064	POS	394699	410834	495912	248501	421876	1.02081e+06	488356	289390	885588	1.37457e+06	2.12979e+06	1.79499e+06
	D	Antirhine	342.104	346.054	POS	0	0	0	11480.9	0	0	0	0	0	0	0	0
	D	Glycitin	341.288	452.699	POS	1.44333e+06	786888	777789	1.302e+06	2.77451e+06	833929	721306	1.28868e+06	1.04655e+06	1.05189e+06	996945	1.17885e+06
	D	Dihydropinosylvin	340.207	220.901	POS	247541	401059	138746	262510	235641	356990	284864	206182	175097	303563	355859	330471
	D	Butylamine	340.102	83.2244	POS	187181	309148	212408	256758	274568	280719	171627	120726	146330	164085	180812	183503
	D	Mulberrofuran G	339.999	569.787	POS	1.89878e+06	2.85836e+06	2.21614e+06	2.0218e+06	2.34941e+06	2.13855e+06	1.48528e+06	1.27708e+06	1.14804e+06	1.34599e+06	1.36177e+06	1.43503e+06
	D	Saikosaponin F	339.996	952.63	POS	991678	1.49825e+06	754614	1.05683e+06	1.22353e+06	1.22169e+06	440471	454089	426650	543108	667464	630922
	D	N4-Acetylcytidine	339.965	290.883	POS	5.29201e+07	7.1609e+07	5.91297e+07	5.65068e+07	6.11801e+07	5.9045e+07	4.56471e+07	4.19288e+07	4.0506e+07	4.31217e+07	4.65172e+07	4.44962e+07
	D	Rutacridone	339.965	313.163	POS	359492	76905.5	98168.9	117808	163473	230916	137380	509893	365008	372611	515825	697303
	D	2-Piperidone	339.96	112.895	POS	2.71905e+06	3.81304e+06	2.81788e+06	3.2487e+06	3.73897e+06	3.05477e+06	3.65409e+06	3.17749e+06	2.39946e+06	3.3893e+06	3.45561e+06	2.68186e+06
	D	Encecalin	339.927	237.918	POS	2.21959e+06	4.64894e+06	3.18218e+06	3.67193e+06	3.37482e+06	4.34282e+06	1.66574e+06	1.62811e+06	2.17013e+06	1.35509e+06	3.26309e+06	2.15676e+06
	D	N-Acetylserine	339.826	157.045	POS	204742	192266	407301	379396	247213	262972	343476	457134	413201	298495	445662	378996
	D	Syringol	339.627	179.877	POS	396343	741538	396997	596527	320362	251831	527724	512422	477918	737032	480822	621479
	D	(-)-Epicatechingallate	339.506	446.761	POS	96617.9	45719.1	61485.9	90429.2	211019	62736.1	151347	195391	154249	219274	266384	232023
	D	Laurolitsine	339.37	318.918	POS	1.1739e+06	1.1301e+06	1.21419e+06	1.12794e+06	1.1909e+06	1.1646e+06	898070	732115	728750	958143	988212	1.00184e+06
	D	(E)-3-Hydroxy-5-methoxystilbene	339.361	275.151	POS	0	25028.6	24597.6	0	27774.4	0	23212.5	0	0	34863.6	0	0
	D	5-Hydroxy-D-lysine	339.328	168.948	POS	11326	13862	18794.4	0	7659.84	8444.64	34937.8	20331.3	0	50195	16916.3	21919.8
	D	Dehydrocholic acid	337.99	406.749	POS	0	17076.2	40850.2	23206.5	27187.9	4360.02	4199.91	39747.1	19277.6	35177.2	35768.4	9935.89
	D	4-(Methylthio)benzoic acid	336.521	218.042	POS	0	3265.41	0	0	0	0	0	0	0	0	0	0
	D	Eupatoriochromene	334.907	222.112	POS	310214	389345	403426	326038	413951	352094	462860	396192	326566	414871	409537	371399
	D	Zearalenone	334.608	324.18	POS	147417	653452	275701	124314	409998	215845	1.26042e+06	284054	397733	385148	234687	145598
	D	(R)-Amygdalin	333.122	509.107	POS	0	5851.53	3665.95	5661.39	0	0	0	0	0	0	0	0
	D	3-Methyluric acid	332.873	232.117	POS	58840.9	43041.7	35309.7	28705.4	37565.2	10339.5	12510.1	41773.8	59085	17280.6	30435	39512.4
	D	Beta-Alanine	332.478	101.071	POS	2.25994e+06	2.71045e+06	2.00926e+06	2.09029e+06	2.45241e+06	2.81559e+06	2.57735e+06	2.38104e+06	2.29118e+06	2.61291e+06	2.40322e+06	2.18377e+06
	D	2-Hydroxyadipic acid	332.471	168.077	POS	185425	249914	140048	153927	233013	189143	162339	75716.7	241704	205233	186432	99379.8
	D	Calycosin7-O-glucoside	331.944	455.146	POS	45401.9	24303.6	34191.3	33120.3	28295.1	86103.3	0	186547	26738	145223	99131.4	249789
	D	Encecalin	331.67	237.911	POS	11929.1	11473.8	16631.2	30211	3785.36	9545.68	4626.17	7807.91	19109.3	12725.5	11544.4	31374.3
	D	Canadine	331.622	345.033	POS	64759.1	42684.9	40331.4	37937	48233.2	49772.2	21087.4	41780.8	49421.6	44639.6	34510.3	21874
	D	Enoxolone	331.585	478.277	POS	0	127285	0	0	30354.1	44960	1.02516e+06	4903.08	3890.31	294472	138186	265358
	D	Pyrimidine	331.262	89.1071	POS	334271	269077	372860	252021	449941	293838	188006	158379	339250	305919	192624	223296
	D	Methionine sulfoximine	331.253	186.086	POS	890364	316747	829051	625332	770343	1.43585e+06	661550	850398	1.30466e+06	586032	1.9214e+06	1.67376e+06
	D	4-Hydroxy-4-methyltetrahydro-2H-pyran-2-one/DL-Mevalonolactone	330.842	140.002	POS	1.54128e+06	1.91349e+06	3.26925e+06	1.37225e+06	6.38263e+06	2.61564e+06	2.93052e+06	2.72657e+06	1.51157e+06	1.74565e+06	3.20004e+06	2.19031e+06
	D	Rutacridone	330.509	313.209	POS	353816	371597	567033	681386	276727	297208	666408	868048	357019	522532	834361	672374
	D	Butylamine	330.288	82.9446	POS	42235.5	52396.8	20913.4	28578.2	18613.1	24266.4	8463.5	8911	11065.2	27196.1	38230.1	31905.1
	D	Yohimbine	329.797	358.154	POS	0	22072.6	0	0	0	37575.6	187673	130542	0	234914	90205.4	271498
	D	(1R,4S,7S,9S,11R)-9-Tert-butyl-7,9-dihydroxy-3,5,12-trioxatetracyclo[6.6.0.01,11.04,8]tetradecane-2,6,13-trione	329.42	330.098	POS	140416	208351	234385	218878	195948	218747	85288.5	156945	131227	137126	78982.2	43851.2
	D	Xanthoxylin	329.152	202.068	POS	2.46371e+06	1.4116e+06	2.64273e+06	2.95196e+06	1.09413e+06	2.7659e+06	1.25307e+06	6.45996e+06	1.15825e+06	4.62849e+06	2.4366e+06	4.57567e+06
	D	4-(Trimethylammonio)butanoate	329.012	155.129	POS	1.21926e+07	1.3047e+07	1.30679e+07	1.23232e+07	1.28662e+07	1.25702e+07	1.03699e+07	1.25568e+07	1.34888e+07	1.16986e+07	1.14639e+07	1.16393e+07
	D	(10)-Gingerol	328.728	354.998	POS	2937.29	21469.4	0	0	9210.61	4401.74	0	5741.31	6475.62	10171.1	0	0
	D	(S)-10-Hydroxycamptothecin	327.957	370.163	POS	2.76511e+06	1.09542e+06	2.6073e+06	2.07352e+06	1.64148e+06	3.25684e+06	1.92362e+06	2.02266e+06	2.02086e+06	1.30923e+06	3.263e+06	2.037e+06
	D	Norvaline	327.678	128.07	POS	1.53401e+06	1.05228e+06	2.02227e+06	1.78364e+06	1.18567e+06	1.67257e+06	763639	1.0534e+06	1.48944e+06	736531	1.23186e+06	1.6967e+06
	D	O-Benzyl-L-serine	327.661	201.087	POS	129688	189505	787709	239399	331269	294921	738348	257710	139519	225042	240896	436885
	D	3-Ureidopropionic acid	327.158	142.116	POS	2.99028e+06	3.31106e+06	2.89169e+06	3.305e+06	3.03867e+06	2.45576e+06	3.1216e+06	2.84554e+06	3.0732e+06	7.34277e+06	2.56392e+06	2.3892e+06
	D	N-Acetyl-Neuraminic acid	326.545	315.052	POS	1.3038e+07	5.13268e+06	1.00353e+07	6.47455e+06	1.04104e+07	9.8867e+06	6.61734e+06	1.29842e+07	1.50744e+07	9.35535e+06	1.33585e+07	1.41802e+07
	D	DL-Phenylalanine	325.753	175.071	POS	359513	382170	409936	231045	126379	569112	279047	482737	207126	345373	880267	1.21937e+06
	D	(S)-10-Hydroxycamptothecin	325.685	370.11	POS	0	20758.8	109010	0	44745.9	0	143715	0	0	0	0	0
	D	Tauroursodeoxycholic acid	325.319	505.043	POS	23845.1	48000	0	0	45758.2	0	0	9979.55	0	15118.6	17931	0
	D	Polydatin	325.168	394.253	POS	0	0	0	0	0	0	0	0	0	0	0	0
	D	Tiglylglycine	325.142	164.055	POS	0	66167.3	11886.8	0	16946.9	0	20694.7	38030	0	77468.7	23350.3	16616.5
	D	N-Methylflindersine	324.669	246.65	POS	19534.5	276946	53351.2	0	35436.6	0	127622	62265.3	16158.5	192855	0	42774.3
	D	2-Phenylglycine	324.464	160.06	POS	2.02316e+06	2.38723e+06	3.00533e+06	2.76239e+06	3.07494e+06	2.0761e+06	3.24836e+06	2.37559e+06	2.45741e+06	2.89945e+06	3.05195e+06	3.3999e+06
	D	N-Acetyl-Neuraminic acid	324.413	315.026	POS	82077.6	344488	271031	236496	216198	0	113619	101656	223294	92870	0	208362
	D	Isatidine	324.35	373.217	POS	4.82831e+06	4.5743e+06	3.8569e+06	4.04898e+06	5.67496e+06	6.48686e+06	2.84956e+06	8.03335e+06	5.50697e+06	4.19116e+06	5.61364e+06	4.98622e+06
	D	Encecalin	324.236	237.668	POS	9131.52	214560	0	7917.81	0	36900.9	286844	15196.6	0	144136	141029	244450
	D	Glycerophosphocholine	324.04	263.061	POS	9.06593e+06	3.5731e+06	8.47901e+06	7.39163e+06	5.62637e+06	7.61076e+06	1.21523e+06	5.72793e+06	5.90788e+06	1.88316e+06	3.6896e+06	3.33748e+06
	D	2-Piperidone	323.844	113.034	POS	263965	482632	476591	339015	261891	408346	331521	444752	255416	459911	405655	454920
	D	Senecionine	323.06	340.594	POS	1.33687e+06	568473	1.37724e+06	620011	962479	1.4144e+06	69577.4	823818	1.09248e+06	215773	1.23232e+06	805777
	D	Dihydropinosylvin	322.486	220.154	POS	918791	757461	821123	1.09944e+06	294593	1.2366e+06	561454	2.2303e+06	221461	1.21682e+06	1.97489e+06	6.35127e+06
	D	Ursolic acid	322.296	462.076	POS	289693	348935	207491	97339.1	210902	95505.4	83616.2	53465.3	227506	34119.2	13264.9	17065.2
	D	Gibberellic acid	321.758	349.684	POS	0	0	0	0	0	0	0	0	0	0	0	0
	D	Pinosylvin	321.448	218.092	POS	255894	104446	209620	266284	139409	617063	163153	375514	218768	453175	612645	664703
	D	Aricine	321.393	386.145	POS	2.48472e+06	2.94799e+06	2.74861e+06	3.43558e+06	3.18727e+06	2.28563e+06	3.22023e+06	3.17825e+06	3.12216e+06	2.62825e+06	2.55708e+06	2.77609e+06
	D	N-Methylflindersine	321.376	246.533	POS	360433	229962	413992	243578	207702	268246	14138.3	175393	316153	55027	150278	90590.1
	D	Maltotetraose	321.186	681.156	POS	147771	38187.8	106461	93422.1	54389.4	108243	63765	39903.4	64009.6	27033.6	64319.6	13109.6
	D	7-Ethyl-10-Hydroxycamptothecin	320.925	399.055	POS	367127	119768	163107	294505	177513	142459	126234	251234	351435	216468	282493	133315
	D	Butylamine	320.394	82.5369	POS	125152	0	85890.1	80306.3	16200.7	85989.2	0	70130.7	24747.4	31909.7	58340.7	50286.1
	D	Beta-Alanine	320.349	102.091	POS	1.12642e+06	1.47697e+06	1.10146e+06	1.16124e+06	992565	1.45909e+06	1.14251e+06	1.48452e+06	845596	1.04408e+06	1.91006e+06	2.12596e+06
	D	2-Hydroxyphenylacetic acid	319.482	158.526	POS	0	0	0	0	0	0	0	0	0	0	0	0
	D	3-Hydroxy-2-methylpyridine	319.297	162.076	POS	1.11189e+07	1.56044e+07	1.97455e+07	2.5919e+07	1.87519e+07	1.49662e+07	2.34313e+07	2.22771e+07	1.4858e+07	1.90673e+07	2.44493e+07	2.4757e+07
	D	Hydrocortisone	318.895	427.18	POS	66768.2	32939.6	51260.9	110477	44021.6	173339	156836	320311	40690.2	327240	246101	390663
	D	Dihydromethysticin	318.492	282.588	POS	3.0695e+06	1.01012e+06	3.55007e+06	2.30091e+06	1.07153e+06	2.29389e+06	226593	1.24216e+06	1.52595e+06	508080	1.22547e+06	1.10129e+06
	D	Dihydropinosylvin	318.214	220.557	POS	1.95731e+06	1.38455e+06	2.05238e+06	1.35258e+06	1.40895e+06	1.9088e+06	392042	1.01352e+06	1.4719e+06	609399	1.36894e+06	928521
	D	N4-Acetylcytidine	318.214	290.577	POS	3.22623e+06	2.49399e+06	3.50431e+06	2.02051e+06	2.26344e+06	2.57827e+06	462194	1.34781e+06	2.28316e+06	842233	1.55029e+06	1.15049e+06
	D	Bisdemethoxycurcumin	318.077	358.134	POS	2.03261e+06	2.11428e+06	3.70365e+06	2.93222e+06	2.79863e+06	3.81865e+06	2.89443e+06	4.43037e+06	3.79074e+06	3.22805e+06	4.60641e+06	4.14824e+06
	D	2,3-Diaminopropionic acid	317.72	117.066	POS	174045	144100	150532	160321	70943.9	168537	121771	82261.3	165371	164563	147300	120863
	D	Vincamine	317.659	360.054	POS	270599	176864	384802	485620	580748	446325	473160	196604	569700	237613	245403	264528
	D	Diphenylamine	317.469	178.071	POS	2.92248e+06	5.53398e+06	7.04437e+06	6.47072e+06	5.07163e+06	5.50874e+06	8.60733e+06	6.29945e+06	3.6331e+06	3.76211e+06	7.44442e+06	7.0379e+06
	D	D-Cystathionine	317.319	229.081	POS	741989	675175	723872	840941	767569	612827	498245	354649	928243	519385	138646	0
	D	Columbamine	317.094	342.561	POS	89184.4	22645.7	131862	115643	14278.7	25026	0	70331.3	19588.6	0	0	0
	D	Formiminoglutamic acid	316.978	181.541	POS	0	0	28789.9	9053.65	0	9663.12	0	0	0	0	0	12410.6
	D	Heliotrine	316.881	319.01	POS	166786	415709	257315	204179	536062	47988.4	240775	244470	506716	194400	265273	71038.9
	D	Hyoscyamine	316.757	295.077	POS	1.57057e+06	1.13279e+06	1.56663e+06	1.83118e+06	1.28235e+06	1.05633e+06	1.61964e+06	918296	1.2359e+06	1.51646e+06	836558	571648
	D	7-Methylguanine	315.474	175.053	POS	1.22089e+06	427236	1.67837e+06	215203	124364	244337	803806	1.64404e+06	821344	133217	1.97913e+06	2.11319e+06
	D	Guanosine	315.307	288.126	POS	1.66787e+06	610544	1.59394e+06	1.47519e+06	786417	2.78584e+06	310151	3.76848e+06	916698	3.05251e+06	3.04602e+06	5.31864e+06
	D	Antirhine	315.127	346.054	POS	432832	190755	539656	459210	285051	157940	121267	500727	364897	153508	120302	204213
	D	Zearalenone	314.977	324.155	POS	107311	160656	160589	81131.5	38489.9	306903	374538	353913	82404.5	537680	393374	537173
	D	(+)-Quinidine	314.31	330.203	POS	209425	225012	175593	797782	2.24554e+06	90962.6	1.19696e+06	2.76763e+06	115911	1.38581e+06	1.42934e+06	1.16772e+06
	D	(S)-beta-Aminoisobutyric acid	314.234	115.964	POS	0	0	0	0	0	0	0	0	0	0	0	0
	D	2-Thiocytidine	314.047	264.567	POS	2.14492e+06	914923	1.92503e+06	1.65914e+06	2.5122e+06	3.39316e+06	863805	1.3208e+06	1.91002e+06	951071	3.0285e+06	1.75571e+06
	D	Histidinol	313.938	193.063	POS	3.92258e+06	2.74728e+06	3.33331e+06	1.1783e+07	3.88558e+06	3.34545e+06	2.26081e+06	2.52679e+06	3.2006e+06	1.60353e+06	2.23384e+06	2.27859e+06
	D	Cannabidiol	313.785	318.005	POS	53575.4	31636.3	268360	317217	13052	94486.5	0	52830.7	116277	48816.1	33093.3	137584
	D	Hyoscyamine	313.599	295.095	POS	4.14291e+06	3.28894e+06	3.96208e+06	3.01218e+06	4.51433e+06	4.53719e+06	1.60252e+06	3.15439e+06	4.2209e+06	2.62472e+06	4.08882e+06	3.15736e+06
	D	DL-Tryptophan	313.568	211.551	POS	4.55698e+06	2.48739e+06	9.75368e+06	1.06857e+07	2.69027e+06	5.27407e+06	4.57753e+06	6.03935e+06	2.72597e+06	3.96579e+06	5.04857e+06	1.56655e+07
	D	3-Hydroxy-2-methylpyridine	313.524	161.531	POS	0	11908	20938.3	20614.6	0	12327.2	0	0	11616.6	0	14783.8	217031
	D	Eugenin	313.471	213.576	POS	1.22641e+06	202382	1.23013e+06	880122	387077	1.37424e+06	159520	790291	607580	88429.5	997817	837292
	D	O-Benzyl-L-serine	313.307	201.087	POS	635610	250361	402461	427046	346432	790002	483473	733087	1.87498e+06	625343	556197	734642
	D	Morpholine	313.028	99.0438	POS	1.75017e+06	1.76127e+06	2.05749e+06	2.08267e+06	1.89525e+06	2.11909e+06	2.40354e+06	2.67037e+06	1.99218e+06	2.10046e+06	2.58052e+06	2.73129e+06
	D	Butylamine	312.952	83.0489	POS	1.48134e+06	1.3654e+06	1.70179e+06	1.73295e+06	1.35365e+06	1.79476e+06	1.99214e+06	2.13701e+06	1.55695e+06	1.65211e+06	2.11548e+06	2.36982e+06
	D	3',5'-Dimethoxy-4'-hydroxyacetophenone	312.871	200.112	POS	3.62796e+06	3.70319e+06	4.25131e+06	4.19225e+06	3.65185e+06	4.22451e+06	4.90862e+06	4.95716e+06	4.35009e+06	4.16597e+06	4.98851e+06	5.23769e+06
	D	Lasiocarpine	311.703	418.209	POS	0	16308.7	48470.3	0	17861.6	139730	214841	104094	32630.3	67611.5	194073	369956
	D	Cyclic guanosine monophosphate	311.664	348.128	POS	226214	53906.5	209165	200370	228926	215285	445286	317823	93366.2	278315	320583	209286
	D	Beta-Alanine	311.201	102.055	POS	3.96268e+06	2.42751e+06	4.02737e+06	3.75041e+06	2.8049e+06	3.16506e+06	4.20319e+06	3.97968e+06	2.56409e+06	2.3418e+06	3.93543e+06	5.18379e+06
	D	N-p-Coumaroyloctopamine	311.01	304.186	POS	825157	317836	1.03498e+06	310025	800546	896465	512180	1.31311e+06	2.5224e+06	1.63236e+06	1.51857e+06	1.33582e+06
	D	2-Phenylglycine	310.618	160.06	POS	641508	1.23077e+06	621533	874038	1.06086e+06	844240	988635	122482	997453	894099	988232	1.11926e+06
	D	D-Galactosamine	310.497	230.054	POS	191121	0	194445	116073	44711.6	141390	11602.1	31194.1	75774.3	0	103084	35204.8
	D	sn-Glycerol3-phosphate	309.885	178.949	POS	0	0	0	0	0	0	0	0	0	0	0	0
	D	Ursolic acid	309.842	462.076	POS	65002.2	73149.9	49033.8	32346.1	19890.1	13498.3	0	31055	15471.1	14434	9800.12	23922.2
	D	DL-Phenylalanine	309.802	175.071	POS	774462	389735	746116	894413	468819	1.1091e+06	308621	657786	636523	585337	1.27574e+06	1.26969e+06
	D	Gibberellic acid	309.557	350.049	POS	0	0	0	0	0	0	0	0	0	0	0	0
	D	2-Hydroxyadipic acid	309.316	168.09	POS	71117.6	80795.3	61943.8	85331.4	100682	81111.1	84279.4	85605.6	75033.6	84426.2	33608.7	82771.6
	D	Rutacridone	309.11	313.224	POS	0	4052.44	0	31527.9	70386.6	7884.28	15299.9	58365.4	0	43156	21402.9	31612.7
	D	3-Ureidopropionic acid	308.682	142.116	POS	4.3852e+06	3.31752e+06	4.235e+06	2.63226e+06	3.97087e+06	4.42229e+06	5.48381e+06	4.43752e+06	3.44293e+06	3.85282e+06	3.55509e+06	4.59596e+06
	D	4-(Methylthio)benzoic acid	308.458	218.063	POS	137163	322079	340537	411171	488022	522443	707962	358428	120498	246161	481406	363932
	D	4-(Trimethylammonio)butanoate	308.171	155.129	POS	1.06233e+07	9.91978e+06	9.96146e+06	1.05616e+07	1.07344e+07	1.27136e+07	1.19865e+07	1.28805e+07	1.21201e+07	1.0291e+07	1.13482e+07	1.20605e+07
	D	Beta-Alanine	308.057	101.071	POS	2.95888e+06	3.38783e+06	2.83761e+06	2.80193e+06	3.23718e+06	3.0396e+06	3.41441e+06	5.25944e+06	2.92309e+06	3.06291e+06	2.89319e+06	2.78008e+06
	D	Butylamine	307.741	82.9446	POS	26971.2	111105	22019.2	32981.5	52784.3	0	44173.4	35297.9	22066.1	57323.5	30912.2	16646.9
	D	Puerarin	307.715	420.99	POS	33057.9	80076.8	27793.4	85723.3	89128.8	38197.2	130966	41527	49774.1	150188	42664.5	12355.5
	D	(S)-10-Hydroxycamptothecin	307.522	370.11	POS	0	53095	0	0	0	0	0	0	0	0	0	0
	D	Polydatin	306.881	394.243	POS	127984	48697.1	166695	125846	49500.3	140804	102764	333440	85241.1	158621	361727	617529
	D	2-Piperidone	306.644	112.087	POS	3.54766e+06	2.50441e+06	3.03938e+06	2.73283e+06	3.69799e+06	3.46939e+06	3.35977e+06	3.50713e+06	3.07062e+06	3.24511e+06	8.09279e+06	4.78515e+06
	D	N-Methylnicotinamide	304.617	145.133	POS	295712	275218	108959	295700	584953	258346	728541	281221	335253	391820	352070	355492
	D	Bruceine D	303.774	415.047	POS	0	0	0	0	5430.73	0	2900.84	0	0	0	4196.25	0
	D	(10)-Gingerol	303.478	355.027	POS	5386.51	6889.03	3455.95	0	3676.38	8534.18	5611.52	4843.01	3364.1	8949.18	4032.16	30804.9
	D	Cristacarpin	303.03	360.015	POS	10256.5	3620.74	10810.5	3776.21	7064.63	8591.94	0	7786.35	0	13518	4024.24	5082.95
	D	Shikonin	302.508	292.059	POS	687753	443848	602952	775190	577771	725448	754498	694484	706027	655530	610496	618633
	D	Nicotinamide N-oxide	299.781	147.084	POS	32638.1	8368.08	66587.8	97527.6	137102	179417	132481	244610	206272	190474	255287	240135
	D	2-Hydroxy-3-methylbutyric acid	299.768	128.953	POS	493971	908875	194343	522278	338883	443832	632638	461832	494049	338048	366868	326790
	D	Glycerophosphocholine	299.116	263.053	POS	1.44064e+06	293659	1.42418e+06	1.76929e+06	1.87196e+06	1.56497e+06	1.11599e+06	1.8811e+06	1.28296e+06	1.21712e+06	1.40094e+06	1.7714e+06
	D	Lithocholic acid	298.217	380.179	POS	24902	0	10616.5	11158.1	10173.7	38649.5	4066.97	30712.6	2805.83	0	24167.9	24303.8
	D	D-Galactosamine	296.408	230.063	POS	70297.9	42402.2	61847.5	148162	81641.3	126776	186371	115191	45275	46553.6	184134	26364.4
	D	Galactinol	296.096	345.25	POS	74980.6	151685	66130.8	40971.4	44093.1	159964	179948	129624	57903.7	146468	228018	282719
	D	20-Hydroxyecdysone	294.435	486.364	POS	0	57272.1	0	0	3050.76	51106.8	203086	39544.2	4360.05	121569	104403	231504
	D	Dihydroresveratrol	294.366	236.074	POS	850875	360226	813501	703662	415181	1.41236e+06	295952	932959	619455	547291	954879	1.03975e+06
	D	Progesterone	293.914	320.065	POS	64002.6	102986	65997.6	54996.8	158909	71520	112678	77195.2	80865.3	104225	65200.8	45228.9
	D	Cassyfiline	293.695	346.209	POS	0	4503.88	0	0	8843.09	25917.3	0	14474.5	4652.88	0	33302.6	26579.7
	D	Guanosine	293.187	288.155	POS	147643	145736	34187.4	0	141181	162362	210298	160600	123267	175320	63182.9	129628
	D	2-Methylglutaric acid	292.875	154.061	POS	86923.4	175975	50128.2	40342.3	178013	80262	106412	53707.7	80420.6	75801.9	57581.4	62861.5
	D	O-Benzyl-L-serine	292.442	201.097	POS	1.3585e+06	894102	525403	533483	2.31076e+06	1.45224e+06	1.27961e+06	1.66494e+06	1.73264e+06	1.0197e+06	1.8939e+06	1.46167e+06
	D	N-Methylflindersine	290.635	246.192	POS	12690	18644.3	0	22426.9	68867.4	107290	251062	37961.1	108149	62852.7	246868	372964
	D	Baicalin	290.411	452.276	POS	1.32971e+06	965907	1.99889e+06	1.74903e+06	894774	2.36452e+06	1.06948e+06	3.52293e+06	891297	1.2475e+06	914540	2.02459e+06
	D	Propionylcarnitine	289.698	223.191	POS	119665	78229.9	55213.3	74717.2	27695.2	184129	147173	117893	37737.3	40458.7	134905	147229
	D	Glycerophosphocholine	287.337	263.053	POS	32100.8	42165.1	111823	419237	617812	33294.8	236339	453086	124026	199930	272860	401973
	D	Jacobine	285.227	357.135	POS	93719.2	137368	34221.9	201264	30744.9	347558	177676	284909	32567.6	226521	141934	64065
	D	Acetaminophen glucuronide	284.816	332.052	POS	355960	476847	343087	765438	701758	543195	856884	489509	500730	246070	710835	416469
	D	Antirhine	284.391	346.073	POS	62696.9	57234.5	77158	103359	259047	77011.2	213678	69868.5	78327	103169	48584.4	152174
	D	N-p-Coumaroyloctopamine	283.996	304.186	POS	347873	581279	269615	410112	345200	1.39324e+06	1.7604e+06	2.07405e+06	441868	1.67375e+06	1.93634e+06	2.48589e+06
	D	3-Galloylquinic acid	283.755	347.136	POS	48227.8	66691.3	70213.6	74800	73982.3	68470.8	60485.3	46572	57886.6	66529	70196.2	99002
	D	Diosmetin	283.706	305.084	POS	29682.5	0	51257.8	68113.2	39473.5	0	32507.1	284422	27534.1	60851.3	91244.7	34494.8
	D	3-Methoxytyrosine	283.56	217.111	POS	816301	327496	730163	563564	943775	585449	324668	513340	543026	267357	400101	222387
	D	Cortodoxone	283.308	352.227	POS	105142	40984.4	100217	88343.8	376047	60058.8	93672.9	207735	67981.9	63764.8	65878.9	20359.1
	D	Lecanoric acid	282.773	322.055	POS	1.49571e+06	1.46963e+06	2.8296e+06	1.17875e+06	376469	3.29543e+06	586088	3.59705e+06	958894	3.5079e+06	5.70053e+06	8.26484e+06
	D	13-Hydroxylupanine	282.617	270.154	POS	435098	437798	323027	412293	86039.5	444500	303978	507414	289604	443783	386139	382867
	D	3',5'-Dimethoxy-4'-hydroxyacetophenone	282.418	200.128	POS	49500.2	127087	59485.7	59704.2	55428.7	72173.1	74507.7	101527	76508.5	61564.5	72497.6	13361.4
	D	Isobutyrylglycine	282.252	196.108	POS	817563	514545	865554	983658	1.44495e+06	972077	634959	1.64599e+06	546656	373824	977526	1.02097e+06
	D	Norvaline	281.954	128.07	POS	1.13522e+06	702301	348869	712545	618175	844708	1.67841e+06	1.56281e+06	1.22525e+06	1.57308e+06	1.89785e+06	2.35539e+06
	D	Aconine	281.564	507.068	POS	7474.7	6873.8	0	8414.02	0	0	0	0	7851.54	0	0	0
	D	Neolitsine	280.166	329.218	POS	222063	70304.7	181394	142261	94919	238536	96055.8	183418	148860	141104	245205	246976
	D	Lobelin	279.084	342.981	POS	47110.1	80382.6	46289	46672.2	25248.6	18655.6	37122.9	37435.1	27176.5	75069.4	33435.6	21052.3
	D	DL-Homocystine	278.634	274	POS	156052	364763	193576	208321	37534.9	593040	266222	221923	184176	206485	575064	523734
	D	Dihydropinosylvin	278.419	220.154	POS	420349	359052	434334	427600	321236	598721	363297	1.95885e+06	353055	328169	666922	1.51223e+06
	D	Methyl (1S,4aS,8S,8aS)-3-hydroxy-1-methyl-8-[(2S,3R,4S,5S,6R)-3,4,5-trihydroxy-6-(hydroxymethyl)oxan-2-yl]oxy-1,3,4,4a,8,8a-hexahydropyrano[3,4-c]pyran-5-carboxylate	277.817	410.409	POS	35840.8	36960.8	39359.4	26902.8	52362.7	63812.7	104032	55735.2	43401.4	73016.6	61582.6	77406.7
	D	Gibberellic acid	277.735	349.278	POS	138386	315906	106204	251157	220797	44451	632053	625659	130379	252755	69388	24879
	D	Propionylcarnitine	276.638	223.166	POS	410110	397948	404268	383092	1.08559e+06	247596	300912	313457	429618	244163	330741	91752.8
	D	Schisandrin B	276.624	406.257	POS	0	0	0	0	0	76925.5	68562.2	0	0	85278.5	46061	133735
	D	Aurantio-obtusin	275.89	335.145	POS	90488.5	87292	88176.7	43726.6	63735.4	185135	115272	253427	81716.4	132423	254531	302242
	D	Dihydropinosylvin	274.394	220.181	POS	112190	167731	361980	454455	290449	482324	263611	1.11919e+06	250583	735822	539751	881592
	D	Vinorine	274.161	339.717	POS	0	84184.6	5253.95	0	0	726645	546065	0	0	644017	320323	896815
	D	Lithocholic acid	273.776	380.204	POS	68445.4	25808	76210.8	40658.3	26408.5	80099.7	6614.41	93035.2	40971.4	112602	95677.5	106929
	D	2-Thiocytidine	273.658	264.24	POS	68120.3	24588.5	79228.3	73992.3	11156.5	60097.6	8883.3	152402	22177	35722.4	103690	49361.7
	D	Butylamine	273.562	82.9447	POS	11433.7	73526.7	19110.9	46981	51298.8	10184.4	37619.5	107464	36296	36892.3	8519.16	5028.21
	D	Cyclopamine	273.55	418.243	POS	1.41188e+06	616755	1.57869e+06	1.62463e+06	355138	1.55025e+06	528457	2.7092e+06	1.24347e+06	1.01743e+06	2.37011e+06	1.83083e+06
	D	Dihydrocapsaicin	273.461	313.274	POS	2.91855e+06	1.67104e+06	461921	456450	3.38743e+06	4.10864e+06	3.03422e+06	7.91428e+06	3.42891e+06	3.8003e+06	5.31858e+06	7.18868e+06
	D	Phenylalanylphenylalanine	273.416	317.703	POS	0	32948.4	0	0	0	352516	305588	0	0	395306	141253	557317
	D	Apocholic acid	273.411	442.293	POS	88425.1	32545.9	80495.4	68209.2	24403	98738.1	54490	240508	53234.5	102385	134417	232965
	D	Saikosaponin A	273.284	791.236	POS	1.35445e+06	1.63822e+06	1.28054e+06	1.64259e+06	1.87732e+06	3.27875e+06	2.95424e+06	2.65779e+06	1.81498e+06	2.53542e+06	3.36001e+06	3.74935e+06
	D	Sophocarpine	273.154	252.939	POS	25803.2	9686	45208.5	54747.2	10023.3	0	0	20322.7	24118.9	4425.55	5608.36	4510.59
	D	Baicalin	272.767	452.278	POS	7.22722e+06	3.17099e+06	8.00874e+06	8.69849e+06	1.54693e+06	8.69124e+06	2.86171e+06	1.43295e+07	5.9854e+06	5.13076e+06	1.23989e+07	9.83568e+06
	D	Acteoside	272.767	636.407	POS	0	31553	0	0	0	329471	250371	5663.59	0	322904	165094	487366
	D	Myricitrin	271.859	470.252	POS	286287	56150.5	214615	306247	401087	174781	208507	383788	343348	161393	198364	195514
	D	Yohimbine	271.472	358.171	POS	33637.3	7882.31	21757.5	40716.9	30967.5	0	13323.8	8172.73	13097.3	12991.3	12280.3	23960.6
	D	6-C-Beta-Glucopyranosyl-8-C-Alpha-arabinopyranosylapigenin	269.74	572.343	POS	10888.3	4293.22	3386.94	0	88479.7	0	0	0	0	0	6789.25	80683.5
	D	Glycyrrhizin	268.334	834.239	POS	41118.5	30393.2	30369.6	32753.6	24604.1	36407.9	21796.7	17795.1	26139.7	22688.1	24370.2	38393.6
	D	Caffeic acid phenethylester	268.187	287.124	POS	54915.2	62797.2	43159.4	60838.2	84494.4	41541.8	47727.6	94177.6	86254.8	72506.9	64065.5	63727.7
	D	N-p-Coumaroyloctopamine	267.915	304.186	POS	348834	445699	394343	246191	590973	1.02793e+06	2.54981e+06	1.52978e+06	548183	1.16885e+06	2.09776e+06	2.55433e+06
	D	Abrine	266.014	268.165	POS	115453	68203.9	10252.8	75505.3	145193	0	105696	109883	152053	57067.1	28096.9	0
	D	Syringol	265.849	180.076	POS	442932	783978	618287	1.38749e+06	1.31212e+06	543150	1.42344e+06	1.35274e+06	685354	1.11958e+06	1.2327e+06	1.62138e+06
	D	Canadine	265.824	345.027	POS	640144	435736	615723	528378	520160	365333	534177	943556	917955	454549	625907	661266
	D	Diphenylamine	265.63	178.071	POS	842647	1.68234e+06	1.04298e+06	1.10893e+06	1.46599e+06	1.06239e+06	1.64951e+06	1.29965e+06	1.21047e+06	1.14914e+06	1.46889e+06	1.2653e+06
	D	DL-Phenylalanine	265.13	175.071	POS	161590	239834	157711	121780	202256	178165	225514	215515	223772	139564	197465	116826
	D	Propionylcarnitine	262.105	223.166	POS	491975	398629	247066	517161	214448	443506	265359	408868	426064	388636	511747	391145
	D	Chimonanthine	261.781	352.232	POS	84507.9	141752	41742.5	106416	195869	88860.3	228342	215909	66509.5	110987	90658.1	158645
	D	Glycerophosphocholine	259.271	262.982	POS	203384	317517	184732	31456.8	193408	187143	63241.6	0	184916	69449.8	0	0
	D	7-Ethyl-10-Hydroxycamptothecin	256.228	399.06	POS	42591.5	0	180993	78965.9	19066	26043.2	0	54137.4	9975.98	0	0	168740
	D	Butylamine	256.114	82.9446	POS	119314	270180	116311	156451	220901	126248	213741	149829	218561	204074	119776	87052.2
	D	Phenylalanylphenylalanine	254.993	317.279	POS	19581.3	7593.46	17971.5	167428	13257.4	4141.49	0	17449.4	6967.58	10995.2	14513.6	13059.4
	D	3-Nitrotyrosine	254.983	232.118	POS	67703.8	51001.3	72542.3	81468.6	77575.9	101213	63481.3	112719	60585	107142	1.09297e+06	89154.6
	D	D-Galactosamine	254.803	230.063	POS	964196	458566	700279	677349	854966	1.09895e+06	508046	870648	881926	868046	1.15535e+06	1.01714e+06
	D	Cannabidiol	254.522	317.98	POS	119695	95255.6	96333.9	53826.6	98594.2	81634.4	8125.24	52409.9	71804.9	42535.3	72898.4	13531.8
	D	7-Methylguanosine	254.292	303.126	POS	193889	365673	134690	153632	294958	231654	107278	138305	296932	130541	58074.5	41715.7
	D	Isorhamnetin	253.622	319.149	POS	3729.76	0	6361.55	20565.4	7439.71	6317.83	0	0	5190.87	0	0	0
	D	Isobutyrylglycine	252.148	196.108	POS	4.16939e+06	6.89788e+06	3.46511e+06	4.69826e+06	4.99317e+06	4.13639e+06	3.96601e+06	6.99898e+06	5.36666e+06	3.73628e+06	3.95137e+06	2.14473e+06
	D	N4-Acetylcytidine	252.101	290.962	POS	96574.4	133671	53713.7	89769.4	271282	137748	158218	130675	194716	118085	164529	89961.5
	D	Progesterone	251.993	320.082	POS	417746	471012	498668	727597	560264	710466	857832	667254	546877	210058	505723	507025
	D	Puerarin	251.91	420.99	POS	621857	798953	496240	762249	990803	1.08837e+06	1.62264e+06	1.0257e+06	1.36875e+06	803917	1.2726e+06	542600
	D	Caffeic acid phenethylester	251.812	287.091	POS	37416.5	78623.6	38938.8	57013	68255.9	90493.9	116466	61139.8	64451.1	68067.8	73564.9	52307.8
	D	3'-O-Methylbatatasin III	251.801	264.056	POS	45879.7	28736.5	37740.8	68694.8	53144.1	48975.6	204685	71223.6	60571.5	91530.7	96147.6	89575.4
	D	Nicotinamide N-oxide	251.74	147.076	POS	0	0	0	0	0	0	0	0	0	6258.74	0	6494.47
	D	Dihydroresveratrol	251.661	236.067	POS	847049	353704	885713	951724	898508	1.09554e+06	884258	1.03224e+06	891961	590337	1.20145e+06	925912
	D	(E)-3-Hydroxy-5-methoxystilbene	251.619	275.159	POS	24348.1	42130.2	13989.9	86246.8	60315.9	88318.8	414458	282318	84348.7	333362	196110	308102
	D	N-Methylflindersine	251.605	246.968	POS	218784	95269.9	102137	246679	122506	87752.3	435770	202555	167782	221360	278465	433526
	D	Gentiopicroside	251.578	406.087	POS	200829	258057	233687	278157	565683	370731	626066	341429	635845	327782	496883	332540
	D	4-Methylhippuric acid	251.551	243.133	POS	133522	129866	165073	283113	154356	152770	270518	260232	141354	227585	259250	178144
	D	Diphenylamine	251.496	178.071	POS	797239	1.1739e+06	887538	1.05568e+06	1.22438e+06	1.16826e+06	2.52183e+06	1.291e+06	1.33692e+06	1.27545e+06	1.7407e+06	1.61742e+06
	D	7-Methylguanine	251.446	175.057	POS	160350	362048	200799	981397	1.14468e+06	711250	1.01606e+07	1.30021e+06	2.29604e+06	2.04367e+06	3.1297e+06	1.59463e+06
	D	O-Acetylcarnitine	251.369	211.022	POS	286633	165847	211533	378221	467074	386158	486140	427095	354806	245200	522985	256263
	D	Aloperine	251.359	238.04	POS	590590	273580	643807	965019	820838	962953	1.09896e+06	934128	1.01051e+06	501987	1.33932e+06	722306
	D	N-p-Coumaroyloctopamine	251.254	304.186	POS	247787	142896	163020	184710	267254	337518	506334	689631	733091	502544	922508	789739
	D	(R)-Amygdalin	251.212	509.106	POS	66535.3	90539.9	42112.1	38578.1	62104.9	82526.5	79760.3	65746.4	57176.6	45774.4	43831.3	6729.23
	D	Diosmetin	251.201	305.084	POS	381645	245295	326440	343184	349676	580612	596081	657176	413310	227632	605297	648862
	D	Beta-Alanine	251.028	102.055	POS	343951	420265	346100	385835	400615	154386	451002	460476	375716	129420	418795	488444
	D	Schizandrin A	250.954	423.223	POS	43982.4	152309	44714.3	30311.8	27254	218959	666547	324773	32548	561953	362343	842754
	D	alpha-Chaconine	250.755	864.002	POS	75588.1	24357.8	34325.5	56569.8	78717.4	205063	9381.05	48305.6	24212.7	45203.6	184208	96662.8
	D	Norvaline	250.34	128.082	POS	6.6092e+06	2.95125e+06	3.90425e+06	6.34724e+06	4.1608e+06	1.07813e+07	1.52047e+07	1.58871e+07	8.14785e+06	1.9911e+07	2.00228e+07	2.93967e+07
	D	Zearalenone	249.423	324.189	POS	87570.8	363433	152688	223911	130690	1.30474e+06	3.48011e+06	973057	220655	1.35397e+06	1.23105e+06	1.95872e+06
	D	Propionylcarnitine	248.417	223.166	POS	165500	264233	182412	202830	95404.6	12508.1	110372	202830	270663	73753.6	18553.3	0
	D	3-Methoxytyrosine	244.983	217.1	POS	78685.5	64713.6	79085.9	94469.4	77806.1	64704.4	146282	1.09321e+06	147211	433782	710268	177320
	D	Cannabidiol	243.813	318.013	POS	183522	360231	118389	40538.2	183424	59192.5	121527	72948.2	147342	158461	114667	66336.6
	D	(S)-10-Hydroxycamptothecin	243.079	370.133	POS	9690.65	59107.1	17707.6	0	12311.6	0	132377	15683.4	104515	0	73521.8	100197
	D	Columbamine	242.429	342.238	POS	358614	448480	317608	461123	187012	1.1003e+06	1.56749e+06	885088	272666	1.07955e+06	1.59409e+06	2.10252e+06
	D	D-GalA	242.425	199.001	POS	4.40787e+06	3.65169e+06	8.18267e+06	8.65224e+06	3.65229e+06	4.27089e+06	4.41763e+06	5.81449e+06	3.81654e+06	4.78021e+06	4.35259e+06	1.10375e+07
	D	Pseudolycorine	241.118	295.045	POS	9126.49	47266.1	4109.77	3198.93	123403	0	66469.8	9398.09	61136.8	0	0	0
	D	Beta-Alanine	240.931	101.115	POS	1.37826e+06	1.42406e+06	1.30255e+06	1.2018e+06	1.19315e+06	1.61693e+06	1.24201e+06	3.80368e+06	1.34306e+06	1.68422e+06	1.3488e+06	1.22525e+06
	D	5-Aza-2'-deoxycytidine	239.601	277.104	POS	193525	58762.2	207401	256552	171847	299965	292583	282465	243224	246154	407097	322635
	D	Lasiocarpine	238.215	418.194	POS	42723.3	75382.9	21902.2	15778.6	17576.4	69744.8	392111	81968	28158.2	92856	176363	222623
	D	Cucurbitacin B	237.19	565.329	POS	0	97360.8	100169	47141.4	14028.8	0	853370	63347	49932.4	283465	69217.8	94283.6
	D	Cucurbitacin B	236.882	565.352	POS	340896	63926.2	440308	375331	96063.3	317267	899099	434231	212586	380783	83968.9	318647
	D	7-Ketodeoxycholic acid	235.477	458.323	POS	250054	106713	194933	215804	258387	171319	311136	308285	245405	189294	272608	271378
	D	3-Galloylquinic acid	234.184	347.131	POS	18124.6	12485.9	29428.9	20471	27213.2	10714.2	54228.3	9593.74	12062.7	0	0	0
	D	8-Hydroxyguanosine	234.062	304.128	POS	0	3297.02	0	0	0	0	0	0	0	0	0	0
	D	NADPH	232.745	754.408	POS	28773.5	6955.11	42827.4	84914.6	0	109547	21435.6	152285	4064.15	270250	155531	506123
	D	Guanosine	232.726	288.119	POS	459579	216881	389119	482667	570975	746885	233199	366601	381815	335974	385184	421250
	D	Alternariol	232.326	261.18	POS	9393.66	31202.9	14824	14541.3	68859.2	38107.1	26308.3	4593.09	32720.7	12449.7	20421.4	6711.29
	D	D-Cystathionine	230.328	229.075	POS	1.93591e+06	358926	1.44402e+06	1.21219e+06	747763	2.20367e+06	1.20111e+06	1.7829e+06	915679	1.47382e+06	2.31163e+06	1.91971e+06
	D	(R)-Amygdalin	227.452	509.088	POS	1.52917e+06	449257	1.47295e+06	1.61866e+06	841353	1.76813e+06	723403	1.19357e+06	1.02619e+06	895998	1.50383e+06	1.09146e+06
	D	Aricine	227.38	386.135	POS	105761	16685.9	103085	65842.6	92600.7	71405.3	0	151453	49281.8	155173	89261.2	67868
	D	Baicalin	227.169	452.277	POS	798764	363529	473853	983825	521022	508133	362844	380319	1.05872e+06	332714	516909	412427
	D	Aurantio-obtusin	226.832	335.182	POS	75849.1	162057	65337.1	72274.9	30344.8	213581	493379	206627	60532.3	386856	342600	315817
	D	Dhurrin	226.787	360.212	POS	90753.8	90143.1	103939	84321.5	99128.3	120461	94122	122534	112414	153957	153245	121192
	D	N-Feruloylputrescine	226.096	270.145	POS	138977	202612	278435	439095	223087	138881	1.10739e+06	276154	128148	1.30853e+06	720993	1.68956e+06
	D	(E)-3-Hydroxy-5-methoxystilbene	226.048	275.142	POS	142835	68042.7	239730	300481	146566	443488	199652	390769	151751	304615	537513	511383
	D	Dihydromethysticin	225.997	282.279	POS	94331.1	0	54818.6	122791	80083	65147.8	0	60618.7	101810	0	74561.2	39852.1
	D	Eupatoriochromene	224.759	222.112	POS	123636	157972	178100	122829	177665	170631	185082	142969	180792	174895	158765	173549
	D	Saikosaponin A	222.886	791.479	POS	163623	97587.1	164964	254295	21587.5	209974	155012	329648	108225	245658	238455	245346
	D	Spaglumic acid	222.816	309.217	POS	123593	139334	123125	116905	128150	131434	139290	142169	131044	151853	99883.9	316501
	D	Zearalenone	222.149	324.189	POS	45413.5	707628	39593	28419.9	154272	193262	1.34019e+06	85717.5	47308.1	339045	227900	266360
	D	N-Acetylserine	222.115	156.177	POS	139978	113009	72111.7	120220	113540	127216	141026	100721	83152.7	131244	139475	136952
	D	N-Propionylglycine	220.526	182.14	POS	120434	121235	128218	82503.1	114049	152882	110393	58454.9	141804	105344	129868	58108.4
	D	Cassyfiline	220.112	346.233	POS	748526	2.35176e+06	1.19841e+06	852742	621497	3.41829e+06	7.96227e+06	3.18291e+06	773734	4.80031e+06	5.81906e+06	8.39324e+06
	D	Spiramine A	218.166	405.189	POS	5713.39	64064.2	0	6065.8	10699.4	71134.8	173211	41577.7	16688.9	76452	25922.8	107793
	D	Yangonin	217.539	263.236	POS	221820	150435	377945	270663	74280.7	171409	56317.1	405257	181898	211522	379550	189292
	D	1-Aminopropan-2-ol	217.517	84.7262	POS	701715	546987	590415	340414	2.07874e+06	701569	2.45115e+06	951342	1.59173e+06	1.39431e+06	872635	528202
	D	Dioscin	214.352	878.572	POS	1.02835e+06	1.24784e+06	917876	1.02653e+06	2.82374e+06	910335	4.39566e+06	982648	2.88131e+06	1.62441e+06	1.46043e+06	2.29537e+06
	D	Geniposidic acid	214.266	377.114	POS	0	0	0	0	28747.9	0	9092.56	0	13093.1	0	0	0
	D	Acetaminophen glucuronide	213.088	332.065	POS	0	0	0	0	0	0	0	0	0	0	0	0
	D	Lithocholic acid	212.923	380.205	POS	403963	586716	2.0396e+06	1.29682e+06	146458	616540	1.37036e+06	572883	246723	1.14937e+06	1.06003e+06	1.17283e+06
	D	7,12-Diketolithocholic acid	212.546	409.2	POS	267116	297382	198131	162384	205069	180561	178962	190580	244469	172198	167426	121317
	D	Dehydronuciferine	212.143	298.113	POS	2.75967e+06	3.15313e+06	2.73579e+06	2.30561e+06	1.64467e+06	4.21898e+06	3.024e+06	2.48507e+06	2.69517e+06	2.4781e+06	5.25866e+06	4.39256e+06
	D	Oxidopamine	211.735	176.074	POS	32991.6	79442.3	0	0	46605.7	0	56388.1	0	19229.7	22621.4	24551.4	0
	D	Andrographolide	211.627	354.983	POS	0	0	0	0	0	0	0	144343	0	43258.3	462209	18557.1
	D	N-Methylflindersine	211.052	246.243	POS	349243	313423	298447	310611	365815	376632	300720	383949	346883	314182	339743	309078
	D	D-Cystathionine	210.412	229.075	POS	554683	344021	433627	413588	696330	526541	373665	652079	638875	291786	602071	448715
	D	o-Methoxyphenyl sulfate	208.253	209.085	POS	529664	295008	265636	226199	626329	815621	587765	815951	478406	696694	1.08761e+06	1.36942e+06
	D	Dihydroresveratrol	208.065	236.061	POS	0	0	0	0	0	8603.91	0	0	19718.4	21224.1	8942.5	5906.81
	D	Beta-Alanine	207.952	102.055	POS	3.18137e+06	2.53809e+06	2.79653e+06	2.64621e+06	3.11262e+06	2.90622e+06	2.47431e+06	2.66999e+06	3.46478e+06	2.9078e+06	3.07575e+06	2.42958e+06
	D	3'-O-Methylbatatasin III	207.392	264.048	POS	0	0	0	0	0	0	0	0	0	9689.44	0	0
	D	Butylamine	207.134	82.9447	POS	161538	325770	81715.6	113006	288833	71428.3	136289	81450.4	193056	191186	124598	19038.4
	D	Palmitone	206.286	357.116	POS	47173.5	22948.7	30510.5	18577.5	20406.7	22330.6	4155.49	14622.1	20484.1	21630	36039.5	25806
	D	DL-Tyrosine	206.162	188.07	POS	44511.6	49327.7	55705.4	51978.4	62337.3	63333.4	66844.1	73459.4	60251.5	59328.8	90152.7	74676.7
	D	Cucurbitacin B	205.068	565.331	POS	8557.97	68691	25894.4	7728.16	22176.9	16247.2	93061.2	64834.6	23648.4	71962.5	35344.9	64150.6
	D	Neolitsine	204.909	329.215	POS	273837	710986	534187	718462	312100	493648	378168	416485	439214	340401	322844	386109
	D	D-Mannosamine	204.573	185.092	POS	192289	213822	98141.3	183239	224839	95284.3	225388	111134	172920	189023	199949	204347
	D	Cortodoxone	204.261	352.221	POS	198542	344857	228909	208856	188540	599056	1.05632e+06	727311	172035	1.1167e+06	969548	2.18875e+06
	D	Isoamylamine	203.616	99.0551	POS	2.54667e+07	2.12984e+07	2.43077e+07	2.49039e+07	2.49245e+07	2.7947e+07	2.91948e+07	2.70974e+07	2.55656e+07	2.78486e+07	2.7555e+07	2.95249e+07
	D	Rhein	203.11	287.019	POS	147742	310558	88271.1	103469	191470	143104	155223	120514	136556	202268	141034	80584.2
	D	Altholactone	202.752	236.017	POS	0	0	0	0	0	0	0	0	0	0	0	0
	D	Spiramine A	200.306	405.189	POS	115949	143789	99694.7	76749.9	79449.5	180013	320436	343750	83527.7	350595	215828	319189
	D	Diosmetin	200.286	305.084	POS	115807	293176	189503	173232	99138.1	96582.7	273062	101179	219615	212960	149155	72684.4
	D	Norvaline	200.195	128.081	POS	1.03966e+06	977755	1.0162e+06	1.01883e+06	1.03679e+06	986725	1.03246e+06	974694	1.0412e+06	938966	1.02224e+06	975178
	D	2'-Deoxyguanosine-5'-diphosphate	199.487	432.156	POS	24297.3	30797.5	46472.5	41613.7	47964.6	27110.2	57606.2	24899.2	21664.9	22245.3	17213.4	6254.17
	D	Glycitein	199.154	289.15	POS	77792	339942	99660.4	91386.1	130822	133153	317158	238777	107925	277059	281445	441443
	D	Voacanginine	198.912	710.914	POS	528697	943498	128966	14757.8	1.66586e+06	389188	478901	233440	962175	724300	416899	242543
	D	Phenylalanylphenylalanine	198.452	317.231	POS	0	445852	168547	0	66122.8	581599	82716.4	439001	59705.9	956165	815043	853544
	D	Glycerophosphocholine	195.05	263.024	POS	153699	97374.7	155068	85568.3	97307.5	151417	64643.8	56316.2	109743	96717.8	113595	96578.7
	D	Denudatine	194.994	349.074	POS	125995	50624	145640	180251	237187	223839	120783	138564	165059	111018	131950	210233
	D	Antirhine	194.987	346.074	POS	610395	471485	890988	1.02698e+06	1.15503e+06	1.01688e+06	1.74301e+06	762793	835844	686144	768955	941531
	D	Pterostilbene	194.739	260.021	POS	290183	91362.5	244743	211778	194300	247428	82589.7	196076	160963	87134.1	259935	176080
	D	Tectochrysin	194.498	274.008	POS	22686.9	50508.8	61598.1	44922	29692.6	38586.1	0	13718.8	25762.6	28378.5	32570.4	120483
	D	Glycerophosphocholine	194.453	262.97	POS	135422	147976	121585	105662	79665.4	138652	64408.9	86457.9	82494.8	94354	63083.1	82474.5
	D	Tiglylglycine	194.375	164.056	POS	4.57905e+06	3.61007e+06	4.49062e+06	4.88562e+06	5.08526e+06	5.45018e+06	6.83265e+06	6.88882e+06	4.14833e+06	5.81367e+06	6.98935e+06	7.8933e+06
	D	5-O-Methylvisamminol	192.141	296.059	POS	0	14401.7	5916.65	24961.9	9132.87	14392.6	46564.4	5696.42	11282.8	0	24210.8	8586
	D	D-Mannosamine	192.095	185.111	POS	3.63415e+06	4.59514e+06	3.5288e+06	3.05038e+06	3.14283e+06	3.06956e+06	5.58603e+06	4.14561e+06	3.60033e+06	4.12334e+06	3.40634e+06	4.47542e+06
	D	Pseudolycorine	192.032	295.056	POS	85356.9	159883	86082.9	68645.1	131712	208158	62412	145361	101063	116026	221172	214472
	D	5-Hydroxyindole	191.939	143.034	POS	227129	98945.9	614647	334946	148640	203373	25175.8	154796	161002	35351.9	341101	225036
	D	Methylsuccinic acid	191.924	140.001	POS	3.58711e+06	3.10712e+06	4.19445e+06	9.84769e+06	5.88242e+06	1.41454e+07	3.01729e+06	8.89653e+06	3.69728e+06	1.0037e+07	1.22128e+07	9.63821e+06
	D	Ellipticine	189.284	252.17	POS	2.21606e+06	2.36908e+06	2.25893e+06	2.32158e+06	2.31086e+06	2.2596e+06	2.43708e+06	2.32889e+06	2.27181e+06	2.18811e+06	82224.3	583440
	D	(-)-Gallocatechingallate	189.239	463.174	POS	0	0	0	0	0	0	0	0	0	0	0	0
	D	Cassyfiline	189.071	346.26	POS	30550.1	50544.8	35085	14022.5	20313.2	42353.5	351778	128988	7443.5	242536	127637	300487
	D	Butylamine	188.659	82.9447	POS	502300	495212	548856	353367	530448	491688	456097	424264	555275	568198	347434	259110
	D	Galactinol	188.512	345.258	POS	474658	1.06366e+06	437397	349102	280965	1.20033e+06	2.99469e+06	1.40949e+06	386097	2.3084e+06	2.47549e+06	2.89753e+06
	D	Columbamine	188.472	342.246	POS	4131.34	0	0	3764.1	0	0	6894.99	7319.61	0	0	0	0
	D	2,3-Diaminopropionic acid	187.95	117.066	POS	533803	1.07121e+06	511733	527423	588502	534630	825985	811103	772835	839104	797394	722188
	D	Morpholine	184.856	99.0551	POS	2.04401e+07	2.06024e+07	2.04076e+07	2.21558e+07	2.26009e+07	6.57746e+07	3.85742e+07	2.37156e+07	2.35399e+07	1.80761e+07	2.64609e+07	2.58631e+07
	D	N-Propionylglycine	184.854	182.19	POS	574666	690922	579257	559444	553143	580796	710079	850616	538396	659895	700198	647282
	D	N-Acetylserine	183.984	156.984	POS	0	125458	59351.4	38412	146578	27870.9	40973.8	11984.6	110568	0	0	12391
	D	(S)-beta-Aminoisobutyric acid	182.2	115.957	POS	16822.2	5986.44	18701.4	17863	0	18199	0	12547.3	8594.29	0	15251.8	0
	D	Acetovanillone	181.793	175.188	POS	15576.9	0	0	0	0	180386	0	279807	59260.5	35630.5	15394.6	0
	D	Farrerol	180.448	305.106	POS	47221.2	43054.1	40401.2	68644.2	42807.9	61764.9	69747	48851.5	66057.4	45803.3	68336.6	94334.1
	D	Cryptochlorogenic acid	180.327	358.11	POS	10833.1	74763.4	5637.63	8096.55	39145.1	12837.9	150301	39664.9	78652.3	38324.4	78768.4	39191.4
	D	Antirhine	177.972	346.074	POS	443935	481267	639006	936172	771154	474738	1.08792e+06	396731	224486	658392	109126	326610
	D	Aucubin	177.84	396.195	POS	134407	307382	81700.6	104306	57769.5	192774	1.02363e+06	420128	115617	670839	325913	373770
	D	4-(Methylthio)benzoic acid	175.167	218.045	POS	29007.7	11844	61788.1	75078.9	1.86459e+06	379722	3927.44	311933	112660	191618	22571.5	71353.7
	D	Morpholine	171.619	99.0551	POS	2.43471e+07	2.21063e+07	2.41239e+07	2.82169e+07	1.70816e+07	3.03247e+07	2.94584e+07	2.01273e+07	2.68425e+07	1.87454e+07	2.03417e+07	2.29015e+07
	D	Spaglumic acid	171.619	309.258	POS	1.75537e+06	1.3577e+06	1.88614e+06	1.92054e+06	1.79427e+06	3.32573e+06	1.78844e+06	2.67308e+06	1.84633e+06	2.8796e+06	4.07969e+06	3.74836e+06
	D	D-Mannosamine	171.37	185.132	POS	98713.1	158115	114588	114361	141065	119584	111444	137932	137977	179792	206124	161004
	D	Ureidosuccinic acid	168.987	183.996	POS	426387	384410	486524	340318	379726	446171	424019	555042	509565	656268	289845	640289
	D	Rhein	168.776	287.043	POS	2.29713e+07	2.65643e+07	2.46241e+07	2.31961e+07	2.46149e+07	2.164e+07	2.45339e+07	2.01035e+07	2.60295e+07	2.03253e+07	2.16851e+07	1.97789e+07
	D	Leukotriene B4	168.709	340.046	POS	4.73336e+07	5.6453e+07	5.18725e+07	5.00794e+07	5.40474e+07	4.60749e+07	5.40704e+07	4.3718e+07	5.63948e+07	4.30811e+07	4.88842e+07	4.27186e+07
	D	(2S,3R,4S,5S,6R)-2-[(2R,3R,4S,5R,6R)-2-[[(6Ar,6bS,8S,8aS,12aR,14S,14bS)-8-hydroxy-4,8a-bis(hydroxymethyl)-14-methoxy-4,6a,6b,11,11,14b-hexamethyl-1,2,3,4a,5,6,7,8,9,10,12,12a,14,14a-tetradecahydropicen-3-yl]oxy]-3,5-dihydroxy-6-(hydroxymethyl)oxan-4-yl]oxy-6-methyloxane-3,4,5-triol	168.636	823.064	POS	2.88994e+06	3.38498e+06	3.03061e+06	2.91825e+06	3.15028e+06	2.72811e+06	3.25945e+06	2.40975e+06	3.34443e+06	2.41797e+06	2.8296e+06	2.44319e+06
	D	Antirhine	168.164	346.037	POS	458426	592368	505754	377820	577963	537561	657855	463472	199942	436077	569964	463192
	D	Tauroursodeoxycholic acid	168.095	505.047	POS	506376	390884	578334	524004	648517	335859	657042	541673	601725	439900	493504	511919
	D	Syringol	168.03	180.037	POS	436515	359644	523226	295508	326053	330356	413414	56450.4	369237	232209	291916	53151
	D	Saikosaponin F	168.025	952.576	POS	178561	233176	295153	252330	194787	143325	257943	71220.8	208092	196980	59854.1	137157
	D	N-Acetylserine	166.74	156.138	POS	145668	164344	125743	113598	96205.6	170282	158156	156773	144438	145855	110654	193317
	D	O-Benzyl-L-serine	166.11	201.086	POS	33047.7	70654.7	0	16608.7	77591.8	31717.4	151714	49710.5	110970	80158.8	111499	0
	D	N-Acetylserine	163.918	156.984	POS	379126	557048	807762	304540	677712	128075	345647	330976	556317	377966	411535	272558
	D	DL-Tyrosine	163.918	187.224	POS	74377.3	64484.3	101168	27201.6	105745	125643	23202.5	0	0	0	232451	0
	D	3-Amino-2-oxazolidinone	163.625	115.05	POS	59522.2	0	68144.2	47129.5	28075.6	0	20410.5	18128.5	0	0	58139.5	20472
	D	Shikonin	163.42	291.999	POS	840152	691560	547357	519216	873664	501836	573241	718125	612545	512422	458551	483240
	D	(S)-beta-Aminoisobutyric acid	163.113	115.957	POS	93421.7	115789	127137	36478.6	148468	127037	44070.9	53229	68671	84523.9	65759.8	36942.7
	D	2-Methylglutaric acid	162.954	154.061	POS	270941	197770	238240	255787	326789	288514	189772	302837	276902	260897	305236	327613
	D	Jacobine	161.518	357.122	POS	46681.4	42001.9	42900.7	67086.7	89239.1	45154.3	118829	46293.4	73083.4	116769	35573.7	97931.4
	D	Prostaglandin E2	161.447	356.982	POS	76380.5	54222.7	58606.4	36355.6	60490.9	17051.8	17623.4	40820.5	84356.5	42269.7	41716.2	62914.8
	D	2-Piperidone	161.121	112.895	POS	207178	265070	300159	217390	228092	157662	313464	179160	375134	291194	297571	206678
	D	Dihydrocapsaicin	160.81	313.274	POS	557572	91964.1	359384	367988	746314	383394	573732	753119	639408	328766	630057	151606
	D	16-Methoxytabersonine	160.019	372.319	POS	51290.7	42521.6	54014.3	37775.5	82219.6	50288.3	58952.4	46658.4	45866.1	39640	38919.3	35873.5
	D	Gibberellic acid	158.836	349.277	POS	32459.4	820492	38495	0	78833.8	10186.4	198053	47458.4	0	93438.6	21272.2	82619.9
	D	Cosmosiin	158.768	440.25	POS	14860.7	118312	13101.9	0	26354.9	6650.68	242858	0	41017.4	59532.5	25138.4	35222.2
	D	7,12-Diketolithocholic acid	158.746	409.2	POS	77580.3	37437.6	57493.1	69538.4	70199.4	48035.1	37434.8	61422.3	68290.3	98373	52211	46036.6
	D	(S)-10-Hydroxycamptothecin	158.565	370.134	POS	23310.5	34677.7	18802.8	10583.2	13698.2	14265	33761.4	15575.8	8442.27	14268.5	6423.18	6593.67
	D	Morpholine	156.736	99.0551	POS	1.96008e+07	4.76976e+07	5.34123e+07	1.78869e+07	5.61016e+07	6.16094e+07	3.9744e+07	6.27853e+07	3.57054e+07	1.75542e+07	2.91723e+07	6.3976e+07
	D	Butylamine	156.727	82.9447	POS	52600.1	208260	50581	38923.5	123203	32300.8	119841	47267.3	36856.7	108544	34806.6	24291.1
	D	DL-Phenylalanine	156.411	175.071	POS	597945	716978	611445	497853	608447	514093	586997	629691	595876	628165	530211	628141
	D	Estrone	155.649	274.091	POS	0	107322	6285.9	0	12827.2	0	138849	0	0	49922.1	5053.31	14654.7
	D	Ginsenoside Rf	155.433	859.53	POS	3.32342e+07	6.86207e+06	4.97415e+06	1.14845e+07	6.30451e+07	2.38892e+07	1.38774e+07	2.12113e+07	6.85797e+06	1.17983e+07	2.40007e+07	1.94196e+07
	D	Syringol	154.815	179.507	POS	0	0	86859.9	34595.1	35721.8	89901.4	7206.28	73390.3	30078.5	0	83770.4	64513.1
	D	16-Methoxytabersonine	154.16	372.347	POS	11044.3	48506.5	15775.8	34286	0	0	45271.2	12274.7	0	29990.9	0	40010.5
	D	Methionine sulfoximine	153.837	186.087	POS	107408	166138	124093	85925.4	362707	254979	197597	171031	143789	173100	262302	197045
	D	N-p-Coumaroyloctopamine	152.835	304.284	POS	422567	762151	433193	874706	543895	234769	735849	829135	131285	499604	318194	160648
	D	Dehydrocholic acid	151.87	406.353	POS	473686	0	1.06761e+06	468949	664345	0	0	3.00303e+06	271275	0	0	0
	D	Butylamine	150.88	82.6166	POS	1.50875e+06	173405	1.51184e+06	1.97707e+06	900630	1.43884e+06	349437	785293	1.44315e+06	67319.7	1.51446e+06	554881
	D	Diphenylamine	150.295	178.07	POS	3.22651e+06	2.52606e+07	5.46116e+06	5.51374e+06	2.64631e+07	5.06653e+06	1.22723e+07	5.46174e+06	7.64695e+06	2.32777e+07	9.3177e+06	4.83327e+06
	D	Butylamine	150.235	82.729	POS	543754	63045.4	660231	938233	673942	882871	173630	216099	828997	41302.6	712284	227205
	D	2-Phenylglycine	149.237	160.06	POS	4.1065e+06	1.28265e+07	1.02957e+07	9.56462e+06	1.08499e+07	6.36714e+06	1.22562e+07	1.15132e+07	1.41733e+07	1.13751e+07	1.16236e+07	1.52576e+07
	D	(2S,3R,4S,5S,6R)-2-[(2R,3R,4S,5R,6R)-2-[[(6Ar,6bS,8S,8aS,12aR,14S,14bS)-8-hydroxy-4,8a-bis(hydroxymethyl)-14-methoxy-4,6a,6b,11,11,14b-hexamethyl-1,2,3,4a,5,6,7,8,9,10,12,12a,14,14a-tetradecahydropicen-3-yl]oxy]-3,5-dihydroxy-6-(hydroxymethyl)oxan-4-yl]oxy-6-methyloxane-3,4,5-triol	147.018	823.397	POS	0	41635.6	0	0	0	0	0	0	0	4322.34	0	0
	D	(S)-10-Hydroxycamptothecin	143.05	370.161	POS	6869.14	377773	0	0	51911	0	391887	5203.31	12803.1	83054.4	14813.2	34383.2
	D	Talatisamine	142.808	429.041	POS	0	0	0	0	69856.8	34230.4	51371.4	0	0	4784.19	159055	52301.4
	D	Galanthaminone	142.786	291.023	POS	156574	173843	155945	108836	120779	328301	302522	272349	225916	276210	196165	322283
	D	Spaglumic acid	142.413	309.258	POS	255503	200060	364001	280642	182161	577561	239024	452882	345478	454293	573870	666368
	D	Saikosaponin F	142.268	952.55	POS	0	0	0	0	56112.3	25641.5	0	0	3982.65	10047.6	57288.7	0
	D	Xanthoxylin	142.086	202.071	POS	493312	282001	480400	428337	103121	596548	221599	1.01174e+06	240144	777538	583687	947347
	D	Norvaline	139.953	128.045	POS	337208	532229	402950	144680	243441	341995	698195	158646	329807	270824	307988	366336
	D	Cassyfiline	139.593	346.331	POS	1.5321e+06	2.72936e+06	1.39949e+06	2.37975e+06	2.17783e+06	1.61717e+06	3.20414e+06	2.23981e+06	1.31487e+06	1.97325e+06	1.5576e+06	1.04327e+06
	D	2-Hydroxyadipic acid	136.191	168.065	POS	0	132513	0	0	73931.6	0	139042	23151.1	19305.9	130454	36929.8	51951.2
	D	Columbamine	135.13	342.336	POS	219741	112469	285167	188812	71687.7	404751	201049	837524	80858.1	615200	453355	860197
	D	N-Acetylcarnosine	134.397	274.091	POS	47799.3	67973.1	59698.3	66479.4	67771.7	71705.6	81160.6	70455	66480.1	65078	65286.6	70805.1
	D	Arctiin	130.727	589.368	POS	203013	357102	77648.3	5419.42	410706	131610	548686	131024	276374	269444	69853.9	82554.1
	D	Tuberostemonine	129.645	381.177	POS	3735.6	38329.5	3730.46	0	0	0	62257.5	0	3639.29	8572.31	5206.3	3460.23
	D	2-Phenylglycine	127.318	160.06	POS	5.79914e+06	7.59677e+06	6.07478e+06	5.86067e+06	6.41559e+06	5.34832e+06	7.57095e+06	7.54526e+06	9.35846e+06	7.13551e+06	7.8207e+06	6.40414e+06
	D	Prostaglandin E2	126.489	356.978	POS	0	0	0	0	0	0	0	11709	0	0	15148.6	0
	D	Salvianolic acid A	126.072	500.386	POS	331545	89601.2	268799	591457	250394	339361	159811	685177	145124	144868	254911	318840
	D	Andrographolide	125.964	354.983	POS	0	0	0	0	0	0	0	148296	0	35036.9	382445	15261.3
	D	Picein	125.203	347.193	POS	90997.7	369055	77440.3	45644.6	180995	192490	560775	351124	77362.7	528520	131544	739395
	D	Senecionine	121.6	340.393	POS	224018	63879.1	13966.5	27400.6	19359.1	34122.3	23996	9233.37	10763.1	29144.5	39531.5	40234.8
	D	7-Methylguanosine	121.148	303.118	POS	157337	86353	96034.7	122274	157089	171968	154567	228292	115003	223215	188964	191487
	D	Camptothecin	118.265	354.233	POS	56767.1	54845.5	77415.8	16404.2	270430	71530.3	663603	91483.3	96295.6	164183	90408.9	667417
	D	3-Nitrotyrosine	118.061	232.118	POS	51574.4	67686.3	68979	58529.7	55151.3	85816.8	106839	127603	54521.8	66305.7	70617	146447
	D	Nicotinamide N-oxide	117.555	147.084	POS	0	0	23655.2	14173.6	16241.7	15949.2	25862.3	65492.3	32509.5	16206.8	22021.1	162541
	D	Pseudouridine	116.754	249.184	POS	120985	23957	37828.7	54360.8	6014.73	90118.8	146714	75962.8	13095.9	111527	399418	1.48752e+06
	D	gamma-Fagarine	115.957	235.071	POS	20349.5	36560.2	4645.81	37345.6	17311.9	27417.8	27773.5	14879.5	22465.7	23380.9	35341.7	0
	D	Acetylleucine	109.657	181.061	POS	0	0	0	22856.9	0	0	0	26610.2	0	20347.8	0	91780.8
	D	Suberic acid	107.851	180.174	POS	632121	955781	647670	649192	492078	718740	581154	741781	529792	636904	395185	848186
	D	Camptothecin	107.483	354.249	POS	94652.4	118683	101698	109594	85839.7	99005.3	100618	87760.9	92898.6	77840.8	61506	107374
	D	Isofebrifugine	106.681	306.118	POS	10603.2	9277.31	18489.8	9976.51	18880.4	4904.5	7205.36	5060.1	9170.01	3460.3	0	12518.5
	D	Morpholine	106.172	99.0551	POS	7.1604e+07	6.57034e+07	7.13616e+07	8.96239e+07	7.54083e+07	8.65155e+07	8.86986e+07	8.46884e+07	6.1316e+07	7.84576e+07	8.21369e+07	9.27329e+07
	D	Cassyfiline	105.189	346.259	POS	201711	289351	230201	122052	196858	128740	363405	422445	97769.5	310071	276996	1.05062e+06
	D	16-Methoxytabersonine	103.987	372.347	POS	90623.9	47994.9	165817	97368.9	126066	145527	108794	227073	94190.4	91746.3	143642	254704
	D	(1R,4S,7S,9S,11R)-9-Tert-butyl-7,9-dihydroxy-3,5,12-trioxatetracyclo[6.6.0.01,11.04,8]tetradecane-2,6,13-trione	102.511	330.112	POS	10272.4	26194.7	0	0	3966.56	8580.07	8582.88	0	3949.66	21938.7	0	6017.61
	D	Saikosaponin A	102.01	791.526	POS	1.74449e+06	158024	1.60245e+06	2.21945e+06	1.44625e+06	2.95354e+06	10130	1.15458e+06	1.11675e+06	352054	3.53626e+06	2.66441e+06
	D	2-Phenylglycine	101.856	160.06	POS	8.84683e+06	1.11432e+07	9.28175e+06	9.73255e+06	9.85503e+06	8.27521e+06	1.19862e+07	1.28815e+07	1.51429e+07	1.3107e+07	1.32622e+07	1.07747e+07
	D	Zearalenone	101.752	324.155	POS	44591.3	48779.8	129214	12668.3	45273.5	49932.9	89587.7	75383.9	44470.5	101978	46442.3	81131.8
	D	(-)-Cinchonidine	101.284	300.107	POS	81582.8	205116	82215.4	48934.1	46136.8	125373	166931	80580.7	114261	97062.6	139370	124906
	D	Huperzine B	100.602	262.139	POS	956211	4.4659e+06	650521	391018	1.6054e+06	888358	6.40175e+06	1.01056e+06	958937	1.92528e+06	1.53438e+06	1.05195e+06
	D	Mulberrofuran A	100.462	443.315	POS	84993.9	272750	65058.7	36539	20879.1	29227.8	349404	156090	39310.5	179015	97008.6	173198
	D	Yangonin	99.9099	263.2	POS	219232	11008.4	164345	220316	39412.9	331890	0	495239	63697	308901	395210	839027
	D	(-)-Scopolamine	99.3706	308.222	POS	38697.4	91512.7	69366.1	65536.7	85574.8	99309.1	126116	210015	99571.1	60661.3	202030	246290
	D	gamma-Carboxyglutamic acid	97.3332	196.096	POS	26233.8	64260	51682.7	15311.5	47982	36351.7	39682.4	10061.9	33263.9	14107.8	29575.4	54289.9
	D	7-Methylguanine	95.4034	175.071	POS	865209	962907	167930	920032	905304	146990	1.06933e+06	1.14346e+06	1.23876e+06	1.19694e+06	1.09463e+06	958740
	D	N-Acetylserine	92.7456	157.06	POS	351754	398715	358224	409781	361542	373762	446393	379254	399407	381454	366163	311291
	D	Palmitone	92.2815	357.096	POS	3644.88	0	0	0	4529.85	3758.67	0	0	0	3636.85	4333.37	0
	D	Cucurbitacin B	91.4648	565.363	POS	223970	198653	69720.6	67681.3	91322.3	558614	404710	418377	147652	557960	363448	739780
	D	Diphenylamine	91.4162	178.07	POS	7.55684e+06	1.04996e+07	8.9043e+06	1.16724e+07	8.37259e+06	1.28452e+07	7.5353e+06	1.25979e+07	1.06532e+07	8.2272e+06	1.40651e+07	1.43022e+07
	D	(S)-beta-Aminoisobutyric acid	91.4047	116.07	POS	3.44444e+06	7.09361e+06	3.46078e+06	1.79541e+06	1.55513e+06	5.0881e+06	4.30148e+06	7.95669e+06	4.2448e+06	4.38789e+06	9.9538e+06	8.53805e+06
	D	Catalpol	90.9536	412.328	POS	95032	36126.1	90981.4	69539.9	79926.1	123416	119153	127714	102089	108772	138126	150161
	D	Rutacridone	90.7308	313.185	POS	90428.4	151957	226853	82708.8	42629.2	466519	144870	780829	52798.4	639655	319877	1.1334e+06
	D	Demethyl-Coclaurine	90.121	276.155	POS	167657	825869	195293	137907	432919	145134	812933	237121	167186	277085	193723	1.28358e+06
	D	Dihydropinosylvin	89.6256	220.155	POS	41467.8	32958.5	89109.4	70388.8	6955.53	79701.9	44463.3	106584	81168.2	42003	62247	113188
	D	Morpholine	88.673	99.055	POS	7.28664e+07	1.05e+08	1.03808e+08	1.14747e+08	1.16984e+08	1.34821e+08	1.36949e+08	1.30349e+08	1.18745e+08	1.31312e+08	1.233e+08	1.11936e+08
	D	Zearalenone	87.8906	324.155	POS	18346.1	24806.1	22100.4	10571.3	20023.6	0	49460.4	38197.4	13386.5	28208.9	18675	13245.5
	D	Voacanginine	87.7276	710.93	POS	152619	175151	81958.2	7365.25	338094	178032	402870	194935	118350	225990	187369	97058.1
	D	(-)-Scopolamine	87.0426	308.185	POS	81792.6	104906	67098.7	90890.4	45271.6	78099.8	82414.8	97839	65973.9	61297.3	75128.3	49148.4
	D	3'-O-Methylbatatasin III	85.4732	264.061	POS	50327.8	71500.6	56520.2	31032.2	74005.3	23858.8	61071.6	62568.6	51557.1	43712.4	80602.7	11747.2
	D	Abrine	84.3139	268.165	POS	286856	190162	168265	156273	258985	312184	227881	336103	350225	293659	537125	575565
	D	3-Amino-2-oxazolidinone	84.2431	115.086	POS	888428	1.30444e+06	966376	951632	1.27862e+06	960086	1.56746e+06	992234	954373	974124	1.10168e+06	874311
	D	N-Acetylserine	84.1833	157.097	POS	2.75429e+06	4.02687e+06	2.95563e+06	2.85719e+06	3.78924e+06	3.61463e+06	4.28999e+06	2.57229e+06	3.48513e+06	2.71532e+06	3.35621e+06	2.9109e+06
	D	N-Methylflindersine	83.499	246.206	POS	147136	73620.1	127502	83473.7	37360.5	263802	0	252911	332913	87677.4	217066	64481.6
	D	Butylamine	82.7678	82.6216	POS	125832	37664.4	139075	111168	193273	545731	70415.3	195876	150966	223958	393702	184767
	D	Vincamine	82.1771	360.018	POS	64857.6	27394.9	98740.7	195306	43140.6	157501	57638	50506.1	6896.27	80473.4	138447	177984
	D	Butylamine	81.5807	82.5101	POS	826946	450771	789508	926089	1.00613e+06	1.4632e+06	571378	788385	772987	761730	1.50138e+06	1.1612e+06
	D	DL-Phenylalanine	80.1841	175.071	POS	574627	761221	546599	543110	591192	725296	1.1325e+06	733658	678640	347489	1.14278e+06	1.10209e+06
	D	Butylamine	79.5322	83.9549	POS	4.49709e+06	2.58227e+06	4.36913e+06	4.61595e+06	3.88525e+06	5.09494e+06	4.73534e+06	6.30676e+06	4.06472e+06	5.47605e+06	5.79791e+06	6.8229e+06
	D	Butylamine	79.5202	83.8435	POS	9.90262e+06	6.10523e+06	9.6827e+06	1.01685e+07	8.63794e+06	1.1196e+07	1.01022e+07	1.31218e+07	8.99705e+06	1.12883e+07	1.23727e+07	1.45847e+07
	D	Precocene II	77.6245	227.08	POS	12702.9	0	40576.1	7566.91	15832.2	11719.6	0	0	0	13434.3	0	0
	D	Glycerophosphocholine	76.9627	263.031	POS	13812.9	0	19658.9	0	0	0	0	0	20754	5144.93	0	0
	D	N-p-Coumaroyloctopamine	76.3064	304.186	POS	200965	864885	132760	139986	344486	231905	769461	431707	103914	630658	430822	754206
	D	Nicotinamide N-oxide	76.2386	147.076	POS	1.02756e+06	761393	1.01024e+06	1.11675e+06	1.21644e+06	1.45291e+06	1.44186e+06	1.4844e+06	1.24609e+06	1.21891e+06	1.47038e+06	1.77271e+06
	D	2-Phenylglycine	75.8368	160.06	POS	1.64808e+06	2.22147e+06	1.74959e+06	1.87734e+06	2.15546e+06	1.9079e+06	2.0316e+06	2.49174e+06	2.40973e+06	2.3381e+06	2.26832e+06	1.879e+06
	D	16-Methoxytabersonine	75.3434	372.319	POS	154815	149823	135113	67994	84666.8	131708	171829	224780	87801	240097	122301	409671
	D	Dihydromethysticin	74.8616	282.279	POS	32214.6	29782.1	30282.3	33696.9	42407.7	31940	74295.4	44182.9	15453.5	42978	33722.5	66618.3
	D	Hyoscyamine	74.0162	295.081	POS	0	0	0	0	0	0	0	0	0	0	0	0
	D	3-Ethyl-1,2-benzenediol	73.762	145.097	POS	407289	543713	763285	501266	409545	589540	539224	355654	383959	242153	267023	315056
	D	Schizandrin A	73.6498	423.223	POS	55257.3	100268	50164.2	45493.9	13665.1	92013.5	132464	111458	22778.4	136993	107908	185428
	D	D-Mannosamine	72.9292	185.136	POS	1.23535e+06	328109	1.06789e+06	1.15606e+06	435408	1.70137e+06	271908	3.78257e+06	354049	2.12349e+06	1.57801e+06	2.86522e+06
	D	Pyrimidine	72.3343	89.0787	POS	134191	133479	224461	184853	203359	94205.5	468466	216437	253483	126999	119514	139550
	D	Dopamine 3-O-sulfate	71.8775	238.107	POS	0	8549.33	0	0	8116.73	4162.7	6553.07	0	0	0	4054.74	0
	D	3-Hydroxycinnamic acid	69.9643	214.984	POS	328174	212441	227131	320060	216864	252183	324694	146319	249123	198809	180678	310718
	D	Pseudouridine	69.456	249.184	POS	214803	136187	208664	230171	40877.6	213366	79372.5	557974	145336	423049	193793	458735
	D	Saikosaponin A	68.4655	791.558	POS	202881	159010	78708.2	52624.1	37282.1	126443	102844	263088	149435	143887	163367	358058
	D	N-Methylflindersine	67.5903	246.217	POS	148576	135603	44980.7	91757	159793	506050	80108.3	183423	120170	141669	52884.5	39644.7
	D	N-Acetylserine	67.3456	157.069	POS	264986	282045	215327	303971	374422	639462	371834	158580	196185	282339	349557	275076
	D	Guanosine	67.1419	288.155	POS	0	19348.7	0	0	0	0	18643	0	0	0	0	0
	D	Neolitsine	66.7774	329.206	POS	26803.3	41119.8	19060.8	16335.4	16080.9	25352.5	50214.4	20461	10071.9	20336.9	23663.6	133817
	D	Abrine	66.7749	268.163	POS	200904	162297	166892	165708	187215	214535	217356	289952	253610	289121	500715	389299
	D	Cassyfiline	66.7318	346.232	POS	0	0	0	0	0	96634.8	0	0	0	29750.9	0	0
	D	Dehydrocholic acid	66.5416	406.353	POS	617815	529410	204538	484916	741412	1.30124e+06	151315	849051	528275	676440	354807	233623
	D	Dehydronuciferine	65.7735	298.175	POS	61965.6	75796.7	64661.9	82333	30760.7	41763.8	58163.8	128964	73153.1	120147	72422.1	247483
	D	Nicotinamide N-oxide	65.6239	147.084	POS	140559	21874	119873	80584.9	129384	234361	71467.4	112635	102063	88124.7	199256	133837
	D	Norvaline	62.7467	128.059	POS	709009	295796	273699	593721	651038	635653	898693	694632	356103	658472	716309	407492
	D	Diphenylamine	62.63	178.061	POS	183303	293520	295297	326318	386374	169026	381763	357723	262421	312334	334977	297577
	D	Yangonin	62.6131	263.2	POS	217017	317995	271458	223716	172370	268549	419855	578764	226610	501560	320296	585213
	D	Cannabidiol	62.5622	318.049	POS	0	0	0	9471.38	0	0	0	4923.57	0	5931.81	0	0
	D	(10)-Gingerol	62.4133	355.022	POS	0	0	0	0	0	0	0	116423	6677.03	64896.9	209916	0
	D	Bruceine D	62.1694	415.065	POS	0	0	0	0	0	0	0	0	0	0	0	0
	D	N-Methylflindersine	61.9874	246.243	POS	9.36601e+06	8.6983e+06	4.43115e+06	7.29558e+06	8.94232e+06	2.1889e+07	5.37808e+06	1.44972e+07	1.03357e+07	1.06326e+07	5.35577e+06	6.4613e+06
	D	N-p-Coumaroyloctopamine	60.9556	304.186	POS	639689	5.67408e+06	704602	300383	1.47361e+06	338400	3.81452e+06	731225	235807	1.63293e+06	1.30023e+06	1.81441e+06
	D	Cassyfiline	60.5979	346.331	POS	2.70992e+06	2.91897e+06	1.25544e+06	2.39079e+06	4.63736e+06	4.97482e+06	1.06306e+06	4.06019e+06	3.46208e+06	2.41589e+06	2.29162e+06	1.21457e+06
	D	Camptothecin	60.1532	354.263	POS	336167	526559	343118	277859	341926	382680	647658	826831	223175	685343	348265	567078
	D	3-Hydroxy-2-methylpyridine	59.9965	161.132	POS	221561	197642	236434	183035	104958	289448	225215	620754	189479	525247	289027	545333
	D	Butylamine	59.323	83.8434	POS	1.50071e+06	877279	1.4295e+06	1.41869e+06	1.346e+06	1.86397e+06	1.8753e+06	2.42962e+06	1.32391e+06	1.87302e+06	2.21213e+06	2.62279e+06
	D	D-Mannosamine	58.193	185.117	POS	130065	222888	172867	183230	150745	131549	153013	260228	169439	184570	121084	334441
	D	Norvaline	58.1073	128.084	POS	4.62499e+06	4.675e+06	4.75083e+06	4.37807e+06	4.54675e+06	4.53545e+06	4.30698e+06	3.95169e+06	4.48116e+06	4.01093e+06	4.32186e+06	3.82476e+06
	D	16-Methoxytabersonine	57.2135	372.346	POS	116012	207475	298089	126642	155914	164817	259667	205024	139595	229617	202657	308131
	D	Andrographolide	55.8158	354.983	POS	0	0	0	0	0	0	0	0	0	4669.25	105973	0
	D	1-Aminopropan-2-ol	55.6548	84.6245	POS	2.99007e+06	1.87924e+06	3.02822e+06	3.46716e+06	2.00512e+06	2.05078e+06	2.25912e+06	3.56789e+06	2.43289e+06	2.48754e+06	2.07736e+06	2.90239e+06
	D	1-Aminopropan-2-ol	55.4419	84.7368	POS	1.59381e+06	913839	1.50696e+06	1.5151e+06	1.21018e+06	1.07409e+06	1.92021e+06	2.08285e+06	1.66848e+06	1.62716e+06	1.25824e+06	1.69282e+06
	D	Cassyfiline	53.9662	346.259	POS	344966	2.89837e+06	604547	247241	944593	353976	3.51841e+06	910590	639633	1.20432e+06	318429	413760
	D	Salvianolic acid A	52.1312	500.395	POS	607270	182997	643528	882478	191215	1.05529e+06	281100	2.66584e+06	629720	177907	649525	776791
	D	(R)-Reticuline	51.4799	334.15	POS	90408.7	353747	159982	101597	125714	151016	413353	1.71301e+06	69366.7	3.00752e+06	2.08907e+06	3.38653e+06
	D	2,4-Dihydroxybenzoic acid	51.1207	161.07	POS	126780	42876.9	129841	133078	129423	134874	99565.3	236807	144805	251650	162386	212730
	D	Encecalin	50.7302	237.911	POS	0	0	0	0	0	65019.5	0	5249.9	0	0	6412.28	0
	D	Formiminoglutamic acid	50.0784	181.169	POS	313409	334248	412492	333265	160491	234872	196043	165283	233203	231853	174888	130359
	D	Cassyfiline	49.4224	346.233	POS	447801	1.31894e+06	342425	331196	723205	559069	1.41235e+06	905438	388023	1.31635e+06	820762	1.5142e+06
	D	Butylamine	48.9725	83.0602	POS	4.56276e+06	4.32122e+06	626527	2.25445e+06	3.62212e+06	4.4977e+06	3.69372e+06	6.74545e+06	1.04769e+07	4.73072e+06	4.89146e+06	5.17005e+06
	D	Cannabidiol	48.8614	317.965	POS	0	0	0	0	0	0	0	0	0	0	0	0
	D	Zearalenone	48.8519	324.18	POS	35304.8	34818.7	21165.4	0	23210.9	8838.04	19248.6	41233	12306.6	24041.4	24353.8	27561.7
	D	(-)-Scopolamine	48.8391	308.222	POS	204993	183429	98512.7	545024	143151	142772	60515.9	191085	122007	42834	129619	187354
	D	Pseudouridine	48.8159	249.221	POS	285141	436592	357439	264985	394852	301629	561044	502573	257536	606151	339905	482664
	D	Columbamine	48.2996	342.247	POS	166856	320740	252658	221391	385107	304624	486775	237564	178010	280374	222163	402436
	D	4-Methylhippuric acid	47.271	243.134	POS	276848	234790	205863	264504	305811	269216	242455	520081	357546	344035	241026	311918
	D	Ectoine	47.1648	149.082	POS	480233	262362	157332	489907	871204	808172	430270	920144	1.63718e+06	604917	636497	300974
	D	Tectochrysin	47.0573	274.007	POS	0	0	0	0	0	0	0	0	0	4296.61	0	0
	D	N-Methylflindersine	45.9382	246.243	POS	1.20422e+06	1.03806e+06	548189	935597	1.23585e+06	3.11491e+06	640107	1.79245e+06	1.36574e+06	1.37998e+06	777561	884264
	D	Diethanolamine	45.6354	118.086	POS	1.85098e+06	2.20097e+06	1.96254e+06	2.03872e+06	1.93685e+06	1.11751e+06	2.23107e+06	1.98365e+06	1.91214e+06	1.79395e+06	1.83009e+06	1.79349e+06
	D	2-Phenylglycine	44.2955	160.06	POS	440459	733830	508637	535330	731232	489347	787950	87255.8	415493	555809	760974	860122
	D	Cyclopamine	44.2947	418.235	POS	97252	5345.46	56422.6	47036.9	150287	74192.3	23273.2	145812	88536.3	23792.3	65757.5	45974.8
	D	16-Methoxytabersonine	42.9479	372.319	POS	194243	184866	201519	176638	177659	223889	241280	184831	162485	207366	205366	142911
	D	Propionylcarnitine	42.1369	223.154	POS	5.83292e+06	8.84755e+06	8.92471e+06	6.75012e+06	6.31952e+06	9.53174e+06	6.09507e+06	1.07125e+07	8.3397e+06	9.32789e+06	1.1339e+07	9.04873e+06
	D	Isoamylamine	41.4633	99.055	POS	1.29128e+06	1.16875e+06	1.28769e+06	1.33471e+06	1.45286e+06	1.56603e+06	1.44119e+06	1.48498e+06	2.15761e+06	1.1905e+06	1.99182e+06	1.51846e+06
	D	Butylamine	38.3412	83.8434	POS	3.26006e+06	2.7652e+06	3.17142e+06	2.96712e+06	2.90941e+06	4.45602e+06	4.32055e+06	5.69108e+06	3.52533e+06	5.02335e+06	4.75674e+06	6.35433e+06
	D	Butylamine	38.1634	83.9549	POS	924474	935914	1.03692e+06	674916	858614	1.50071e+06	1.42827e+06	2.43547e+06	1.34215e+06	1.98729e+06	1.92239e+06	2.32296e+06
	D	Dioscin	37.1394	878.572	POS	1.62997e+06	947169	1.08089e+06	1.12126e+06	71325.6	1.3691e+06	901902	1.1231e+06	706487	1.32234e+06	65898.8	1.30448e+06
	D	Spaglumic acid	36.4076	309.226	POS	3.08075e+06	1.24322e+07	9.11971e+06	3.1973e+06	2.35934e+06	4.57667e+06	3.58763e+06	7.16253e+06	3.82315e+06	5.46971e+06	6.0201e+06	6.77809e+06
	D	16-Methoxytabersonine	35.7673	372.347	POS	3.70724e+06	1.15087e+06	3.60024e+06	2.19489e+06	1.37309e+06	1.36115e+06	3.59314e+06	1.98812e+06	2.40223e+06	2.44297e+06	65837.5	1.28111e+06
	D	Baicalin	35.3339	452.321	POS	367991	520826	347025	834990	366934	503416	426499	237205	339217	269422	600405	533260
	D	Pseudouridine	35.047	249.169	POS	465324	860375	626008	673349	526597	920543	618050	1.00066e+06	663378	837699	1.04481e+06	846726
	D	Cassyfiline	34.4003	346.273	POS	339591	402169	464288	226528	449572	265502	781968	506490	560317	583740	315253	388829
	D	Norvaline	34.1576	128.082	POS	380010	442662	508727	531277	530344	535866	491231	593216	588830	340879	440155	647446
	D	Neolitsine	33.992	329.211	POS	0	678401	79739.7	23031.2	39284.9	12239	54973.8	53240.9	10734.9	72955.1	45449.5	131845
	D	Alternariol	33.9408	261.22	POS	383859	369820	226354	190940	403534	255131	314821	311023	229654	157815	425091	372839
	D	DL-Tryptophan	33.9389	211.169	POS	2.81054e+06	2.34778e+06	2.94725e+06	2.98659e+06	1.50704e+06	3.17862e+06	3.11779e+06	3.55201e+06	2.69209e+06	2.95968e+06	2.65187e+06	2.86908e+06
	D	Schizandrin A	33.8035	423.288	POS	403195	343458	641707	317891	929768	289200	1.19694e+06	703198	499378	748913	456939	682660
	D	N-p-Coumaroyloctopamine	33.5292	304.235	POS	0	108747	0	0	0	55641.8	86285.2	27760.7	0	25619.5	15830.3	21377.7
	D	Dihydroresveratrol	33.4755	236.063	POS	234128	66843.9	200867	197350	374453	108570	331037	173071	156128	222629	367930	316987
	D	Butylamine	33.1841	82.6166	POS	2.50445e+06	1.43527e+06	1.87907e+06	5.82647e+06	1.41776e+06	4.42553e+06	1.32525e+06	1.98791e+06	1.53332e+06	2.19494e+06	3.49827e+06	2.27153e+06
	D	Catalpol	33.1228	412.328	POS	3.94095e+06	5.45254e+06	4.74788e+06	2.62235e+06	5.0884e+06	3.78422e+06	6.78918e+06	6.00837e+06	4.58376e+06	4.74909e+06	6.14529e+06	7.5085e+06
	D	N-p-Coumaroyloctopamine	33.1192	304.262	POS	928668	1.19314e+06	957005	535058	978674	370680	2.83052e+06	1.59715e+06	2.43138e+06	1.5966e+06	869948	1.27175e+06
	D	Apocholic acid	33.1192	442.302	POS	346760	1.0544e+06	642398	265844	542226	383379	1.20254e+06	513714	510203	525133	473092	962416
	D	Butylamine	33.119	82.729	POS	1.76835e+06	1.07789e+06	1.48849e+06	4.28997e+06	926498	3.79089e+06	1.49589e+06	2.01421e+06	1.26161e+06	2.58822e+06	3.30833e+06	1.95586e+06
	D	Riddelline	32.6277	355.34	POS	4.94927e+06	2.55627e+06	4.46906e+06	3.57643e+06	2.57051e+06	3.95408e+06	5.10917e+06	3.81918e+06	4.16083e+06	3.60773e+06	1.55529e+06	3.36124e+06
	D	Glycitin	32.4621	452.393	POS	675999	297369	1.4296e+06	623453	560533	563807	1.04167e+06	1.63601e+06	240537	1.15291e+06	1.28578e+06	1.4742e+06
	D	Pseudouridine	32.1192	249.205	POS	837704	620816	867081	652496	816046	754725	826772	973466	873397	837978	1.02126e+06	715056
	D	(-)-Scopolamine	32.0958	308.243	POS	721785	2.30362e+06	937151	910493	1.31671e+06	1.11087e+06	824413	1.82114e+06	1.37172e+06	1.95927e+06	2.50997e+06	2.31441e+06
	D	Butylamine	32.0532	83.0601	POS	3.45693e+06	3.79303e+06	3.23016e+06	3.78313e+06	4.43047e+06	4.91279e+06	1.98283e+06	2.90762e+06	4.69926e+06	782674	3.09198e+06	4.64546e+06
	D	2-Thiocytidine	31.824	264.216	POS	353384	228338	382675	312120	424156	409227	385501	488272	368603	291598	534734	451474
	D	(S)-beta-Aminoisobutyric acid	31.4921	116.053	POS	489245	521202	535060	377400	616101	527653	832781	2.03222e+06	533328	1.46173e+06	2.20097e+06	794197
	D	Andrographolide	31.1737	354.983	POS	588185	201258	723283	58881.3	0	70989.6	836501	2.87533e+07	1.72069e+06	1.75977e+07	5.87287e+07	2.9233e+06
	D	Glycerophosphocholine	29.3166	263.054	POS	16057.2	6331.43	4052.57	4450.37	36965.2	2774.53	0	4839.57	6820.44	0	3283.52	0
	D	2-Hydroxy-2-methylbutyric acid	27.1066	170.096	POS	242426	439673	819520	636962	711761	486452	486976	670845	393864	265041	390166	445833
	D	Pyrimidine	25.8664	89.0707	POS	105884	234040	190998	231338	268412	232954	206111	232334	537663	562727	273913	246712
	D	D-Mannosamine	25.7883	185.092	POS	274816	505864	104261	359549	492059	286492	465296	398643	455741	296547	387031	433964
	D	DL-Tyrosine	24.3607	187.126	POS	629431	682784	383212	621902	674025	662537	677703	647172	632013	568560	648557	626140
	D	Ureidosuccinic acid	20.923	184.001	POS	309279	269944	387934	392701	287013	328362	310271	361704	325798	307756	290396	450864
	D	5-Hydroxy-D-lysine	20.3439	169.001	POS	442465	499056	437924	392739	213245	448093	310568	563391	169063	179860	392084	540422
	D	Butylamine	13.3967	83.0603	POS	2.75909e+06	3.77279e+06	2.46993e+06	1.96175e+06	3.10321e+06	3.22267e+06	4.54947e+06	2.81339e+06	3.28089e+06	2.22744e+06	4.46752e+06	2.82285e+06
	D	5-Hydroxy-D-lysine	4.00284	169.002	POS	0	199276	0	294127	0	38443.6	118239	0	167241	0	285973	347127
	D	D-Mannosamine	2.52504	185.092	POS	0	0	0	0	0	0	0	0	0	0	0	0
	D	3-Fluorocyclohexadiene-cis,cis-1,2-diol-1-carboxylate	10.6197	175.131	POS	337987	430801	434597	447028	456244	447188	446900	440922	429347	210366	453695	395531
	D	TG(10:0/10:0/18:0)	20.6716	668.074	POS	496613	1.01553e+06	797662	448186	337140	1.27063e+06	676845	407111	287455	221796	4.69057e+06	950410
	D	Chlorobenzilate	24.2873	326.196	POS	296660	296237	307438	319184	331812	306999	366328	317268	274238	313039	334807	348193
	D	Remoxipride	24.2915	372.281	POS	165735	69651.4	115130	132542	139918	175753	110930	216317	162969	188261	298329	242466
	D	Monobromobisphenol A	24.2921	308.185	POS	205676	169585	201990	198881	215097	214451	213467	217969	195693	196256	202978	221828
	D	Eudistomin C	24.3403	371.273	POS	194864	102387	165400	191914	194308	225501	232275	303212	195424	271870	370850	349379
	D	2-O-Caffeoylglucarate	24.3443	373.289	POS	1.3719e+06	512172	1.28044e+06	1.46755e+06	1.41479e+06	1.96011e+06	1.08801e+06	1.87284e+06	1.19484e+06	1.61947e+06	2.67459e+06	2.35488e+06
	D	IAA-94	25.7086	358.241	POS	392485	391951	248399	209062	180324	284768	232419	410985	244024	258533	244684	572789
	D	Fezaflor	25.7661	376.138	POS	0	6876.98	0	0	6621.26	0	0	0	0	0	0	0
	D	Bluensidine 6-phosphate	25.7883	345.229	POS	83829.4	82167.9	54657.6	50792.7	43455.2	58875	59986.9	88679.4	51209.9	59864.2	59166	121821
	D	Violacene	25.9505	355.934	POS	63916.4	51510	76614.5	72225.2	43272.7	69934.7	54630.2	57825.8	43916.7	48163.5	66954.4	83393.6
	D	Thenylchlor	26.5508	324.845	POS	43300.1	17702.5	43931.6	10134.8	4375.9	37984.9	5181.36	5028.59	24487	1866.69	10218.3	16794.5
	D	Isoimide	26.9149	307.156	POS	239320	306697	306482	299375	252468	339810	354420	263651	359077	275288	293732	282106
	D	Mordaein	28.5108	914.777	POS	1.37212e+06	2.17079e+06	1.14077e+06	853389	978976	1.41653e+06	2.19171e+06	1.7845e+06	1.47286e+06	2.25558e+06	1.97292e+06	2.32566e+06
	D	Propanoyl-CoA	28.5118	824.611	POS	3.66858e+06	2.61415e+06	4.5486e+06	2.38445e+06	140829	2.69371e+06	814749	4.11549e+06	1.72337e+06	5.74175e+06	4.27236e+06	7.2163e+06
	D	(S)-3-Hydroxyoctanoyl-CoA	28.5206	910.747	POS	837418	1.79873e+06	960208	745190	650266	1.19258e+06	840713	1.23244e+06	601765	1.18836e+06	1.25867e+06	2.64505e+06
	D	Gallocatechin-(4alpha->8)-gallocatechin-(4alpha->8)-gallocatechin	28.5348	915.782	POS	525179	1.01208e+06	508764	403723	577513	683408	1.25277e+06	681765	723550	1.35268e+06	725530	1.10986e+06
	D	6-(4-{4-[2-(3,4-dihydroxyphenyl)-3,5,7-trihydroxy-3,4-dihydro-2H-1-benzopyran-8-yl]-3,5,7-trihydroxy-6-[3,4,5-trihydroxy-6-(hydroxymethyl)oxan-2-yl]-3,4-dihydro-2H-1-benzopyran-2-yl}-2-hydroxyphenoxy)-3,4,5-trihydroxyoxane-2-carboxylic acid	28.5373	917.798	POS	155874	400314	195668	304099	417567	283327	780017	381878	466266	578234	284473	210472
	D	Octanoyl-CoA	28.5579	894.753	POS	9.50984e+06	3.41914e+06	1.02962e+07	1.13087e+07	5.08205e+06	1.39496e+07	3.33381e+06	8.44828e+06	6.33895e+06	7.47939e+06	1.03986e+07	9.58307e+06
	D	Oolonghomobisflavan A	28.576	929.763	POS	925141	4.61703e+06	1.51827e+06	907179	1.26626e+06	1.06067e+06	2.06837e+06	1.79241e+06	1.30914e+06	2.02251e+06	1.06662e+06	1.80744e+06
	D	Delphinidin 3,5-di(6-O-malonylglucoside)	28.5797	800.616	POS	1.83323e+06	1.13436e+06	2.26368e+06	1.49091e+06	46595.8	1.59988e+06	320210	3.13298e+06	652320	4.1164e+06	2.64898e+06	4.09561e+06
	D	Salvianin	28.6098	930.768	POS	1.05954e+06	4.52485e+06	1.47583e+06	908835	1.20962e+06	1.16326e+06	2.17403e+06	1.66015e+06	1.56417e+06	2.03703e+06	1.43668e+06	1.73966e+06
	D	TG(18:4(6Z,9Z,12Z,15Z)/16:1(9Z)/18:4(6Z,9Z,12Z,15Z))	28.6212	846.291	POS	288700	552778	245730	583941	0	94695.2	161738	394291	342096	1.43506e+06	1.08359e+06	1.48471e+06
			28.6313	998.284	POS	2.86269e+06	2.3859e+06	3.03168e+06	2.57165e+06	2.63472e+06	2.72485e+06	2.81205e+06	2.827e+06	3.11481e+06	2.90746e+06	2.75214e+06	2.34598e+06
			28.6363	931.775	POS	618243	2.36782e+06	724679	415109	670774	577313	1.17331e+06	877327	943214	982294	750146	945741
	D	Apigenin 4'-[p-coumaroyl-(->2)-glucuronyl-(1->2)-glucuronide] 7-glucuronide	28.6363	945.758	POS	102273	1.61876e+06	250127	73964.6	207408	135545	630428	242983	231799	175683	211173	225110
			28.6363	1001.28	POS	1.51371e+06	1.07865e+06	1.60471e+06	1.30935e+06	1.38503e+06	1.33223e+06	1.46079e+06	1.40863e+06	1.72739e+06	1.53267e+06	1.54542e+06	1.25438e+06
			28.641	611.185	POS	1.10165e+07	5.59505e+06	7.19162e+06	7.66095e+06	1.46032e+07	1.20236e+07	6.93094e+06	8.00929e+06	1.12826e+07	6.88612e+06	7.26684e+06	6.89996e+06
			28.641	927.267	POS	1.95601e+06	1.59506e+06	2.21638e+06	1.80403e+06	1.77889e+06	2.02144e+06	1.98213e+06	1.92106e+06	2.34286e+06	2.0659e+06	1.93635e+06	1.68064e+06
			28.648	760.221	POS	1.31529e+06	1.38083e+06	2.14656e+06	2.09835e+06	1.55687e+06	1.49404e+06	1.7481e+06	1.45747e+06	1.54762e+06	1.28415e+06	1.58537e+06	1.43401e+06
			28.6555	834.237	POS	942452	810738	1.21824e+06	884235	933978	885278	892786	1.08156e+06	854365	805560	896224	819790
			28.6606	906.259	POS	978457	685177	1.12953e+06	848627	781472	872969	741390	1.03452e+06	839570	921731	770976	911045
			28.6782	896.766	POS	3.10943e+07	1.99331e+07	2.91936e+07	3.11103e+07	1.81318e+07	3.55166e+07	1.42309e+07	2.7458e+07	2.44077e+07	2.36263e+07	3.14642e+07	2.71176e+07
			28.6909	1013.3	POS	33246.3	62508.4	12649.7	48715.6	34763.8	27030.1	32548.2	53637.4	16462	17578.2	44144.9	63843.9
	D	6-({3-[2-(3,4-dihydroxyphenyl)-5-hydroxy-4-oxo-7-{[3,4,5-trihydroxy-6-(hydroxymethyl)oxan-2-yl]oxy}-3,4-dihydro-2H-1-benzopyran-8-yl]-5-hydroxy-2-(4-hydroxyphenyl)-4-oxo-3,4-dihydro-2H-1-benzopyran-7-yl}oxy)-3,4,5-trihydroxyoxane-2-carboxylic acid	28.6917	897.772	POS	1.9924e+07	1.29842e+07	1.90296e+07	2.02603e+07	1.15009e+07	2.30122e+07	9.32729e+06	1.80002e+07	1.53585e+07	1.48018e+07	2.03492e+07	1.74521e+07
			28.6917	939.285	POS	86688.7	74677.5	70102.1	82529.3	52643.7	67874.5	70525	47912.1	96981.1	91695.8	60627.8	45410.3
			28.6925	835.221	POS	466229	420186	602789	437916	528840	396971	537319	499973	549449	433293	469027	502383
			28.6925	926.268	POS	3.41059e+06	3.03716e+06	4.09611e+06	3.33303e+06	3.43107e+06	3.42434e+06	3.37744e+06	3.36972e+06	3.81629e+06	4.00979e+06	3.39822e+06	3.00026e+06
	D	PC(DiMe(11,5)/MonoMe(13,5))	28.6925	938.285	POS	103234	89528.3	94298	71883.8	76035.7	53135.1	52303.8	45834.4	94380	67622.7	78820.7	87263.7
			28.6925	940.282	POS	81962.2	68165	82380.6	45775.6	59960.5	29564.8	77345.1	61991.7	79199.8	71161.8	52798.4	81705.4
			28.6925	1002.28	POS	764684	614985	828886	787288	729271	708962	781522	803442	932145	841639	722201	717399
			28.6925	1014.3	POS	27703	56447	10651	33655.9	39274.4	43125.7	31682.5	37716.9	14795.1	12913.2	37618.7	18461.5
			28.7029	684.203	POS	5.78708e+06	5.45764e+06	9.20105e+06	8.62793e+06	5.91006e+06	6.51355e+06	6.84674e+06	6.78586e+06	5.69698e+06	5.58529e+06	7.01961e+06	6.7044e+06
			28.7029	925.27	POS	3.81871e+06	3.31523e+06	4.37561e+06	3.57754e+06	3.75577e+06	3.85801e+06	3.98316e+06	3.82241e+06	4.30934e+06	4.4707e+06	3.68062e+06	3.40457e+06
			28.7072	944.752	POS	183943	2.49621e+06	419270	178074	349413	209299	1.06373e+06	473553	377706	536193	297599	412123
			28.7133	688.2	POS	473055	356763	523870	398845	373835	457157	395083	475675	392071	433503	449018	485015
	D	PC(DiMe(11,3)/DiMe(13,5))	28.7133	924.265	POS	4.31711e+06	4.05341e+06	5.10594e+06	4.17077e+06	4.28848e+06	4.21081e+06	4.49009e+06	4.48291e+06	5.06607e+06	5.24042e+06	4.36846e+06	3.78632e+06
	D	4'-Demalonylsalvianin	28.7169	844.735	POS	1.75705e+06	1.36127e+06	1.71208e+06	1.85247e+06	1.42491e+06	1.79105e+06	1.99517e+06	1.84523e+06	2.00456e+06	2.02406e+06	1.91261e+06	1.71547e+06
			28.7233	114.066	POS	1.49263e+06	1.35162e+06	1.58009e+06	1.67365e+06	1.57035e+06	1.52515e+06	1.5843e+06	1.98689e+06	446935	1.43163e+06	1.66762e+06	1.75108e+06
			28.7473	832.239	POS	1.57833e+06	1.37268e+06	2.03259e+06	1.50468e+06	1.53767e+06	1.5662e+06	1.52641e+06	1.54472e+06	1.4068e+06	1.77274e+06	1.4404e+06	1.41693e+06
			28.7494	759.219	POS	1.95638e+06	1.85283e+06	2.78208e+06	1.83798e+06	1.97196e+06	2.01517e+06	2.96545e+06	2.29078e+06	2.37899e+06	1.98363e+06	2.08307e+06	2.04362e+06
			28.7505	907.259	POS	865674	656042	1.02729e+06	716020	696959	779341	758409	814313	763585	813287	764680	774177
			28.7505	980.273	POS	641041	476094	702619	474811	483730	616825	562376	669148	548804	574867	495910	563025
	D	Theogallinin	28.7577	801.616	POS	905487	529932	1.24264e+06	887189	18171.7	829198	168231	1.67123e+06	323815	2.22911e+06	1.17231e+06	2.06454e+06
	D	Cyanidin 3-O-(2-xylosyl-6-(6'-caffeoyl-glucosyl)-galactoside)	28.7782	906.769	POS	425146	1.89232e+06	630890	376053	546171	457740	1.08445e+06	602094	832116	790312	614444	753237
	D	Cobalt-sirohydrochlorin	28.8595	920.751	POS	74357.3	1.70737e+06	180034	29278.6	88235	31174.9	881538	90381.8	267284	248418	79103.7	97755.5
			28.9286	878.281	POS	34506.9	0	0	108614	0	59052.3	0	42292.9	106405	91913.4	49342.1	0
			28.9366	852.248	POS	4.13459e+06	4.15086e+06	4.73142e+06	4.14971e+06	3.9317e+06	4.57507e+06	4.40384e+06	4.34768e+06	4.80638e+06	5.19243e+06	4.57284e+06	3.86813e+06
			28.9459	359.027	POS	216488	171699	234743	152983	213984	156462	223659	334696	171000	252983	516380	117159
	D	Cyanidin 3-O-[6-O-(6-O-4-hydroxycinmoyl-beta-D-glucosyl)-2-O-beta-D-xylosyl-beta-D-galactoside]	28.9467	890.777	POS	478029	730792	83061.7	299385	579782	639711	1.56811e+06	771884	807763	936363	1.04611e+06	949980
			28.9816	870.751	POS	6.8867e+06	4.4657e+06	6.64444e+06	6.92559e+06	4.25128e+06	7.57007e+06	5.08183e+06	6.67708e+06	7.20477e+06	6.72959e+06	6.66687e+06	6.51588e+06
			29.0528	884.73	POS	1.36566e+06	1.44212e+06	2.46463e+06	1.82837e+06	1.78979e+06	3.81399e+06	1.42805e+06	3.1388e+06	1.41805e+06	2.75229e+06	3.55927e+06	3.53401e+06
			29.059	738.565	POS	139537	762067	222205	74031.1	281420	114123	1.04111e+06	387545	251771	470412	203338	321191
	D	15-Epibetanidin 5-[E-feruloyl-(->3)-apiosyl-(1->2)-glucoside]	29.0652	859.757	POS	1.96967e+06	1.10071e+06	1.83455e+06	1.93757e+06	1.26901e+06	2.79865e+06	948952	1.56865e+06	1.90387e+06	1.42431e+06	2.42429e+06	1.99494e+06
			29.1092	382.043	POS	229142	134143	233782	192715	192352	203028	174703	102279	252650	258500	147523	148941
	D	PE-NMe2(18:3(6Z,9Z,12Z)/24:1(15Z))	29.1281	853.249	POS	2.29243e+06	2.00652e+06	2.72085e+06	2.26228e+06	2.19468e+06	2.30748e+06	2.37325e+06	2.22933e+06	2.40422e+06	2.71221e+06	2.52267e+06	2.10876e+06
			29.1488	798.601	POS	1.0208e+06	369539	1.00352e+06	1.03515e+06	208936	800298	239781	1.3458e+06	331623	1.26664e+06	1.47356e+06	1.72539e+06
			29.1533	676.55	POS	1.67616e+06	840024	1.51421e+06	1.67172e+06	1.86118e+06	2.12947e+06	2.49941e+06	1.94566e+06	1.8186e+06	1.77501e+06	2.31198e+06	2.5279e+06
	D	6-[(2-{4-[(3-{[3,4-dihydroxy-4-({[(2E)-3-(4-hydroxyphenyl)prop-2-enoyl]oxy}methyl)oxolan-2-yl]oxy}-4,5-dihydroxy-6-(hydroxymethyl)oxan-2-yl)oxy]phenyl}-4-oxo-3,4-dihydro-2H-1-benzopyran-7-yl)oxy]-3,4,5-trihydroxyoxane-2-carboxylic acid	29.1533	873.771	POS	1.15016e+07	1.05427e+07	1.11457e+07	1.18671e+07	7.60634e+06	1.11943e+07	1.15265e+07	1.13479e+07	1.2803e+07	1.16448e+07	1.08766e+07	1.02043e+07
	D	Chlorhexidine glucote	29.1533	898.781	POS	1.51545e+07	1.25525e+07	1.47925e+07	1.42705e+07	9.4826e+06	1.4913e+07	1.20763e+07	1.35147e+07	1.53845e+07	1.4742e+07	1.44204e+07	1.27714e+07
			29.1579	725.588	POS	510796	1.43284e+06	881819	424383	1.01046e+06	608321	2.02541e+06	1.11404e+06	1.04433e+06	1.42547e+06	618094	839150
	D	Acarbose 7IV-phosphate	29.1579	726.598	POS	366560	918054	671184	267932	782536	460234	1.38331e+06	913142	774558	1.06363e+06	465450	832148
	D	{[6-({5-[(6-{[(2-carboxyacetyl)oxy]methyl}-3,4,5-trihydroxyoxan-2-yl)oxy]-7-hydroxy-2-(4-oxocyclohexa-2,5-dien-1-ylidene)-2H-chromen-3-yl}oxy)-3,4,5-trihydroxyoxan-2-yl]methyl}[1-hydroxy-3-(4-hydroxy-3-methoxyphenyl)prop-2-en-1-ylidene]oxidanium	29.1579	858.752	POS	3.38221e+06	1.94397e+06	3.24944e+06	3.24855e+06	2.26644e+06	4.78865e+06	1.62597e+06	2.76264e+06	2.99011e+06	2.4367e+06	3.9494e+06	3.12805e+06
			29.1579	872.765	POS	1.81299e+07	1.68926e+07	1.8036e+07	1.8666e+07	1.21011e+07	1.79595e+07	1.84037e+07	1.85454e+07	2.07604e+07	1.86546e+07	1.77582e+07	1.61315e+07
			29.1595	736.542	POS	912379	891289	918564	901978	923889	855720	910454	868402	939812	1.06525e+06	1.32927e+06	834396
			29.1612	308.025	POS	347715	311584	372576	335663	341435	262893	374105	354911	391468	390256	359974	320950
			29.1612	724.585	POS	1.02687e+06	3.00855e+06	1.86304e+06	822834	2.397e+06	1.27641e+06	4.25413e+06	2.51803e+06	2.12126e+06	2.93195e+06	1.19823e+06	1.87184e+06
			29.1612	812.615	POS	227954	175717	316566	236485	77025.1	238505	96770.2	293762	187384	252547	336456	450422
	D	Hydroxyacetic acid uroporphyrin III	29.1618	847.757	POS	915015	642275	865000	858441	662033	965932	970765	983756	1.17599e+06	958108	902223	791613
			29.1647	384.04	POS	0	10481	0	14552.8	0	0	18597.8	0	18549.8	7062.37	0	0
			29.1647	665.461	POS	3.81657e+06	3.31545e+06	3.708e+06	3.6624e+06	3.44794e+06	3.86956e+06	3.54899e+06	3.85943e+06	3.43747e+06	4.24309e+06	4.4494e+06	3.41139e+06
			29.1647	804.261	POS	151491	120158	114003	97849.2	131894	106409	96266.8	65797.2	121111	119005	76112.6	114774
			29.1647	834.215	POS	874603	745953	1.13712e+06	812286	833522	824409	813776	984998	837449	786583	796812	710978
			29.1647	854.246	POS	1.12268e+06	1.03831e+06	1.34262e+06	1.11616e+06	1.18592e+06	1.18405e+06	1.18159e+06	1.11994e+06	1.36785e+06	1.53831e+06	1.12127e+06	954702
			29.1647	866.261	POS	53378	98633.8	91295	87080.9	147133	0	67854.2	91107.2	86524	82030.1	0	0
	D	[Gallocatechin(4alpha->8)]2catechin	29.1647	899.785	POS	7.43034e+06	7.20333e+06	6.90152e+06	6.76283e+06	4.54496e+06	6.69888e+06	6.80176e+06	6.88046e+06	7.88116e+06	7.18707e+06	6.91205e+06	6.33848e+06
	D	di-trans,poly-cis-Undecaprenyl diphosphate	29.1647	928.267	POS	904695	788780	1.0503e+06	943634	932390	975306	913667	965378	1.19112e+06	1.10252e+06	1.01114e+06	860170
			29.1657	722.569	POS	62860.1	2.16091e+06	346225	62410.4	462759	57219.5	1.78627e+06	555933	421788	762407	127810	314952
			29.1657	846.751	POS	1.6212e+06	1.22982e+06	1.39823e+06	1.52995e+06	1.31323e+06	1.69909e+06	2.01641e+06	1.68466e+06	2.17004e+06	1.94235e+06	1.66114e+06	1.64474e+06
			29.1669	75.6098	POS	1.3667e+06	1.0683e+06	1.30024e+06	1.33538e+06	1.20025e+06	1.35139e+06	1.19204e+06	1.27195e+06	1.20665e+06	1.37244e+06	1.58438e+06	1.33993e+06
			29.1691	708.508	POS	7.32709e+06	5.35049e+06	6.98492e+06	7.42122e+06	6.17482e+06	7.73973e+06	6.37922e+06	6.8164e+06	6.33242e+06	8.07073e+06	9.60135e+06	7.51078e+06
			29.1726	709.511	POS	3.30619e+06	2.64451e+06	3.22156e+06	3.56802e+06	2.79321e+06	3.46976e+06	2.9886e+06	3.28039e+06	3.15266e+06	3.76112e+06	4.12518e+06	3.78819e+06
			29.1726	860.767	POS	1.42104e+06	876718	1.35872e+06	1.26792e+06	913081	1.75595e+06	906751	1.07303e+06	1.46535e+06	978451	1.63206e+06	1.17989e+06
	D	3,4,5-trihydroxy-6-(2-hydroxy-4-{3,5,7-trihydroxy-4-[3,5,7-trihydroxy-2-(3-hydroxyphenyl)-3,4-dihydro-2H-1-benzopyran-8-yl]-6-[3,4,5-trihydroxy-6-(hydroxymethyl)oxan-2-yl]-3,4-dihydro-2H-1-benzopyran-2-yl}phenoxy)oxane-2-carboxylic acid	29.1852	901.8	POS	1.97517e+06	2.4053e+06	1.89776e+06	1.43118e+06	1.51052e+06	709253	3.53273e+06	806414	2.7408e+06	1.99691e+06	543573	1.19028e+06
			29.2048	834.752	POS	715787	375309	596904	726734	645739	973844	630936	526896	928893	545697	925289	757196
			29.2089	717.229	POS	151476	173967	270591	159124	170786	171521	194838	169080	216715	197742	238040	190613
			29.2089	743.193	POS	38481.7	0	43792.8	56954.7	0	32703.7	54564.4	40249.5	24784.2	16460.8	0	49020.5
			29.2089	805.264	POS	59790.6	41665.6	104245	71622.1	74034.9	69083.9	79905.1	65344.7	81688.2	86969.8	54719.2	57888.6
			29.2089	806.261	POS	44435.4	0	62644.8	68150	56614.2	51202.1	80011.4	31710.8	77043.4	89523	40036	41153.2
			29.2178	820.738	POS	406034	707055	355098	431465	463607	428323	533073	440225	477256	485941	468966	414398
			29.2178	861.775	POS	623957	335479	573631	592483	404328	792570	458502	389305	619185	329749	631611	197282
			29.2178	874.78	POS	7.72739e+06	7.26838e+06	7.48041e+06	7.31599e+06	5.46295e+06	7.35967e+06	1.07725e+07	7.78677e+06	9.8915e+06	8.32399e+06	7.51028e+06	6.67516e+06
			29.2178	900.796	POS	4.36509e+06	5.10294e+06	4.19522e+06	4.27936e+06	3.04648e+06	3.6748e+06	7.0572e+06	4.40356e+06	5.7419e+06	5.25523e+06	3.69506e+06	1.72565e+06
	D	3,3'-Digalloylprocyanidin B2	29.2246	883.736	POS	5.87381e+06	3.15652e+06	6.12504e+06	7.00487e+06	4.84194e+06	6.82142e+06	2.05352e+06	5.3232e+06	4.2774e+06	3.86007e+06	5.9041e+06	4.397e+06
			29.225	73.718	POS	1.3996e+06	1.11874e+06	1.27025e+06	1.3404e+06	1.20571e+06	1.31802e+06	1.21264e+06	1.32538e+06	1.24248e+06	1.39057e+06	1.56938e+06	1.37539e+06
			29.225	680.481	POS	3.46297e+07	2.81385e+07	3.32587e+07	3.45351e+07	3.06842e+07	3.59522e+07	3.08368e+07	3.31484e+07	3.20619e+07	3.51463e+07	4.06495e+07	3.44749e+07
			29.2313	882.729	POS	9.17079e+06	4.92268e+06	9.80837e+06	1.1289e+07	8.09492e+06	1.10161e+07	3.41971e+06	8.83975e+06	6.80176e+06	5.95659e+06	9.27225e+06	6.87867e+06
			29.2345	682.484	POS	3.7166e+06	764468	3.78872e+06	3.5108e+06	3.46172e+06	3.57954e+06	4.06108e+06	3.68588e+06	3.49949e+06	4.28114e+06	4.19071e+06	3.64513e+06
			29.244	647.458	POS	1.03777e+06	908835	1.24316e+06	944387	1.08411e+06	669826	937304	983201	927655	1.1676e+06	738735	659557
			29.244	664.457	POS	1.68036e+07	1.42197e+07	1.64201e+07	1.66734e+07	1.50885e+07	1.76489e+07	1.49402e+07	1.67435e+07	1.51582e+07	1.68811e+07	1.95189e+07	1.76374e+07
			29.2531	86.471	POS	78778.9	79634	113899	85719.8	74821.8	58504.2	77043.1	0	106329	86659.1	78983.4	24733.6
			29.2531	94.4733	POS	182610	177188	186165	168868	164011	165310	176631	169083	196943	226082	169056	148802
			29.2531	94.5844	POS	117745	109842	138213	117664	106743	117359	109424	115485	123918	150992	109355	97078
			29.2531	102.698	POS	96063.9	93089	120964	92020.1	87231.7	83317.4	108392	104504	119684	118160	96933.2	66339.3
			29.2531	718.228	POS	130463	103544	169268	150472	155867	127363	140159	114768	158538	151856	124221	60334.2
			29.2531	719.228	POS	15551.2	49533	63166.3	16899.2	59514.4	30751.7	77491.8	13130	58272.1	0	88275	49040.4
			29.2531	731.242	POS	109998	98387.9	78116.4	84865.3	61065.9	83217.4	83219.4	0	0	56700.2	83503.4	63990.5
			29.2531	732.243	POS	72674.2	0	43701.3	41793.4	36759	52633.7	0	0	74769.3	79415.8	64821.3	0
			29.2531	741.194	POS	20757.5	0	0	70665.8	21155.6	31821.3	86077.5	43384.8	94472.5	31405.8	98424	113657
			29.2531	760.197	POS	1.07473e+06	999175	1.58106e+06	1.1306e+06	1.29038e+06	1.16644e+06	728508	1.18676e+06	1.33622e+06	1.02127e+06	1.2206e+06	988124
			29.2531	761.198	POS	535914	533148	787791	657527	589741	486551	612557	618285	589695	552285	542837	566515
			29.2531	793.243	POS	31296.9	52757.2	100835	31176.6	50396.7	48929.4	68651.4	41532.1	52652.5	0	31916.5	50741.3
	D	PC(o-22:1(13Z)/20:4(8Z,11Z,14Z,17Z))	29.2531	851.248	POS	5.13661e+06	4.69507e+06	6.17377e+06	5.19259e+06	5.02468e+06	5.14222e+06	5.46135e+06	5.31007e+06	5.77141e+06	6.21859e+06	5.57984e+06	4.85524e+06
	D	PE-NMe(20:3(5Z,8Z,11Z)/24:1(15Z))	29.2531	867.265	POS	0	39976.9	0	39182.6	0	0	36901.1	0	0	0	0	0
			29.2583	582.485	POS	1.77049e+06	1.00112e+06	1.84756e+06	1.795e+06	2.549e+06	2.61555e+06	2.72471e+06	2.60055e+06	2.50843e+06	2.6428e+06	3.19713e+06	3.06467e+06
			29.2683	850.25	POS	6.39428e+06	6.05639e+06	46248.3	6.61666e+06	6.21851e+06	6.42429e+06	6.7449e+06	6.16134e+06	7.10697e+06	7.97889e+06	6.72212e+06	56418.8
			29.2792	430.088	POS	127027	149449	162830	125884	139722	119319	178366	140443	168025	142616	149033	35283.4
			29.2853	638.568	POS	2.40886e+06	861836	2.49068e+06	3.08517e+06	2.63869e+06	3.28989e+06	2.4433e+06	3.79191e+06	1.83397e+06	4.09753e+06	3.77244e+06	4.68408e+06
			29.2853	681.483	POS	1.63419e+07	1.34024e+07	1.51328e+07	1.6344e+07	1.43828e+07	1.68665e+07	1.38802e+07	1.57744e+07	1.52329e+07	1.62365e+07	1.88156e+07	1.65386e+07
			29.2853	835.757	POS	388554	185362	196226	329371	311498	563200	217362	189207	497633	167755	464943	380004
			29.3015	415.036	POS	67728.8	72527	99448.8	102879	43542.8	117300	114817	120174	102248	175725	133644	47627.8
			29.3015	648.463	POS	1.54386e+06	1.66095e+06	1.85477e+06	1.44908e+06	982617	1.71256e+06	1.70271e+06	3.78589e+06	1.02455e+06	2.98591e+06	2.27728e+06	3.55536e+06
			29.3032	214.046	POS	170345	143154	158920	221536	383118	118243	123014	109298	187575	174718	99561	183299
			29.3049	429.087	POS	353716	352233	399046	353530	353213	359062	469390	323457	432661	472475	378734	285867
			29.3065	875.785	POS	3.2511e+06	3.44452e+06	3.1642e+06	3.24801e+06	2.51305e+06	2.99252e+06	5.08217e+06	3.35568e+06	4.71887e+06	3.78754e+06	2.48197e+06	2.90358e+06
			29.3264	285.009	POS	20278	23233.7	4325.04	19151.7	22041.9	8964.13	14069.9	17392.4	31135.5	21158.1	23171.2	32817.1
			29.3264	324.074	POS	16471.5	40775.7	15412.2	19615.5	21068.3	17256.5	11646.3	0	42300.9	0	23252.1	51327.9
	D	Pipobroman	29.3264	357.067	POS	136934	171487	199748	188090	199531	158431	170321	132743	219314	51425.5	81723	111619
			29.3264	630.19	POS	5.65243e+06	5.38245e+06	6.42746e+06	5.63855e+06	5.85327e+06	5.73063e+06	5.97438e+06	5.21933e+06	5.73182e+06	7.55155e+06	6.01553e+06	4.6893e+06
			29.3318	704.209	POS	5.84497e+06	5.1808e+06	6.94811e+06	6.01329e+06	6.01152e+06	5.83901e+06	6.30541e+06	5.51423e+06	5.97087e+06	7.60926e+06	6.20963e+06	4.81428e+06
			29.3347	71.3574	POS	41042.6	258971	51094.3	28269.7	8687.46	38078.1	154572	265393	12866	212463	43578.8	131310
			29.3347	86.2489	POS	299052	258329	343182	300513	282161	270394	280937	228345	285155	299105	307615	224250
			29.3347	86.3601	POS	161828	130922	163120	157325	131056	159728	142266	121471	173326	135992	128681	124493
			29.3347	94.6955	POS	81964.1	49707.1	75444.7	76451.7	72003.8	48446.1	67937	66042	85376.2	89976.9	60893.3	45242.4
			29.3347	266.999	POS	0	15759.7	0	27699.5	64759.6	0	0	0	14366.9	16184.2	0	0
			29.3347	309.025	POS	28399.5	60900.8	52265.7	24654.3	77736.5	10401.2	47871.7	38024.7	60874.9	38461.7	50486.3	34290.2
			29.3347	341.017	POS	7120.33	8855.9	19206.9	0	16005.9	11798.8	26802.8	6392.57	24971.1	68196.1	5498.85	10930.7
			29.3347	584.205	POS	51787.5	0	0	0	0	0	0	0	39688.8	12783.1	73432.7	0
			29.3347	656.222	POS	162957	150889	252387	171551	176917	187488	187611	136568	175482	277688	105108	0
			29.3347	657.223	POS	117059	88627.8	116355	65862.2	83940.3	92940.7	104060	99201.5	118975	151966	93955.3	52020.7
			29.3347	686.178	POS	1.87823e+06	1.71992e+06	2.10635e+06	1.93332e+06	2.03043e+06	2.03298e+06	1.41489e+06	2.00381e+06	2.15633e+06	2.00564e+06	1.90702e+06	1.76308e+06
			29.3347	687.182	POS	782409	812484	897049	816311	706145	844935	512701	914056	891531	767990	762517	832797
			29.3347	730.24	POS	147641	165021	149391	79251.1	151639	171765	169662	0	112520	166746	102940	110439
			29.3347	746.24	POS	0	0	0	0	0	0	0	0	0	0	0	0
			29.3361	742.194	POS	61250.5	0	26830.1	48961.9	57052.8	0	50424.4	33018.1	69703.9	81847.9	62974	41321
			29.3721	778.227	POS	4.92508e+06	4.60031e+06	5.74378e+06	5.40976e+06	5.10307e+06	5.24581e+06	5.52741e+06	4.81993e+06	5.77001e+06	6.33143e+06	5.64203e+06	4.3529e+06
			29.3743	130.159	POS	336488	341285	479151	409616	350175	336464	402610	446246	360357	347828	393872	363884
			29.3743	282.069	POS	43714.9	16544.7	19469.6	19972.4	0	35048.6	25350.5	26143.8	15913.4	15564	0	24420
	D	TG(14:1(9Z)/18:0/14:1(9Z))	29.4095	776.23	POS	9.35078e+06	8.49728e+06	1.06928e+07	9.85087e+06	9.08735e+06	9.12677e+06	9.82322e+06	8.82509e+06	9.60075e+06	1.12656e+07	9.9644e+06	7.80985e+06
			29.4342	629.194	POS	8.49101e+06	7.88292e+06	9.42503e+06	8.60549e+06	8.41863e+06	8.58494e+06	8.8658e+06	7.57143e+06	8.46553e+06	1.07567e+07	8.81694e+06	6.98463e+06
			29.4366	197.081	POS	460802	315752	582448	587840	419715	578018	257632	500467	374289	279714	692273	549243
			29.4589	730.519	POS	1.26168e+06	1.00829e+06	905916	1.15272e+06	2.35794e+06	884248	1.24763e+06	1.32638e+06	1.57503e+06	618652	818789	180106
			29.4589	848.766	POS	2.39192e+06	1.63814e+06	1.62799e+06	2.25327e+06	1.6457e+06	2.11696e+06	3.72886e+06	2.27556e+06	3.20598e+06	2.40708e+06	1.99943e+06	1.83694e+06
			29.466	705.209	POS	2.37881e+06	2.29003e+06	3.00859e+06	2.64501e+06	2.5167e+06	2.42726e+06	2.75097e+06	2.30323e+06	2.6915e+06	3.0492e+06	2.8605e+06	2.18247e+06
			29.4732	642.21	POS	296862	354657	402751	262593	369681	339060	335528	314837	374146	326933	284033	323184
			29.4732	643.208	POS	139508	97247.3	173232	141206	217188	187272	214938	140903	238089	160360	147335	149426
			29.4732	777.23	POS	6.53373e+06	5.91689e+06	7.5986e+06	6.91721e+06	6.369e+06	6.2867e+06	7.24385e+06	6.35648e+06	7.12529e+06	8.01871e+06	7.15509e+06	5.7147e+06
	D	CE(22:2(13Z,16Z))	29.4872	706.21	POS	1.08832e+06	1.07496e+06	1.39783e+06	1.18585e+06	1.08432e+06	1.08473e+06	1.30011e+06	731406	1.23115e+06	1.41504e+06	452852	877206
			29.5676	631.193	POS	2.30432e+06	2.27962e+06	2.60585e+06	2.37505e+06	2.34887e+06	2.42016e+06	2.42399e+06	1.96327e+06	2.31762e+06	2.82075e+06	2.51658e+06	2.06474e+06
			29.5676	658.225	POS	48589.6	72565.4	39916.1	101299	46093.4	55805.5	37043.7	0	95074.8	68012.5	37095	0
	D	Kaempferol 3-(6'-acetylgalactoside) 7-rhamnoside	29.6141	637.557	POS	6.67001e+06	2.29944e+06	7.23995e+06	6.64454e+06	4.73376e+06	8.83776e+06	5.83546e+06	1.29329e+07	4.27109e+06	1.28376e+07	1.13389e+07	1.43652e+07
			29.6159	504.107	POS	15041.8	7034.24	0	0	37589.2	9174.58	12392.7	12902.4	30750.8	28615	23844	17818.4
			29.6265	70.5053	POS	2.86575e+06	920290	2.92478e+06	3.18185e+06	1.75654e+06	4.17888e+06	1.76322e+06	5.24963e+06	1.52436e+06	4.48292e+06	4.87512e+06	5.55078e+06
			29.6265	70.6167	POS	1.29606e+06	354201	1.28855e+06	1.43729e+06	755233	1.91106e+06	785583	2.44212e+06	685343	2.08484e+06	2.17577e+06	2.50315e+06
			29.6265	248.058	POS	592482	641473	718192	736076	703081	551159	705696	622273	613493	754587	657038	565177
			29.6265	285.22	POS	962720	604778	879359	799857	1.0788e+06	1.04518e+06	1.88807e+06	1.48721e+06	1.26356e+06	1.43389e+06	1.25586e+06	1.69954e+06
	D	[Nitrilotris(methylene)]trisphosphonic acid	29.6651	300.061	POS	88227	92193.7	104338	58946.2	136894	75935.7	117342	46012.3	78434.7	103784	66698.9	47841.9
	D	[4-({[7,8,8,12,13,22-hexahydroxy-19-(hydroxymethyl)-3,6,16-trioxo-2,17,20,23-tetraoxapentacyclo[16.3.1.1tricosa-4,10,12,14-tetraen-21-yl]oxy}carbonyl)-2,6-dihydroxyphenyl]oxidanesulfonic acid	29.6978	731.529	POS	1.39233e+06	327450	1.05901e+06	1.38131e+06	2.95949e+06	1.10889e+06	1.73819e+06	1.5942e+06	2.17026e+06	2.06083e+06	1.14713e+06	887412
			29.7591	299.061	POS	542183	551517	697452	576139	622606	597115	632534	584829	624003	668455	671454	522229
			29.7591	322.077	POS	405055	385473	497070	379112	439360	297289	479364	366925	397253	579882	605180	578975
			29.7847	520.138	POS	278865	207709	287485	238552	311365	243851	327097	200088	256410	297938	370726	224204
			29.7938	92.0366	POS	574748	503600	519729	444010	732643	659566	592403	580858	655989	527740	363194	628569
			29.7938	703.212	POS	8.40962e+06	6.90419e+06	9.28523e+06	8.02147e+06	7.82513e+06	7.84289e+06	8.53814e+06	7.40364e+06	8.22485e+06	1.04479e+07	8.54279e+06	6.10534e+06
	D	Sennoside C	29.7938	849.771	POS	550231	928497	920055	860396	931672	1.23913e+06	2.06151e+06	1.19526e+06	1.69569e+06	832207	1.17187e+06	476798
	D	6-{[6-(3,4-dihydroxy-6-methyl-5-oxooxan-2-yl)-2-(3,4-dihydroxyphenyl)-5-hydroxy-4-oxo-4H-chromen-7-yl]oxy}-3,4,5-trihydroxyoxane-2-carboxylic acid	29.7983	607.491	POS	1.18509e+06	3.10819e+06	1.53013e+06	622615	321629	692439	1.83067e+06	3.07234e+06	690878	2.50595e+06	1.18876e+06	1.65131e+06
			29.7983	617.514	POS	2.7887e+06	1.30974e+06	3.0329e+06	3.01933e+06	1.63571e+06	4.03653e+06	2.22415e+06	5.72427e+06	1.58476e+06	4.99355e+06	5.2974e+06	6.11049e+06
	D	2'-(6-Acetylglucosyl)astragalin	29.7983	653.553	POS	658894	637705	709563	669431	811080	1.04513e+06	1.12597e+06	1.52073e+06	612607	1.50559e+06	1.53185e+06	1.77949e+06
			29.801	634.538	POS	7.70071e+07	2.48265e+07	8.12345e+07	8.93383e+07	4.7829e+07	1.17385e+08	4.80215e+07	1.48156e+08	4.18826e+07	1.26155e+08	1.35707e+08	1.55372e+08
	D	Actinorhodin	29.8012	635.542	POS	3.4043e+07	1.08647e+07	3.5774e+07	3.93055e+07	2.15146e+07	5.21954e+07	2.15201e+07	6.47569e+07	1.86853e+07	5.51707e+07	5.97192e+07	6.94389e+07
	D	3,4,5-trihydroxy-6-({5-hydroxy-4-oxo-6-[3,4,5-trihydroxy-6-(hydroxymethyl)oxan-2-yl]-2-(2,4,5-trihydroxyphenyl)-4H-chromen-7-yl}oxy)oxane-2-carboxylic acid	29.8029	641.516	POS	876680	1.47811e+06	1.19888e+06	724704	634845	818255	1.34399e+06	1.86983e+06	651070	1.72173e+06	1.09393e+06	1.12611e+06
			29.8055	499.305	POS	879399	910028	781783	598153	1.81681e+06	2.6304e+06	2.80835e+06	1.8708e+06	1.43407e+06	2.58286e+06	3.41988e+06	3.51798e+06
			29.8055	608.523	POS	4.26514e+06	1.24033e+06	4.91009e+06	6.84725e+06	1.89642e+06	6.30896e+06	1.92382e+06	8.36245e+06	2.00448e+06	5.98639e+06	5.14226e+06	7.61556e+06
			29.8055	618.514	POS	1.21743e+06	461647	1.33802e+06	1.28027e+06	750678	1.72988e+06	945976	2.45248e+06	703084	2.23293e+06	2.22117e+06	2.46488e+06
	D	Caloxetate trisodium	29.8055	632.523	POS	1.28268e+07	2.88221e+06	1.62397e+07	1.89138e+07	7.2511e+06	2.37984e+07	6.88346e+06	2.83713e+07	6.72998e+06	1.96287e+07	2.08507e+07	3.20881e+07
			29.8068	624.518	POS	1.31858e+06	1.66864e+06	1.73526e+06	802456	463827	1.35887e+06	1.53878e+06	3.13883e+06	787620	2.57512e+06	2.27782e+06	3.21113e+06
	D	Cyanidin 3-O-rutinoside	29.8081	596.522	POS	4.47706e+06	974728	3.85756e+06	4.95495e+06	1.76767e+06	6.55495e+06	1.12688e+06	6.07365e+06	1.46138e+06	4.09726e+06	7.08736e+06	6.00223e+06
	D	Isobutrin	29.8081	597.528	POS	1.90289e+06	399207	1.54481e+06	1.93742e+06	721204	2.49013e+06	498758	2.63029e+06	628636	1.66458e+06	2.83e+06	2.53672e+06
			29.8081	610.539	POS	5.20118e+07	1.27577e+07	4.77525e+07	6.70511e+07	1.74093e+07	5.91112e+07	1.91371e+07	7.8034e+07	1.93986e+07	5.62023e+07	6.17195e+07	6.40266e+07
	D	2-(2,5-dihydroxy-4-methoxyphenyl)-5,7-dihydroxy-6-[3,4,5-trihydroxy-6-(hydroxymethyl)oxan-2-yl]-8-(3,4,5-trihydroxyoxan-2-yl)-4H-chromen-4-one	29.8081	611.543	POS	2.253e+07	5.67426e+06	2.13569e+07	2.91835e+07	7.44053e+06	2.50916e+07	8.3299e+06	3.47369e+07	8.35777e+06	2.50785e+07	2.67105e+07	2.85669e+07
	D	Quercetin 3-O-beta-D-glucosyl-(1->2)-beta-D-glucoside	29.8081	627.538	POS	1.29435e+06	1.44532e+06	1.44269e+06	1.0365e+06	764695	1.73645e+06	1.07242e+06	3.73202e+06	871893	2.91504e+06	2.1358e+06	2.88249e+06
	D	CMP-pseudaminic acid	29.8081	640.516	POS	1.51382e+06	3.45884e+06	2.33e+06	1.2288e+06	691749	1.19341e+06	2.76477e+06	3.51227e+06	918512	3.28155e+06	1.77172e+06	1.96665e+06
	D	Malonylapiin	29.8081	651.537	POS	1.76007e+06	1.69211e+06	1.99937e+06	1.5901e+06	1.40634e+06	2.83622e+06	2.00486e+06	4.55602e+06	1.23111e+06	4.37041e+06	3.7888e+06	4.64702e+06
			29.8084	652.549	POS	1.60901e+06	1.49239e+06	1.77745e+06	1.59893e+06	1.85277e+06	2.54293e+06	2.62682e+06	3.88269e+06	1.44274e+06	3.67573e+06	3.54669e+06	4.04637e+06
	D	1-Hydroxy-2-methyl-2-butenyl 4-diphosphate	29.8087	263.094	POS	0	0	0	0	94414	0	0	0	0	41978.3	0	0
			29.8087	569.191	POS	154548	171319	177580	197172	189391	95921	216257	131363	157096	226248	155876	197441
			29.8087	636.553	POS	1.78595e+07	6.01358e+06	1.99949e+07	1.91866e+07	1.28149e+07	2.63339e+07	1.52965e+07	3.60355e+07	1.11485e+07	3.47009e+07	3.2389e+07	4.02532e+07
	D	Phosphatidylinositol-3,4,5-trisphosphate	29.8087	645.209	POS	0	0	49592.1	0	0	0	57178.8	0	41630	0	0	0
	D	Cer(d18:0/25:0)	29.8087	667.173	POS	0	28249.9	0	61113.4	0	0	94946.2	0	19431.2	58728.9	0	0
			29.8087	727.141	POS	0	0	0	30196.2	0	0	0	0	0	0	0	0
	D	6-[4-(5,7-dihydroxy-3-{[3,4,5-trihydroxy-6-(hydroxymethyl)oxan-2-yl]oxy}-5H-chromen-2-yl)-2-hydroxyphenoxy]-3,4,5-trihydroxyoxane-2-carboxylic acid	29.8107	626.534	POS	3.25142e+06	3.54563e+06	3.41755e+06	3.26627e+06	1.74586e+06	4.13675e+06	3.35253e+06	8.74258e+06	2.11456e+06	7.27689e+06	5.24225e+06	6.44157e+06
			29.8107	650.534	POS	4.34997e+06	3.98214e+06	4.58562e+06	4.00477e+06	3.29624e+06	6.45982e+06	4.80149e+06	1.07273e+07	2.84932e+06	9.85258e+06	8.91925e+06	1.05124e+07
	D	[3-(3,4-dihydroxyphenyl)-1-hydroxyprop-2-en-1-ylidene][(6-{[2-(3,4-dihydroxyphenyl)-7-hydroxy-5-oxo-5H-chromen-3-yl]oxy}-3,4,5-trihydroxyoxan-2-yl)methyl]oxidanium	29.8165	612.55	POS	6.53166e+06	1.42586e+06	6.17323e+06	8.32153e+06	2.26286e+06	7.6175e+06	2.80532e+06	1.00843e+07	2.51004e+06	7.24052e+06	8.03141e+06	8.31821e+06
			29.8306	589.481	POS	914684	1.08614e+06	1.06206e+06	534567	330264	615198	973174	1.92219e+06	424793	1.61768e+06	978141	1.58252e+06
	D	Bowdichione	29.8374	299.257	POS	276615	78408.4	225181	237544	24751.5	310246	59217.3	385214	0	223636	406536	320009
			29.8385	373.097	POS	1.18352e+06	1.14596e+06	1.29556e+06	1.13886e+06	1.31554e+06	1.0913e+06	1.13316e+06	944302	1.13604e+06	1.31687e+06	1.24069e+06	956405
	D	Manniflavanone	29.8491	591.497	POS	2.02147e+06	2.79851e+06	2.15438e+06	2.00833e+06	899728	2.29678e+06	2.43077e+06	6.37319e+06	1.15518e+06	4.97982e+06	2.8396e+06	4.64451e+06
			29.8529	70.0222	POS	73585.4	86290.4	121493	68721	71703.2	100043	79203.5	55483.2	117086	81942.5	67154.1	0
			29.8529	571.189	POS	0	36117.3	59465.7	0	28441.1	0	21868.6	0	0	0	0	0
			29.8583	616.5	POS	1.44209e+06	1.05927e+06	1.68878e+06	1.66631e+06	831910	1.92588e+06	1.35977e+06	3.18119e+06	1.04148e+06	2.75134e+06	2.33637e+06	2.88111e+06
			29.8583	648.518	POS	1.31718e+06	1.4363e+06	1.62531e+06	1.449e+06	768769	1.68321e+06	1.17642e+06	3.67089e+06	799584	2.81347e+06	2.08601e+06	3.37132e+06
	D	Luteolin 7-O-[beta-D-glucuronosyl-(1->2)-beta-D-glucuronide]	29.8627	639.494	POS	816177	34064.4	1.32584e+06	1.47776e+06	737652	1.97178e+06	643285	1.00182e+06	1.00949e+06	1.04533e+06	2.17368e+06	1.14385e+06
			29.8681	281.05	POS	238435	275277	289188	184907	288905	178108	291052	222283	264642	214996	133550	117620
			29.8681	447.117	POS	574319	519117	626411	539480	654630	599809	558734	523652	581616	686674	585039	438119
			29.893	98.071	POS	6.56613e+06	1.13659e+07	1.49682e+07	2.54709e+07	2.67813e+07	1.93955e+07	9.56338e+06	1.19624e+07	2.8688e+07	1.05558e+07	1.42622e+07	2.3427e+07
			29.8951	446.12	POS	969491	906770	1.08983e+06	891862	984729	837052	992109	778377	1.01257e+06	962605	938310	809675
	D	3',5'-Diiodo-L-thyronine-beta-D-glucuronoside	29.8951	702.211	POS	1.27012e+07	1.09025e+07	1.4171e+07	1.22445e+07	1.19894e+07	1.16743e+07	1.28307e+07	1.14028e+07	50298.8	1.55792e+07	1.36739e+07	9.77691e+06
			29.8971	283.029	POS	6805.45	21637.8	34513.6	36545.8	13918	16678	15454.5	11824.1	52271.2	14716	4290.21	0
			29.8971	489.055	POS	10205.1	14057.3	0	0	0	0	0	0	0	0	0	0
			29.8971	570.187	POS	100033	121381	145198	77762.5	108745	0	126240	72295	124746	99155.5	34293.2	62194.4
			29.8971	581.105	POS	16274.5	19879.6	17723.8	15947	22251	25702.8	47426.2	0	10920.5	14990	0	24962.1
			29.8971	582.207	POS	169560	128042	143830	158250	148238	183206	179526	95580.7	140401	161919	146017	96183.4
			29.8971	583.207	POS	97939.5	37979.1	94709.7	12614.3	99862.2	31865.5	19810.8	0	51570.2	75386.8	92947.8	0
	D	Cer(d18:0/24:0)	29.8971	653.12	POS	0	14883.1	0	0	0	0	0	0	0	0	0	0
	D	beta-Sitosterol palmitate	29.8971	654.124	POS	0	0	0	0	0	15835.5	0	0	0	0	0	0
			29.8971	668.173	POS	54713	0	0	0	0	0	0	66068.2	36504.8	83531.8	0	0
			29.9071	372.101	POS	2.22616e+06	1.98965e+06	2.09979e+06	1.9295e+06	2.12414e+06	1.99122e+06	2.12959e+06	1.71172e+06	2.01921e+06	2.20293e+06	1.95545e+06	1.45796e+06
	D	Cisplatin	29.9126	301.058	POS	68101.6	37006.7	26122.8	13765.4	57289.1	9835.64	40013.1	0	63471.5	38241.9	23489.3	47442.6
			29.9212	249.057	POS	52958.4	63964.8	68768.8	33751.9	55590.1	11800.3	70499.5	27941.3	83546.9	60000	12971.4	21704.1
			29.9429	580.104	POS	22519.8	30125.4	62796.9	34630.5	17641.1	29917.8	22440.7	19131.9	23417.1	31169.4	34183.9	0
			29.9429	594.158	POS	18436.3	73124.9	69367.2	18612.4	157074	0	108690	53590.8	94793.4	0	0	0
	D	Chloramben	29.9604	207.032	POS	338875	144587	385756	506071	361950	319886	330562	257369	391081	315717	361647	437627
			29.9604	241.073	POS	119748	136437	53431	40230.1	92936.3	23635.3	142243	75177.3	116119	82223.6	60876.3	101396
			29.9604	463.129	POS	4.32312e+06	3.86072e+06	4.40392e+06	3.87626e+06	4.51776e+06	4.2781e+06	4.09857e+06	3.23093e+06	4.35766e+06	4.7312e+06	4.12492e+06	3.37554e+06
			29.9604	556.174	POS	4.55025e+06	3.88637e+06	4.71121e+06	4.11476e+06	4.63871e+06	4.05574e+06	4.70093e+06	4.11348e+06	4.01446e+06	5.26639e+06	4.43503e+06	3.29803e+06
			29.9638	202.108	POS	288126	169944	142170	177349	616510	355204	112570	296562	339373	237079	279602	238286
			29.9638	224.062	POS	425710	211973	440931	194329	249917	416443	218616	288322	292396	272704	327872	335263
			29.9665	364.102	POS	66547.9	24058.9	23955.7	29595.2	61336.1	51074	57547	116191	47909.4	45411.9	35533.9	36731.5
			29.98	592.501	POS	896180	1.11592e+06	1.00253e+06	836973	529234	1.02887e+06	978063	2.7445e+06	498919	2.10622e+06	1.18137e+06	1.92053e+06
			29.9887	73.0463	POS	0	0	0	0	0	0	0	0	0	0	37114.6	0
			29.9887	78.0245	POS	465032	390391	471664	429224	433814	421598	451742	408116	467984	545378	471026	334846
			29.9887	416.035	POS	20967.6	0	38246.5	10944.3	18790.1	0	9772.07	0	45155.9	0	19678.3	0
			29.9887	506.086	POS	85910.1	14892.9	79455	51110.5	64915.6	0	46212.7	45119.7	86886.4	0	0	0
			29.9887	632.189	POS	894507	933929	975595	553472	936716	941005	711834	548621	986790	1.37532e+06	968349	712586
			29.9887	639.071	POS	0	0	0	0	0	0	0	0	0	0	0	0
			30.0342	392.133	POS	0	0	0	0	0	0	0	0	0	0	0	0
			30.0602	297.081	POS	1.62114e+06	1.62525e+06	1.76285e+06	1.57915e+06	1.73172e+06	1.59248e+06	1.81288e+06	1.44185e+06	1.70362e+06	1.75075e+06	1.49649e+06	1.25263e+06
			30.1083	877.8	POS	121313	507113	102932	333343	305601	9110.34	1.13951e+06	425473	896455	564608	106987	143764
			30.1669	369.057	POS	0	0	0	0	0	0	0	0	0	0	0	0
			30.2169	579.103	POS	100109	100858	79670.1	38541.8	44264.3	72913.6	109199	0	132683	47854	41351.4	43529.3
			30.2219	507.085	POS	70561.9	0	15001.4	0	6650.83	0	0	0	30293	0	0	0
	D	(3'-Apiosyl-6'-malonyl)astragalin	30.2257	667.531	POS	1.16631e+06	2.7019e+06	1.52178e+06	839689	833058	1.13765e+06	2.4751e+06	3.03305e+06	619188	3.26341e+06	1.44628e+06	2.13448e+06
			30.3478	658.525	POS	578913	4.288e+06	789596	466562	322582	515651	3.17836e+06	1.12049e+06	343638	1.08631e+06	285987	426043
	D	Clofazimine glucuronide	30.3556	666.528	POS	2.4744e+06	6.40213e+06	3.66915e+06	1.70951e+06	1.68928e+06	2.52341e+06	5.77785e+06	7.04848e+06	1.87898e+06	7.64225e+06	3.13885e+06	5.39377e+06
			30.4387	411.045	POS	265104	57913.3	174437	16844.2	0	59347.9	141012	5.22113e+06	456253	3.31993e+06	1.20501e+07	884966
			30.4387	642.527	POS	2.99569e+06	8.78952e+06	3.89026e+06	2.20703e+06	1.24595e+06	2.35888e+06	5.18715e+06	8.34222e+06	1.5485e+06	7.53323e+06	3.19802e+06	5.21643e+06
			30.4427	348.079	POS	7336.05	36676	9029.64	0	69378.7	0	8145.98	0	0	0	0	0
			30.4459	668.542	POS	1.53801e+06	2.03847e+06	1.33651e+06	868564	1.14959e+06	1.46731e+06	2.27038e+06	2.21891e+06	1.04541e+06	2.47799e+06	2.11381e+06	2.34781e+06
			30.4505	876.794	POS	884801	1.91164e+06	905362	828614	1.34857e+06	774103	3.42498e+06	525055	2.07636e+06	1.82964e+06	739153	880090
	D	2-Bromo-1H-indole-3-carboxaldehyde	30.4528	225.06	POS	186215	209730	194143	157292	151636	189642	279587	121862	171867	150055	156583	102829
	D	Myricetin 3,3'-digalactoside	30.4544	643.53	POS	1.28468e+06	3.38592e+06	1.59597e+06	993827	522343	958883	2.20015e+06	3.54085e+06	684639	3.07826e+06	1.27117e+06	2.02506e+06
			30.4557	488.393	POS	206894	166292	181639	167284	67159.7	344129	351034	210942	95301.7	185590	139817	398578
	D	L-2-Aminoadipate adenylate	30.4557	491.371	POS	221694	405022	366906	196098	194006	372501	359225	404309	196628	323394	209126	334857
			30.4586	669.549	POS	514404	649610	580166	190257	389283	536333	919300	884298	391184	927403	846956	946906
			30.4772	850.781	POS	452221	743105	318342	508494	471421	795989	1.62431e+06	557453	891405	652233	859004	444703
			30.4974	298.081	POS	322273	285081	330888	293863	378571	360653	388079	272536	320294	375842	300074	209898
			30.4974	505.086	POS	92262.3	19410.6	191872	139292	69553.8	116845	26184	78923.7	124032	16799	33786.3	0
			30.5034	902.811	POS	529256	1.03656e+06	501491	527187	468811	270006	2.02455e+06	312895	1.2842e+06	1.08602e+06	370668	383248
			30.542	465.127	POS	1.06438e+06	952516	1.00778e+06	918199	1.11421e+06	999227	1.07001e+06	796040	1.05556e+06	1.25975e+06	883360	895409
			30.542	522.115	POS	48224.3	48055.6	69311.4	80898.6	80287.7	47626.6	111205	18836.3	58017.4	73544.9	52746.5	44344.8
	D	3'-Phosphoadenylylselete	30.542	555.175	POS	7.12764e+06	5.589e+06	7.03901e+06	6.24226e+06	7.07458e+06	6.16224e+06	6.85907e+06	5.7344e+06	6.31187e+06	7.89931e+06	6.59341e+06	4.92162e+06
	D	NTP	30.5628	389.111	POS	431877	388417	397928	363891	439220	405751	429993	350662	397178	450487	353666	336277
	D	Dihydroxyaluminium	30.609	138.077	POS	3.14658e+06	3.69516e+06	3.3275e+06	3.90609e+06	3.01034e+06	3.95255e+06	3.91108e+06	3.70967e+06	3.19353e+06	3.7976e+06	3.47914e+06	3.05117e+06
			30.6361	149.044	POS	225415	297607	270587	249193	275603	211174	276557	219018	257240	393345	237068	360372
	D	Enterochelin	30.7349	670.559	POS	428787	415277	326098	268454	219677	357845	435209	616282	335178	401916	341487	573914
	D	Ipecoside	30.7797	566.569	POS	295268	401628	132379	135694	170844	267635	98342.1	113367	194241	306319	207640	227702
			30.7874	174.127	POS	2.93403e+06	2.96802e+06	2.55481e+06	2.51481e+06	4.33029e+06	2.73289e+06	2.55162e+06	2.6821e+06	3.03827e+06	748458	2.67208e+06	2.8253e+06
			30.9343	432.068	POS	0	0	48316.1	24530	19457.8	0	0	0	28884.8	0	0	17726.3
			30.9792	491.033	POS	0	0	0	0	0	0	0	0	0	0	0	0
			30.9873	392.331	POS	2.53085e+07	3.34768e+07	3.43699e+07	3.58688e+07	1.9752e+07	4.17372e+07	3.37534e+07	2.83546e+07	4.43937e+07	3.36861e+07	3.33048e+07	4.50238e+07
			31.0266	101.071	POS	5.03325e+06	4.59158e+06	2.65748e+06	5.26395e+06	9.71637e+06	6.73081e+06	6.02265e+06	6.5662e+06	1.32497e+07	5.89324e+06	7.72911e+06	6.74746e+06
			31.0638	526.41	POS	587533	698591	749800	417378	268018	982827	469053	892883	361391	497960	499037	532193
			31.0638	628.513	POS	397802	776101	378128	202550	199525	234060	336873	762268	436539	592096	418120	670697
			31.0638	696.505	POS	346560	387707	467644	213978	153501	174355	829294	410697	186768	403380	238199	284323
	D	Cellulose triacetate	31.0878	538.537	POS	2.10914e+06	1.66765e+06	1.71252e+06	1.6587e+06	1.39726e+06	1.64098e+06	1.6339e+06	2.13099e+06	1.33795e+06	2.22795e+06	1.47521e+06	1.83029e+06
	D	2-Protocatechoylphloroglucinolcarboxylate	31.1612	307.226	POS	110157	448818	185634	120302	354253	307187	510695	627742	70041.8	610320	280731	912987
	D	Uracil	31.1676	113.096	POS	503162	495458	426161	468807	528890	528690	521669	561520	515470	510465	531006	478002
			31.1704	467.372	POS	663223	992090	694147	498236	157902	658336	569342	853821	437134	418688	390653	402451
			31.1737	355.986	POS	82660.9	0	132457	0	0	0	21371.6	2.8601e+06	227257	1.48582e+06	6.56351e+06	479385
	D	2,4,5-trihydroxy-3-[3-hydroxy-4-methoxy-5-(3,4,5-trihydroxybenzoyloxy)benzoyloxy]benzoic acid	31.1783	505.37	POS	1.18885e+06	2.72278e+06	1.78929e+06	898104	1.67375e+06	890616	3.5608e+06	1.86877e+06	1.55839e+06	2.4638e+06	1.66339e+06	2.36063e+06
	D	8-Hydroxypinoresinol 4-glucoside	31.2018	537.534	POS	7.33367e+06	5.57694e+06	7.04415e+06	6.55747e+06	5.28681e+06	6.08731e+06	6.31569e+06	8.86037e+06	4.89278e+06	8.40252e+06	4.79477e+06	7.07982e+06
			31.2018	565.565	POS	884736	1.10578e+06	389363	357995	431708	760457	229356	326417	483237	737572	525458	608549
	D	8-Acetoxy-4'-methoxypinoresinol 4-glucoside	31.3014	593.598	POS	88895.7	130305	19611.2	34183.8	28733.7	0	0	49097.5	23947.9	101201	22191.6	33218
			31.3265	316.235	POS	2.98893e+06	8.57416e+06	3.84013e+06	1.84139e+06	3.45612e+06	2.37283e+06	8.8069e+06	4.48261e+06	3.11945e+06	5.69089e+06	3.55229e+06	5.49495e+06
			31.3306	647.169	POS	0	0	0	0	0	0	0	0	0	0	20852.6	0
	D	3-Phospho-D-glyceroyl phosphate	31.4834	267.049	POS	0	15770.7	0	0	42287.4	0	0	0	0	0	0	0
			31.4852	136.086	POS	332556	355669	300631	331338	646536	484867	253342	355352	524931	205953	270087	292188
			31.4921	312.326	POS	255386	273216	74603.8	221609	223470	174685	137226	263398	100191	133682	64221.1	140211
	D	Bronopol	31.498	200.996	POS	49740.6	0	172612	143381	0	18617.7	55134.7	93480.7	0	37032.5	15767.1	276808
	D	Myxochelin C	31.5313	540.534	POS	1.89307e+06	809381	3.16631e+06	2.09838e+06	1.09968e+06	1.63454e+06	690803	1.74229e+06	1.08163e+06	1.62085e+06	1.18106e+06	2.15682e+06
			31.5434	333.299	POS	0	0	0	0	0	597299	99132.8	0	0	254412	164375	1.03249e+06
	D	2-amino-4-({1-[(carboxymethyl)-C-hydroxycarbonimidoyl]-2-{[1-(6,7-dimethoxy-2H-1,3-benzodioxol-5-yl)-1-hydroxy-3-oxopropan-2-yl]sulfanyl}ethyl}-C-hydroxycarbonimidoyl)butanoic acid	31.5675	560.539	POS	4.9958e+06	4.60511e+06	7.06367e+06	5.23878e+06	4.61552e+06	3.81805e+06	8.12651e+06	9.41255e+06	3.96194e+06	8.77202e+06	2.49792e+06	5.95004e+06
			31.5709	165.113	POS	1.02472e+06	670543	904964	996534	1.8721e+06	1.74323e+06	897985	1.42845e+06	1.46386e+06	728991	815442	1.33867e+06
	D	Gravacridonetriol glucoside	31.5915	520.508	POS	759584	443505	686152	598655	327745	682020	626763	1.06332e+06	617556	605211	324499	723911
	D	Flumequine	31.6145	262.252	POS	204776	128225	214609	216630	172780	155249	219750	297482	139668	266496	187882	131258
			31.6145	541.539	POS	636156	280406	1.10139e+06	853447	412254	731873	107928	744384	384249	612119	411579	819792
			31.6245	579.552	POS	7.56251e+06	7.37466e+06	9.87742e+06	7.75508e+06	6.8251e+06	5.87427e+06	1.23446e+07	1.42044e+07	5.81716e+06	1.31214e+07	4.02303e+06	8.79776e+06
	D	Sodium caffeine benzoate	31.634	339.294	POS	618482	557932	814327	1.3459e+07	9.78e+06	1.66143e+07	1.06088e+07	1.08781e+07	531526	1.01846e+07	7.0608e+06	1.56016e+06
	D	Genipin 1-beta-gentiobioside	31.7068	551.523	POS	2.15397e+06	1.44133e+06	2.4599e+06	2.24443e+06	1.8035e+06	2.35581e+06	2.13058e+06	3.2547e+06	1.39141e+06	2.35467e+06	1.5714e+06	2.38209e+06
			31.7296	176.092	POS	431816	276726	304151	399128	1.13206e+06	440553	277629	605922	893358	405070	604719	514915
	D	[2,6-dihydroxy-3-(3-phenylpropanoyl)phenyl]oxidanesulfonic acid	31.8015	339.345	POS	1.20546e+07	1.2594e+07	6.41307e+06	1.3459e+07	9.76959e+06	1.66721e+07	1.05229e+07	1.08781e+07	7.94615e+06	9.97458e+06	6.67738e+06	7.69502e+06
	D	2-amino-4-({1-[(carboxymethyl)-C-hydroxycarbonimidoyl]-2-{[1-hydroxy-1-(7-methoxy-2-oxo-2H-chromen-6-yl)-3-oxobutan-2-yl]sulfanyl}ethyl}-C-hydroxycarbonimidoyl)butanoic acid	31.8058	568.564	POS	3.62622e+06	1.79384e+06	5.31163e+06	5.07752e+06	3.1062e+06	4.84942e+06	2.37123e+06	2.81851e+06	2.68733e+06	4.48504e+06	2.6503e+06	3.80849e+06
			31.8126	245.193	POS	1.24285e+06	1.3278e+06	1.17257e+06	1.04005e+06	1.29e+06	1.47501e+06	1.532e+06	1.71304e+06	940214	1.19593e+06	1.29125e+06	933815
			31.8126	546.523	POS	5.9582e+06	4.67582e+06	8.11797e+06	6.27123e+06	5.32801e+06	5.82045e+06	7.85084e+06	9.1766e+06	4.44622e+06	8.21048e+06	3.82222e+06	6.22761e+06
			31.8133	854.207	POS	105363	71387.3	108486	97763	142833	145268	123678	81149.5	126762	102562	114754	79923.5
			31.8198	550.518	POS	5.1364e+06	3.60426e+06	6.77425e+06	5.67907e+06	4.91584e+06	6.07195e+06	5.62544e+06	8.74083e+06	3.64325e+06	6.50873e+06	4.09021e+06	6.16922e+06
			31.8212	147.116	POS	135936	241955	116943	81358.9	151002	180086	242507	278805	121080	185690	102457	161541
	D	Alkaloid RC	31.8236	532.508	POS	1.69354e+06	1.08123e+06	2.09823e+06	1.69407e+06	1.56109e+06	1.86766e+06	1.63898e+06	2.77418e+06	1.16725e+06	1.82363e+06	1.0826e+06	1.9354e+06
			31.824	476.336	POS	1.34689e+06	33717.4	1.64955e+06	837842	1.48085e+06	1.18155e+06	4.11425e+06	2.01426e+06	1.32985e+06	2.54998e+06	1.57237e+06	2.4436e+06
			31.827	223.086	POS	1.87328e+06	80172.7	2.23397e+06	2.39887e+06	2.5399e+06	3.27676e+06	2.39402e+06	2.10434e+06	2.38685e+06	1.85148e+06	4.82341e+06	3.34863e+06
	D	N-Pyruvoyl-5-methoxy-3-hydroxyanthranilate	31.8274	254.211	POS	1.28111e+06	1.72092e+06	1.33489e+06	1.22821e+06	1.44223e+06	1.7783e+06	1.64515e+06	2.02171e+06	1.24598e+06	1.27989e+06	1.2293e+06	1.28255e+06
			31.8274	492.478	POS	477984	323599	516238	328888	165501	464428	421568	810696	510542	338106	117293	303196
			31.8274	504.368	POS	4.063e+06	9.08417e+06	5.86799e+06	2.48661e+06	5.4866e+06	2.71449e+06	1.03103e+07	6.10448e+06	4.76885e+06	8.5045e+06	5.39099e+06	7.16734e+06
	D	Pinocembrin 7-rhamnosylglucoside	31.8274	565.537	POS	9.04253e+06	7.04747e+06	1.20641e+07	9.81322e+06	8.28511e+06	8.88449e+06	1.24574e+07	1.39272e+07	7.02796e+06	1.31437e+07	5.93645e+06	9.49721e+06
	D	3,4,5-trihydroxy-6-{[3-(6-hydroxy-7-methoxy-2H-1,3-benzodioxol-5-yl)propanoyl]oxy}oxane-2-carboxylic acid	31.8275	417.334	POS	126687	303224	202720	93901	150621	173026	333180	249529	116911	273531	133270	291979
	D	Flavonol 3-O-[alpha-L-rhamnosyl-(1->6)-beta-D-glucoside]	31.8276	547.519	POS	2.39633e+06	2.31255e+06	3.10496e+06	2.62368e+06	2.11219e+06	2.51236e+06	3.14049e+06	3.50906e+06	2.13824e+06	3.17895e+06	1.60511e+06	2.81827e+06
	D	Lichenin	31.8298	163.148	POS	1.80795e+06	2.01923e+06	1.65161e+06	1.67414e+06	1.85445e+06	2.28851e+06	2.04747e+06	2.29694e+06	1.69071e+06	1.65479e+06	1.33376e+06	1.35252e+06
	D	2-Carboxy-2-hydroxy-8-carboxychromene	31.8298	237.184	POS	482420	680974	462066	468583	585806	529638	669532	757256	443781	547061	469525	470155
			31.8298	477.338	POS	385445	1.48008e+06	426702	123124	443004	279279	1.4094e+06	520788	240499	748385	537486	693822
	D	Neoacrimarine J	31.8303	518.493	POS	3.38023e+06	1.99412e+06	4.33627e+06	3.42314e+06	2.74793e+06	3.3549e+06	3.80462e+06	5.91822e+06	2.54972e+06	4.12558e+06	2.29625e+06	3.94368e+06
			31.8333	536.502	POS	1.13836e+07	6.85772e+06	1.38618e+07	1.13519e+07	9.51763e+06	1.10508e+07	1.34861e+07	2.05034e+07	8.92386e+06	1.43023e+07	8.43967e+06	1.29352e+07
	D	Citrusin B	31.8333	569.57	POS	1.4231e+06	656329	2.12354e+06	1.83826e+06	1.2162e+06	1.82594e+06	809681	1.1175e+06	1.0168e+06	1.61279e+06	983271	1.53341e+06
			31.8361	332.258	POS	530174	727043	428767	365981	531935	459368	568306	540255	489387	540777	578821	637486
			31.8361	564.533	POS	2.23651e+07	1.78866e+07	2.98599e+07	2.48451e+07	2.0849e+07	2.27922e+07	3.07688e+07	3.48871e+07	1.67176e+07	3.21587e+07	1.56648e+07	2.39823e+07
			31.8479	781.19	POS	161988	108516	124454	142479	156701	121929	163659	81554.2	143654	178869	93519.8	72970.2
			31.8532	181.158	POS	1.10601e+06	1.34661e+06	1.12e+06	1.03183e+06	1.16941e+06	1.40691e+06	1.54637e+06	1.7007e+06	125249	1.32165e+06	993366	1.05539e+06
	D	3,4,5-trihydroxy-6-{[3-(6-hydroxy-7-methoxy-2H-1,3-benzodioxol-5-yl)prop-2-enoyl]oxy}oxane-2-carboxylic acid	31.8622	415.321	POS	313001	611063	483020	191598	261818	164965	817745	258280	310318	430551	271184	572099
			31.871	646.168	POS	0	0	16667.4	0	0	0	0	0	0	0	0	21355.9
			31.8738	421.316	POS	2.19462e+06	3.78728e+06	1.84366e+06	1.87882e+06	2.81268e+06	5.68052e+06	3.45114e+06	2.09119e+06	5.28063e+06	2.10188e+06	2.11935e+06	2.24443e+06
	D	Decaprenol phosphate	31.8741	780.19	POS	202527	153250	246762	177875	181516	174587	233669	84052.5	204711	260195	65085.5	192153
			31.8773	487.294	POS	238623	236694	213739	143061	236950	58752.1	272895	313129	328533	164675	264343	282987
			31.9059	523.397	POS	163763	258416	318188	163567	321719	261035	344811	262561	251147	155795	158609	173442
			31.9059	855.205	POS	56090	47569.7	115492	130254	67348.6	97519.2	97332	51216.4	96930.3	108039	82304.1	47084.7
			31.9518	222.084	POS	2.41494e+07	2.47985e+06	2.92595e+07	2.16911e+07	350492	3.8617e+07	107403	2.77819e+07	2.86168e+07	2.45679e+07	6.11086e+07	4.2288e+07
			31.9573	244.19	POS	8.41923e+06	9.90652e+06	8.26728e+06	7.44246e+06	9.5585e+06	1.02272e+07	1.10253e+07	1.19446e+07	7.19998e+06	8.22161e+06	7.62767e+06	7.54911e+06
			31.9573	287.2	POS	95247.6	314981	256435	160364	119369	194999	348860	151984	168424	116714	114728	327532
			31.9573	433.064	POS	0	0	0	0	0	0	0	0	18085.6	15981	0	0
			31.9573	572.149	POS	0	0	0	0	0	0	0	0	0	20064.9	0	0
			31.9573	573.148	POS	0	0	0	0	0	0	0	0	0	0	0	0
			31.9641	393.285	POS	1.95105e+07	2.66897e+07	2.03658e+07	1.82562e+07	2.06707e+07	4.11813e+07	3.21803e+07	2.38761e+07	3.6451e+07	2.34184e+07	1.86087e+07	1.92223e+07
	D	SB 228357	31.9641	432.386	POS	492972	389253	510677	377731	719982	515979	574102	585228	487713	612461	542688	469808
	D	3,4,5-trihydroxy-6-[(2-hydroxyacetyl)oxy]oxane-2-carboxylic acid	31.9715	253.179	POS	284266	296904	248130	179789	337978	178667	357162	324506	308804	287533	346365	283925
	D	Lecanoric acid	31.9855	319.284	POS	525063	469727	101416	477100	414193	927326	993355	674827	518893	1.30318e+06	943975	2.02946e+06
	D	Sulfite	31.9856	81.0695	POS	504281	537696	669478	1.1385e+06	342577	776766	1.00026e+06	724035	284028	772697	835276	386679
			31.9922	173.132	POS	3.8619e+06	521508	3.56339e+06	2.97394e+06	4.33366e+06	4.15199e+06	5.08685e+06	5.16524e+06	3.02245e+06	3.5931e+06	822288	2.85334e+06
			31.9922	503.319	POS	2.43199e+06	2.45268e+06	2.65863e+06	2.26776e+06	2.52815e+06	2.51372e+06	2.43855e+06	2.6451e+06	2.60827e+06	2.45263e+06	2.38178e+06	2.70852e+06
	D	{[(4E)-5-(4-methoxyphenyl)-3-oxopent-4-en-1-yl]oxy}sulfonic acid	31.9988	287.313	POS	0	0	0	0	0	0	0	0	0	0	0	0
	D	Tectorigenin 4'-sulfate	31.9988	381.34	POS	196993	263168	496215	278415	127990	254499	360941	382518	268042	747740	643989	752364
			31.9988	396.143	POS	0	0	0	0	0	0	0	0	0	0	0	0
			32.0039	310.258	POS	2.49362e+06	1.65285e+06	1.55863e+06	1.46592e+06	1.89445e+06	2.56741e+06	1.65456e+06	2.46746e+06	1.83112e+06	1.76319e+06	2.98562e+06	2.30486e+06
			32.0067	226.179	POS	1.97042e+07	2.4369e+07	1.89625e+07	1.70583e+07	2.24699e+07	2.12621e+07	2.60658e+07	2.84632e+07	1.72343e+07	2.08097e+07	1.60722e+07	1.43972e+07
[truncated: 38,055 more rows]
