# Supplementary material for: Methionine inducing carbohydrate esterase secretion of Trichoderma harzianum enhances the accessibility of substrate glycosidic bonds
Source: Microb Cell Fact. 2024 Apr 26;23:120. doi: 10.1186/s12934-024-02394-1 (PMC11046756; doi:10.1186/s12934-024-02394-1)
Supplement: Supplementary file 3 — Additional file 3. All differentially methylated regions (DNRs) in T1 and T3. [file 12934_2024_2394_MOESM3_ESM.xlsx]

## Sheet: CpG
#CHR	POS_L	POS_R	P-value	Q-value	coverage_T3_1	numCs_T3_1	coverage_T3_2	numCs_T3_2	coverage_T3_3	numCs_T3_3	coverage_T1_1	numCs_T1_1	coverage_T1_2	numCs_T1_2	coverage_T1_3	numCs_T1_3	Meth_Diff(%)	Case_Meth(%)	Control_Meth(%)
LVVK01000002.1	2050001	2051000	0.029	0.202	84	0	106	3	76	2	63	0	52	0	46	0	1.88	1.88	0
LVVK01000051.1	3001	4000	0.00599	0.0882	100	1	117	3	101	1	131	0	124	0	101	0	1.57	1.57	0
LVVK01000002.1	1830001	1831000	0.0225	0.177	304	2	296	2	286	1	210	0	208	0	185	0	0.56	0.56	0
LVVK01000042.1	1001	2000	0.331	0.646	91	0	102	0	110	1	72	0	61	0	50	0	0.33	0.33	0
LVVK01000024.1	3001	4000	1	1	156	0	178	0	175	0	119	0	170	0	110	0	0	0	0
LVVK01000028.1	156001	157000	1	1	128	0	130	0	140	0	102	0	117	0	96	0	0	0	0
LVVK01000057.1	1001	2000	1	1	106	0	160	0	140	0	94	0	84	0	78	0	0	0	0
LVVK01000057.1	1	1000	0.857	0.95	295	0	374	1	357	0	271	0	307	0	217	1	-0.03	0.1	0.13
LVVK01000016.1	446001	447000	0.00012	0.00944	3732	23	3041	9	3884	17	3040	5	4037	6	2672	5	0.3	0.46	0.16
LVVK01000033.1	2001	3000	0.117	0.404	635	3	729	5	627	2	505	1	585	1	466	1	0.31	0.5	0.19
LVVK01000013.1	21001	22000	1.74e-05	0.0029	3227	18	3497	21	4389	21	3898	8	4842	14	3848	4	0.33	0.54	0.21
LVVK01000007.1	202001	203000	0.00162	0.0422	4396	28	3933	13	5539	17	4883	13	5211	14	4577	4	0.21	0.42	0.21
LVVK01000017.1	3117001	3118000	1.24e-05	0.00235	4252	17	4359	26	4626	25	4699	15	5529	10	4718	6	0.31	0.51	0.21
LVVK01000017.1	996001	997000	0.000126	0.00967	3835	23	3364	12	4175	22	3568	10	4234	7	3849	7	0.3	0.5	0.21
LVVK01000020.1	2531001	2532000	1.07e-05	0.0021	4861	27	4161	23	5095	23	4419	10	5570	12	4393	8	0.31	0.52	0.21
LVVK01000017.1	880001	881000	2.46e-07	0.000175	3696	28	3172	22	4654	21	3893	9	4834	8	4372	10	0.41	0.62	0.21
LVVK01000016.1	20001	21000	0.0146	0.14	3289	14	3015	13	3707	13	3276	3	3960	6	3523	14	0.19	0.4	0.21
LVVK01000002.1	2046001	2047000	0.079	0.335	876	2	1065	6	905	7	733	3	853	1	639	1	0.3	0.53	0.22
LVVK01000017.1	971001	972000	0.000102	0.00871	3961	23	3603	13	4506	26	4020	12	4813	12	3895	4	0.29	0.51	0.22
LVVK01000007.1	2257001	2258000	0.00801	0.103	3667	13	3245	15	4433	19	3546	3	4571	17	3320	5	0.2	0.41	0.22
LVVK01000026.1	615001	616000	0.00268	0.0565	3633	24	3180	10	4054	16	3277	12	4097	5	3347	7	0.24	0.46	0.22
LVVK01000007.1	909001	910000	0.0158	0.146	3478	15	3133	14	3840	14	2976	7	3136	5	3036	8	0.19	0.41	0.22
LVVK01000020.1	316001	317000	1.82e-05	0.00295	4372	29	2873	16	4263	21	3589	9	3596	6	3750	9	0.35	0.57	0.22
LVVK01000005.1	175001	176000	0.000153	0.0108	4110	25	3744	13	4994	26	4410	11	4977	11	4452	9	0.27	0.5	0.22
LVVK01000007.1	2818001	2819000	0.00327	0.0634	4367	9	4256	27	4504	20	3984	5	4785	13	3937	10	0.21	0.43	0.22
LVVK01000007.1	136001	137000	0.0317	0.211	3498	14	2926	12	3765	13	3556	6	3611	7	3291	10	0.16	0.38	0.22
LVVK01000017.1	3073001	3074000	0.725	0.892	1925	6	1959	4	2170	6	1956	4	2021	4	1630	5	0.03	0.26	0.23
LVVK01000013.1	930001	931000	8.61e-05	0.00796	5627	25	4077	21	5545	30	4975	17	5490	12	4730	6	0.27	0.5	0.23
LVVK01000005.1	468001	469000	0.0202	0.166	4490	9	3774	18	4208	23	3328	10	4620	10	3269	6	0.17	0.4	0.23
LVVK01000007.1	35001	36000	0.000245	0.0145	4541	22	4279	28	5067	19	4346	13	4452	10	4232	7	0.27	0.5	0.23
LVVK01000005.1	1497001	1498000	0.000723	0.0272	4295	21	3875	22	4661	18	4081	13	4834	10	4169	7	0.25	0.48	0.23
LVVK01000017.1	1363001	1364000	0.0132	0.134	3143	15	2575	9	3298	17	2459	8	3015	4	2644	7	0.22	0.45	0.23
LVVK01000017.1	1286001	1287000	0.171	0.482	3224	6	2933	14	3194	11	3182	8	3434	7	3068	7	0.1	0.33	0.23
LVVK01000005.1	540001	541000	0.000935	0.0314	3533	13	2412	21	3915	16	3806	12	3830	6	3500	8	0.27	0.51	0.23
LVVK01000015.1	1123001	1124000	0.141	0.442	4033	10	4136	13	4296	19	3431	7	4387	11	3267	8	0.1	0.34	0.23
LVVK01000002.1	1379001	1380000	2.43e-06	0.000741	4178	23	3345	18	4567	32	4543	8	4550	13	4007	9	0.37	0.6	0.23
LVVK01000013.1	468001	469000	0.00103	0.0331	3997	15	3032	13	3607	25	3623	11	3902	6	3624	9	0.27	0.5	0.23
LVVK01000014.1	656001	657000	0.000629	0.0252	4305	19	4592	22	4512	24	3732	11	4449	6	3259	9	0.26	0.48	0.23
LVVK01000011.1	78001	79000	0.00199	0.0477	4168	21	3601	12	4687	25	3813	7	4407	11	3404	9	0.23	0.47	0.23
LVVK01000017.1	568001	569000	0.0536	0.276	2959	14	2524	9	3198	11	2962	6	3341	7	3148	9	0.16	0.39	0.23
LVVK01000002.1	2013001	2014000	8.82e-05	0.00801	4057	14	3817	14	4690	37	4733	14	5087	9	4526	10	0.29	0.52	0.23
LVVK01000004.1	814001	815000	6.76e-05	0.00684	5403	16	5216	34	6205	31	5739	16	6454	15	5652	10	0.25	0.48	0.23
LVVK01000019.1	1727001	1728000	0.000729	0.0272	4031	21	3645	22	4893	16	4798	8	4939	15	4648	10	0.24	0.47	0.23
LVVK01000018.1	85001	86000	0.0132	0.134	3431	16	2972	13	4009	15	3125	6	4160	8	3206	10	0.19	0.42	0.23
LVVK01000013.1	906001	907000	0.0107	0.121	5002	17	3373	19	5033	19	4158	10	4770	11	4319	10	0.18	0.41	0.23
LVVK01000008.1	240001	241000	0.000545	0.0232	4651	22	4306	26	5124	17	4496	10	5263	12	4876	11	0.24	0.46	0.23
LVVK01000016.1	77001	78000	0.000121	0.00945	6217	31	5725	33	6313	23	5013	13	6673	15	5356	12	0.24	0.48	0.23
LVVK01000019.1	499001	500000	0.0749	0.326	4642	8	4186	18	5247	23	4695	8	5204	13	4195	12	0.11	0.35	0.23
LVVK01000026.1	507001	508000	6.56e-11	3.59e-07	3772	24	3385	25	4120	44	4419	9	4124	7	4277	14	0.59	0.82	0.23
LVVK01000019.1	2428001	2429000	0.486	0.761	754	2	867	1	904	6	659	1	784	2	612	2	0.11	0.36	0.24
LVVK01000022.1	938001	939000	8.22e-05	0.00772	2989	22	2941	10	4029	26	3831	10	4196	14	3472	4	0.34	0.58	0.24
LVVK01000017.1	1971001	1972000	0.000362	0.0182	3514	16	2791	12	3758	27	3600	7	3740	16	3750	4	0.3	0.55	0.24
LVVK01000009.1	659001	660000	0.0387	0.234	2261	12	2687	13	2349	10	1417	3	1555	3	1218	4	0.24	0.48	0.24
LVVK01000010.1	165001	166000	0.019	0.162	3878	25	3899	14	4632	11	4467	8	4583	18	3984	5	0.17	0.4	0.24
LVVK01000020.1	901001	902000	0.0456	0.255	3957	18	3675	11	4110	16	3214	10	4401	10	3018	5	0.15	0.38	0.24
LVVK01000021.1	40001	41000	0.0706	0.318	3853	5	4007	26	4249	14	3537	16	5009	9	3753	5	0.13	0.37	0.24
LVVK01000002.1	717001	718000	0.0292	0.202	2560	10	2194	8	2984	16	2438	10	2900	3	2624	6	0.2	0.44	0.24
LVVK01000021.1	630001	631000	0.0189	0.161	4222	25	3991	11	4227	15	3582	12	4656	10	3482	6	0.17	0.41	0.24
LVVK01000020.1	286001	287000	0.251	0.572	2954	5	2845	10	3064	14	2547	3	3529	12	2818	6	0.09	0.33	0.24
LVVK01000018.1	311001	312000	8.9e-06	0.00189	3694	29	2973	12	3969	25	3971	14	4183	8	3858	7	0.38	0.62	0.24
LVVK01000005.1	261001	262000	0.00076	0.0277	3983	26	2932	17	4673	14	4180	10	4674	13	3895	7	0.26	0.49	0.24
LVVK01000026.1	63001	64000	0.00537	0.0832	3245	18	3044	14	3722	16	3134	6	3551	10	2811	7	0.24	0.48	0.24
LVVK01000022.1	1253001	1254000	0.0133	0.134	4235	20	3987	13	4694	20	4260	7	4784	17	4033	7	0.17	0.41	0.24
LVVK01000007.1	1834001	1835000	1.1e-06	0.000436	4591	16	4282	36	4782	31	4748	15	5460	11	4134	8	0.37	0.61	0.24
LVVK01000006.1	1104001	1105000	0.000116	0.00929	3234	16	2499	9	3792	31	3235	8	3678	10	3724	8	0.34	0.59	0.24
LVVK01000017.1	906001	907000	0.0795	0.336	4865	21	4393	16	4958	14	3976	10	4843	13	3990	8	0.12	0.36	0.24
LVVK01000017.1	3419001	3420000	0.00116	0.0349	3820	13	3288	20	3999	21	3919	10	4822	11	3944	9	0.25	0.49	0.24
LVVK01000004.1	854001	855000	0.00225	0.0513	4485	37	4191	5	5165	21	4820	12	5138	14	4462	9	0.21	0.46	0.24
LVVK01000003.1	1155001	1156000	0.0165	0.15	3283	9	3130	18	4217	19	3319	10	3981	7	3384	9	0.19	0.43	0.24
LVVK01000007.1	163001	164000	0.0277	0.197	3746	10	3519	14	4342	23	4101	14	4524	7	3672	9	0.16	0.4	0.24
LVVK01000013.1	790001	791000	0.0421	0.244	3701	14	2861	17	3675	10	3879	8	3908	10	3293	9	0.16	0.4	0.24
LVVK01000002.1	576001	577000	0.183	0.496	3476	12	2979	10	3682	13	3022	7	3557	8	3280	9	0.1	0.35	0.24
LVVK01000014.1	534001	535000	0.159	0.466	4180	10	4223	12	4325	21	4204	11	4605	11	3941	9	0.09	0.34	0.24
LVVK01000002.1	539001	540000	0.00031	0.0167	3485	26	3783	14	4126	19	4079	7	4160	12	4099	10	0.28	0.52	0.24
LVVK01000018.1	364001	365000	0.00643	0.0916	3867	14	2783	15	3932	20	3463	9	4184	8	3381	10	0.22	0.46	0.24
LVVK01000009.1	212001	213000	0.463	0.747	3992	7	3577	12	4368	16	4138	10	4394	11	4131	10	0.05	0.29	0.24
LVVK01000017.1	751001	752000	0.00104	0.0332	3845	26	3160	10	4130	20	3087	8	4361	7	3496	11	0.27	0.5	0.24
LVVK01000022.1	1087001	1088000	0.00356	0.0667	3450	23	2732	10	3600	15	2915	7	3755	5	2903	11	0.25	0.49	0.24
LVVK01000007.1	1526001	1527000	0.00116	0.0349	4784	33	4444	14	5232	21	4444	10	5085	13	4825	12	0.23	0.47	0.24
LVVK01000020.1	1383001	1384000	0.0188	0.161	3342	13	3284	17	4572	16	4450	11	4390	9	4456	12	0.17	0.41	0.24
LVVK01000022.1	1246001	1247000	0.0315	0.211	4046	10	3316	13	4170	23	3414	5	4115	9	3401	12	0.16	0.4	0.24
LVVK01000005.1	1129001	1130000	6.23e-07	0.000317	3982	20	3448	33	4956	26	4570	10	5545	12	4293	13	0.39	0.64	0.24
LVVK01000002.1	687001	688000	4.65e-06	0.00112	3674	34	3735	19	4402	20	4068	10	4900	8	3801	13	0.38	0.62	0.24
LVVK01000017.1	1465001	1466000	3.52e-05	0.00447	3245	22	2995	15	4016	25	3743	6	3681	7	3364	13	0.36	0.6	0.24
LVVK01000021.1	372001	373000	4.61e-05	0.00528	3733	20	2963	20	3981	23	3496	7	4247	8	3756	13	0.35	0.59	0.24
LVVK01000020.1	214001	215000	1.14e-05	0.00223	3947	17	4049	30	4690	27	4215	11	5133	10	4590	13	0.34	0.58	0.24
LVVK01000020.1	1115001	1116000	0.000303	0.0165	5923	23	6197	36	5744	30	3560	7	5181	10	3663	13	0.26	0.5	0.24
LVVK01000007.1	864001	865000	0.0886	0.353	4271	15	3945	14	4679	17	4287	7	4971	12	3965	13	0.11	0.36	0.24
LVVK01000007.1	1165001	1166000	0.000105	0.00881	4890	18	3782	12	5569	44	4474	11	4915	9	4788	14	0.28	0.52	0.24
LVVK01000013.1	1719001	1720000	0.00145	0.0398	4159	18	3713	23	4855	19	4883	12	5255	10	4600	14	0.23	0.47	0.24
LVVK01000021.1	733001	734000	0.0052	0.0815	3808	28	3488	11	4098	12	4175	7	4342	8	4062	15	0.21	0.45	0.24
LVVK01000005.1	1658001	1659000	0.00614	0.0893	4638	17	3391	24	4631	15	3591	4	4239	8	3545	15	0.2	0.44	0.24
LVVK01000020.1	1501001	1502000	0.0185	0.159	4308	15	3915	24	4354	12	4263	9	4767	7	4641	17	0.16	0.41	0.24
LVVK01000031.1	2001	3000	0.388	0.693	1077	4	1300	3	1108	6	856	4	800	2	781	0	0.13	0.37	0.25
LVVK01000012.1	6001	7000	0.606	0.834	1074	1	1400	5	1282	6	1030	3	982	2	781	2	0.07	0.32	0.25
LVVK01000013.1	4001	5000	0.00286	0.0586	1578	7	1434	17	1667	7	1496	4	1726	4	1497	4	0.41	0.66	0.25
LVVK01000019.1	2042001	2043000	0.0142	0.139	4094	18	3788	19	4216	15	3512	7	4649	17	3260	4	0.18	0.43	0.25
LVVK01000003.1	666001	667000	0.0539	0.277	2558	5	2178	6	3341	23	2773	7	2821	9	2848	5	0.17	0.42	0.25
LVVK01000026.1	443001	444000	0.0514	0.27	3593	10	3805	21	4215	15	3791	9	4453	16	3647	5	0.14	0.4	0.25
LVVK01000011.1	1397001	1398000	0.000384	0.0188	2759	17	2512	13	3394	21	2948	11	3304	5	2626	6	0.34	0.59	0.25
LVVK01000021.1	115001	116000	0.0107	0.122	4111	12	3958	15	5018	30	4027	12	4631	13	3756	6	0.19	0.44	0.25
LVVK01000013.1	2662001	2663000	0.272	0.592	2941	9	2823	12	3150	9	3100	10	3442	7	2706	6	0.09	0.34	0.25
LVVK01000023.1	646001	647000	0.00855	0.107	2835	13	2617	8	2720	20	2653	10	3184	4	2465	7	0.25	0.5	0.25
LVVK01000023.1	198001	199000	0.0647	0.305	2771	11	2857	10	3407	15	3291	9	3466	9	3337	7	0.15	0.4	0.25
LVVK01000019.1	2235001	2236000	0.00126	0.0367	4344	17	3768	21	4583	26	3581	10	4237	11	3716	8	0.25	0.5	0.25
LVVK01000019.1	827001	828000	0.0051	0.0809	3088	20	2843	11	3804	17	3421	9	3334	8	3166	8	0.24	0.49	0.25
LVVK01000010.1	242001	243000	0.00738	0.0986	4280	11	3835	14	4921	33	4644	13	4939	14	4228	8	0.19	0.44	0.25
LVVK01000015.1	371001	372000	0.0536	0.276	3130	13	2892	11	3445	15	3243	7	3573	9	2718	8	0.16	0.41	0.25
LVVK01000015.1	797001	798000	0.0919	0.359	3273	15	3010	14	4109	11	3243	10	3333	6	2993	8	0.13	0.38	0.25
LVVK01000013.1	169001	170000	0.388	0.692	2946	6	2711	13	3262	9	2619	6	3298	7	2653	8	0.07	0.31	0.25
LVVK01000003.1	1289001	1290000	4.59e-05	0.00527	4634	15	4351	26	4803	38	4158	12	4595	11	3850	9	0.32	0.57	0.25
LVVK01000002.1	340001	341000	0.00205	0.0487	3790	16	3356	24	4328	17	3767	11	4166	9	3615	9	0.25	0.5	0.25
LVVK01000030.1	141001	142000	0.0116	0.126	4076	20	3869	14	4293	20	4255	7	4781	16	3562	9	0.19	0.44	0.25
LVVK01000017.1	828001	829000	0.0203	0.167	3840	20	3661	11	4239	20	3377	5	4260	14	3355	9	0.18	0.43	0.25
LVVK01000003.1	207001	208000	0.0633	0.301	4253	14	4017	14	4614	21	3859	12	4273	8	3567	9	0.13	0.38	0.25
LVVK01000006.1	1280001	1281000	0.071	0.318	3364	8	3315	13	4066	20	3829	9	4162	11	3735	9	0.13	0.38	0.25
LVVK01000017.1	511001	512000	0.118	0.407	4480	13	4069	16	5015	19	3884	9	4794	14	4187	9	0.11	0.35	0.25
LVVK01000023.1	487001	488000	2.04e-07	0.00016	5275	37	4825	31	5059	29	4746	12	5477	14	4396	10	0.39	0.64	0.25
LVVK01000017.1	467001	468000	0.000106	0.00882	4639	17	3775	24	5062	32	4658	11	4996	14	4285	10	0.29	0.54	0.25
LVVK01000017.1	1015001	1016000	0.0108	0.122	2699	13	2700	15	3220	14	2775	5	2853	6	2718	10	0.24	0.49	0.25
LVVK01000018.1	537001	538000	0.0188	0.161	3932	22	4120	19	4418	12	3297	8	4507	10	3456	10	0.18	0.43	0.25
LVVK01000023.1	726001	727000	0.0858	0.347	3716	13	3659	20	3526	9	2715	5	3214	6	2609	10	0.14	0.39	0.25
LVVK01000015.1	131001	132000	0.0767	0.33	4153	10	3980	22	4766	16	4440	13	5062	11	4033	10	0.12	0.37	0.25
LVVK01000020.1	1171001	1172000	0.123	0.415	4604	17	4308	10	5139	23	4322	10	5223	16	4583	10	0.1	0.36	0.25
LVVK01000026.1	4001	5000	0.137	0.436	6045	18	5021	15	6196	25	5554	15	6516	20	5895	10	0.09	0.34	0.25
LVVK01000023.1	1819001	1820000	0.000993	0.0324	3849	20	3429	21	4012	17	4335	9	4414	11	3552	11	0.26	0.51	0.25
LVVK01000009.1	17001	18000	0.00573	0.0859	3078	19	3310	16	3442	12	3232	5	3888	10	3387	11	0.23	0.48	0.25
LVVK01000019.1	98001	99000	0.0379	0.231	3580	10	3515	16	4299	20	4408	12	4087	9	4218	11	0.15	0.4	0.25
LVVK01000002.1	1597001	1598000	3.9e-07	0.000251	4333	34	3722	25	4639	25	4272	11	4532	10	4544	12	0.41	0.66	0.25
LVVK01000003.1	1759001	1760000	0.00384	0.0692	3967	21	3822	15	5206	24	4388	14	4986	10	4799	12	0.21	0.46	0.25
LVVK01000020.1	2405001	2406000	0.00967	0.115	5548	18	5431	23	5250	29	3707	10	4808	10	4163	12	0.18	0.43	0.25
LVVK01000007.1	1087001	1088000	0.0436	0.248	4266	19	3644	15	4880	17	3597	6	4433	13	4190	12	0.15	0.4	0.25
LVVK01000006.1	392001	393000	0.00038	0.0186	3575	16	2861	14	4047	28	3133	5	3496	7	3564	13	0.31	0.55	0.25
LVVK01000003.1	2100001	2101000	0.000521	0.0226	4155	21	4110	29	5894	20	4771	14	5318	10	4768	13	0.25	0.49	0.25
LVVK01000020.1	1615001	1616000	0.00455	0.0756	5027	22	5053	25	5704	22	4525	12	5621	9	4056	14	0.19	0.44	0.25
LVVK01000005.1	1665001	1666000	0.404	0.705	3919	8	3890	15	4542	15	3996	11	4608	8	4473	14	0.06	0.31	0.25
LVVK01000020.1	2702001	2703000	0.0411	0.241	3961	15	3556	12	5059	22	4441	11	5227	10	4742	15	0.14	0.39	0.25
LVVK01000015.1	1318001	1319000	4.17e-05	0.00496	4961	27	4227	22	5561	30	4888	15	5725	9	5510	16	0.29	0.54	0.25
LVVK01000017.1	2322001	2323000	0.000816	0.0289	4912	26	3867	16	4704	25	3890	8	5438	10	4229	16	0.25	0.5	0.25
LVVK01000023.1	2350001	2351000	0.942	0.981	4785	14	4536	11	5450	13	4385	10	5290	11	4952	16	0	0.26	0.25
LVVK01000013.1	2162001	2163000	0.000554	0.0234	5406	22	4090	29	5180	20	5198	14	5545	9	5357	17	0.24	0.48	0.25
LVVK01000020.1	1836001	1837000	0.0263	0.191	3967	15	3674	12	4288	23	3777	7	4564	7	3849	17	0.16	0.42	0.25
LVVK01000017.1	2964001	2965000	0.0635	0.301	4503	20	3453	11	4680	16	4258	6	5002	11	4570	17	0.13	0.37	0.25
LVVK01000020.1	621001	622000	0.000984	0.0323	5901	32	5599	28	6777	24	5397	12	6323	12	5348	19	0.21	0.46	0.25
LVVK01000056.1	1001	2000	0.78	0.918	175	1	205	0	173	1	140	0	134	0	113	1	0.1	0.36	0.26
LVVK01000020.1	3073001	3074000	0.00245	0.0538	3099	13	3270	19	3413	19	3375	15	3951	8	2797	3	0.26	0.52	0.26
LVVK01000045.1	1001	2000	0.603	0.832	1600	8	1878	5	1670	3	1676	4	1682	5	1346	3	0.06	0.31	0.26
LVVK01000005.1	435001	436000	0.00579	0.0864	3510	15	3144	16	3846	20	3517	15	4014	10	3648	4	0.23	0.49	0.26
LVVK01000020.1	909001	910000	0.125	0.418	3092	10	2662	14	3136	11	2653	8	3212	10	2566	4	0.13	0.39	0.26
LVVK01000013.1	2497001	2498000	0.000359	0.0181	3773	15	3253	14	4027	36	2912	9	3475	10	2767	5	0.33	0.59	0.26
LVVK01000011.1	494001	495000	0.00107	0.0339	2827	21	2897	17	3359	14	2575	3	3379	15	2860	5	0.31	0.57	0.26
LVVK01000005.1	1015001	1016000	0.000824	0.029	3901	28	3007	16	3210	12	3110	11	4013	11	3270	5	0.29	0.55	0.26
LVVK01000019.1	931001	932000	0.0223	0.176	3037	12	2492	15	2938	12	2861	7	3534	11	2600	5	0.2	0.46	0.26
LVVK01000028.1	66001	67000	0.018	0.158	3637	11	3678	16	3738	22	3719	12	4493	13	3388	5	0.18	0.44	0.26
LVVK01000023.1	666001	667000	0.0908	0.357	4184	18	3810	14	4526	15	4128	12	4273	14	3755	5	0.12	0.38	0.26
LVVK01000003.1	1984001	1985000	0.501	0.771	3166	9	2783	8	3294	12	3209	7	3110	12	2887	5	0.05	0.31	0.26
LVVK01000015.1	1218001	1219000	0.000767	0.0278	3666	18	2717	13	3824	26	3630	10	3702	12	3286	6	0.29	0.56	0.26
LVVK01000013.1	1353001	1354000	0.0011	0.0341	3610	18	3194	17	3443	21	3236	8	4223	14	3188	6	0.28	0.55	0.26
LVVK01000004.1	259001	260000	0.00428	0.0731	3160	18	3058	20	3266	12	2624	5	3321	11	2484	6	0.27	0.53	0.26
LVVK01000007.1	2678001	2679000	0.00152	0.0408	3700	27	3348	18	4134	13	3889	11	4337	14	3643	6	0.26	0.52	0.26
LVVK01000003.1	705001	706000	0.00226	0.0514	3528	20	3212	22	4411	15	3623	7	4373	18	3784	6	0.25	0.51	0.26
LVVK01000019.1	599001	600000	0.00456	0.0756	3616	17	3211	18	4128	18	4355	8	4348	18	3625	6	0.22	0.48	0.26
LVVK01000015.1	119001	120000	0.0137	0.136	3190	19	2734	16	4154	12	3296	11	3859	10	3215	6	0.21	0.47	0.26
LVVK01000002.1	616001	617000	0.0114	0.125	4589	23	4004	14	4786	23	4110	16	4827	12	3972	6	0.19	0.45	0.26
LVVK01000020.1	882001	883000	0.000464	0.0211	3703	14	3261	24	4239	23	3940	12	4349	11	3426	7	0.29	0.54	0.26
LVVK01000017.1	1799001	1800000	0.0273	0.196	2161	9	1882	7	2567	16	2432	5	2477	6	2108	7	0.23	0.48	0.26
LVVK01000007.1	2443001	2444000	0.767	0.912	3747	11	3282	11	4217	10	3630	11	4405	12	3333	7	0.02	0.28	0.26
LVVK01000003.1	908001	909000	0.00569	0.0858	3283	14	2852	14	3388	20	2907	6	3767	11	2951	8	0.24	0.5	0.26
LVVK01000015.1	24001	25000	0.00152	0.0408	4593	19	4019	14	4948	35	3930	6	4253	17	3817	8	0.24	0.5	0.26
LVVK01000015.1	1042001	1043000	0.00304	0.0607	4521	23	4004	22	5383	20	5030	15	5074	14	4279	8	0.21	0.47	0.26
LVVK01000005.1	1738001	1739000	0.0223	0.176	2884	16	2946	14	3210	12	3165	6	3530	11	2782	8	0.2	0.46	0.26
LVVK01000020.1	1706001	1707000	0.0136	0.136	4184	19	4114	19	4098	17	4192	10	4237	15	4249	8	0.18	0.44	0.26
LVVK01000022.1	1525001	1526000	0.044	0.25	4065	21	3840	20	4431	9	4101	9	4129	13	3465	8	0.15	0.41	0.26
LVVK01000020.1	1074001	1075000	7.44e-07	0.000352	4075	19	3451	31	4314	30	4041	10	5035	14	3823	9	0.42	0.68	0.26
LVVK01000018.1	392001	393000	0.000176	0.0116	3237	11	2975	23	3511	25	3032	9	3692	8	3251	9	0.35	0.61	0.26
LVVK01000005.1	1357001	1358000	0.0025	0.0544	3540	21	3074	13	3913	21	2974	8	3719	8	2969	9	0.26	0.52	0.26
LVVK01000007.1	1651001	1652000	0.00367	0.0673	3437	18	3591	13	3935	25	3221	6	3781	12	3215	9	0.25	0.51	0.26
LVVK01000007.1	1774001	1775000	0.00263	0.0559	4143	19	3732	20	4264	21	3544	11	4461	9	3333	9	0.24	0.49	0.26
LVVK01000007.1	377001	378000	0.0121	0.128	2608	18	2490	10	3307	13	3079	7	3049	8	3122	9	0.23	0.49	0.26
LVVK01000016.1	114001	115000	0.00174	0.0438	5295	27	4995	22	5517	26	4416	15	5562	13	4387	9	0.22	0.47	0.26
LVVK01000009.1	251001	252000	0.00415	0.0722	4139	15	3838	27	4917	18	4929	16	5503	15	4873	9	0.2	0.47	0.26
LVVK01000011.1	1221001	1222000	0.125	0.418	2887	8	2378	14	3096	11	3153	11	3116	4	2875	9	0.13	0.39	0.26
LVVK01000017.1	202001	203000	0.103	0.38	5011	21	4181	17	5111	15	4626	16	5266	13	4570	9	0.11	0.37	0.26
LVVK01000006.1	836001	837000	0.176	0.488	3938	13	3635	10	4054	18	3898	14	4214	8	3992	9	0.1	0.35	0.26
LVVK01000014.1	439001	440000	0.519	0.782	4833	16	4213	12	4132	12	3547	12	4848	11	3881	9	0.04	0.3	0.26
LVVK01000005.1	806001	807000	0.000378	0.0186	3636	10	2995	29	3231	17	3545	8	3931	10	3444	10	0.31	0.57	0.26
LVVK01000030.1	187001	188000	0.000161	0.0111	3888	14	3239	29	4433	22	4639	11	4810	15	4282	10	0.3	0.56	0.26
LVVK01000013.1	2250001	2251000	0.00388	0.0694	5259	20	4938	21	4699	28	3627	10	5306	13	3957	10	0.21	0.46	0.26
LVVK01000020.1	1822001	1823000	0.077	0.331	3944	13	3158	14	4666	18	4239	8	4350	14	3958	10	0.13	0.38	0.26
LVVK01000023.1	917001	918000	0.000312	0.0168	3873	34	2972	16	4351	12	4481	13	4236	10	4261	11	0.29	0.55	0.26
LVVK01000013.1	2454001	2455000	0.00013	0.00967	4991	22	4408	27	5460	31	4114	11	5727	15	4463	11	0.28	0.54	0.26
LVVK01000010.1	74001	75000	0.00256	0.0551	3843	20	3602	22	4690	18	4309	10	4507	14	4445	11	0.23	0.49	0.26
LVVK01000013.1	967001	968000	0.00339	0.0649	4746	23	4199	17	5148	26	4721	15	5420	12	4410	11	0.21	0.47	0.26
LVVK01000007.1	1862001	1863000	0.024	0.183	3385	14	3126	14	3931	18	3571	13	3921	6	3985	11	0.18	0.44	0.26
LVVK01000002.1	481001	482000	0.0725	0.321	3318	8	3357	9	4203	27	3630	6	3714	12	3614	11	0.14	0.4	0.26
LVVK01000014.1	561001	562000	0.0566	0.285	4255	18	4017	18	4684	15	4124	8	4246	13	4049	11	0.14	0.39	0.26
LVVK01000004.1	838001	839000	0.126	0.42	4436	13	3915	12	4857	23	4752	13	5220	13	4221	11	0.1	0.36	0.26
LVVK01000003.1	1499001	1500000	0.649	0.855	3955	11	3883	10	4206	14	4132	8	4761	14	3787	11	0.03	0.29	0.26
LVVK01000023.1	1258001	1259000	2.02e-05	0.00316	3838	28	3523	18	4746	28	4321	10	4457	11	3907	12	0.35	0.61	0.26
LVVK01000023.1	41001	42000	0.000339	0.0176	3656	37	3010	12	3941	9	4260	12	4492	9	4175	12	0.29	0.55	0.26
LVVK01000013.1	2865001	2866000	0.00174	0.0438	4172	12	4256	28	4773	27	4040	10	4384	10	3671	12	0.24	0.51	0.26
LVVK01000006.1	98001	99000	0.000808	0.0289	4921	26	4052	27	5482	18	5308	19	5062	9	5178	12	0.23	0.49	0.26
LVVK01000020.1	3466001	3467000	0.00252	0.0547	4597	23	4340	17	6121	31	5133	11	5774	19	4946	12	0.21	0.47	0.26
LVVK01000020.1	169001	170000	0.00708	0.0966	5584	20	4495	18	6329	34	5416	13	6118	18	4780	12	0.18	0.44	0.26
LVVK01000010.1	246001	247000	0.0173	0.154	4014	18	3721	21	4834	16	4407	11	4471	11	4069	12	0.17	0.44	0.26
LVVK01000018.1	534001	535000	0.02	0.166	4453	19	3680	22	5264	15	4995	16	5417	11	4662	12	0.16	0.42	0.26
LVVK01000013.1	452001	453000	0.114	0.399	3925	13	3252	12	4281	18	4010	12	4549	7	3393	12	0.12	0.38	0.26
LVVK01000007.1	1035001	1036000	0.599	0.829	3152	8	2735	8	3229	11	2949	5	3805	8	3012	12	0.04	0.3	0.26
LVVK01000002.1	1377001	1378000	3.07e-06	0.000831	4385	36	3920	15	4905	34	4363	12	4832	10	4067	13	0.38	0.64	0.26
LVVK01000019.1	683001	684000	3.49e-05	0.00447	4693	17	3626	39	4867	19	4588	12	5747	14	4797	13	0.31	0.57	0.26
LVVK01000023.1	140001	141000	0.00063	0.0252	4014	21	3108	9	4498	32	3764	8	4633	11	3946	13	0.27	0.53	0.26
LVVK01000005.1	1821001	1822000	0.00466	0.0766	3040	15	2963	12	3659	21	3651	10	3770	4	3140	13	0.24	0.5	0.26
LVVK01000003.1	1979001	1980000	0.0307	0.208	3395	16	3340	16	4042	14	3872	9	4347	9	3705	13	0.17	0.43	0.26
LVVK01000030.1	192001	193000	0.0708	0.318	3908	16	3153	14	3868	13	3670	10	4224	6	3426	13	0.14	0.39	0.26
LVVK01000017.1	509001	510000	0.709	0.885	3308	10	3476	7	4068	9	3945	12	4075	7	4088	13	-0.02	0.24	0.26
LVVK01000013.1	382001	383000	1.54e-05	0.00266	4095	29	3564	15	4885	31	4675	13	5137	10	4488	14	0.34	0.6	0.26
LVVK01000005.1	1040001	1041000	0.000583	0.0242	4249	38	3920	13	4974	17	4492	10	4751	13	4933	14	0.26	0.52	0.26
LVVK01000002.1	767001	768000	0.00753	0.0994	4672	22	3769	24	5738	16	4696	12	5740	13	4828	14	0.18	0.44	0.26
LVVK01000002.1	1975001	1976000	0.151	0.456	4474	19	3793	20	4532	7	4309	12	5733	13	4769	14	0.1	0.36	0.26
LVVK01000013.1	1924001	1925000	0.167	0.476	3765	14	3603	7	4316	20	4112	10	4877	10	4343	14	0.1	0.35	0.26
LVVK01000020.1	391001	392000	0.142	0.443	5004	17	5290	15	5751	24	5413	13	6246	16	4899	14	0.09	0.35	0.26
LVVK01000022.1	699001	700000	0.439	0.729	3782	9	3691	12	4105	16	3666	11	4218	4	3103	14	0.06	0.32	0.26
LVVK01000020.1	1235001	1236000	0.382	0.688	5427	20	4630	15	5772	14	3831	8	5750	15	4863	14	0.05	0.31	0.26
LVVK01000019.1	2289001	2290000	0.00329	0.0636	3516	26	3025	14	3636	12	3206	6	3750	5	3132	15	0.25	0.51	0.26
LVVK01000023.1	1875001	1876000	0.000909	0.0309	4301	14	3668	25	4622	24	4819	12	5130	10	4532	15	0.24	0.5	0.26
LVVK01000003.1	1983001	1984000	0.00844	0.106	3252	14	3148	17	3660	18	3447	4	3798	8	3020	15	0.22	0.49	0.26
LVVK01000022.1	922001	923000	0.00625	0.0901	5430	26	4584	21	5380	20	5251	12	6790	17	5015	15	0.18	0.44	0.26
LVVK01000006.1	12001	13000	0.004	0.0705	7418	35	7044	21	7726	37	6714	13	7508	27	7005	15	0.16	0.42	0.26
LVVK01000020.1	843001	844000	0.000304	0.0166	3809	15	3717	22	4553	29	3835	10	4550	6	4029	16	0.29	0.55	0.26
LVVK01000019.1	1775001	1776000	0.00365	0.0672	3936	18	3160	10	4629	28	3907	10	4855	9	4797	16	0.22	0.48	0.26
LVVK01000002.1	757001	758000	0.00179	0.0447	4730	20	4118	21	5643	28	5282	15	6403	12	4703	16	0.21	0.48	0.26
LVVK01000008.1	602001	603000	0.00448	0.0748	4280	22	4131	25	4106	12	4636	12	5198	11	4914	16	0.21	0.47	0.26
LVVK01000011.1	1105001	1106000	1.09e-06	0.000436	5426	33	5156	38	5386	27	4710	12	6114	12	5616	19	0.35	0.61	0.26
LVVK01000035.1	28001	29000	2.86e-06	0.000803	7888	48	6394	35	6612	32	4966	12	7998	17	5858	19	0.3	0.55	0.26
LVVK01000020.1	1175001	1176000	0.0274	0.196	6334	23	5102	15	5718	32	4511	10	5360	9	4859	20	0.14	0.41	0.26
LVVK01000013.1	145001	146000	0.00539	0.0833	2653	13	2433	11	2976	19	2910	11	3241	8	2525	4	0.27	0.53	0.27
LVVK01000017.1	275001	276000	0.0113	0.125	3261	15	2969	19	3684	15	3278	14	3712	10	3198	4	0.22	0.49	0.27
LVVK01000007.1	947001	948000	0.164	0.472	2969	9	2613	10	3428	16	3352	10	3571	13	2981	4	0.12	0.39	0.27
LVVK01000016.1	466001	467000	0.0019	0.0465	3312	15	2870	13	3827	26	3837	12	3949	14	3594	5	0.27	0.54	0.27
LVVK01000018.1	682001	683000	0.0122	0.129	3935	15	3388	13	4238	25	4672	17	4489	13	3914	5	0.19	0.46	0.27
LVVK01000032.1	10001	11000	0.14	0.44	2613	11	2912	11	2467	12	1677	6	1790	2	1402	5	0.16	0.43	0.27
LVVK01000020.1	2212001	2213000	0.291	0.611	3079	9	2942	6	3568	19	2867	9	3365	10	2719	5	0.09	0.35	0.27
LVVK01000017.1	130001	131000	5.54e-05	0.00592	4075	34	3134	13	4392	24	4302	15	4744	14	3727	6	0.34	0.61	0.27
LVVK01000022.1	842001	843000	0.000495	0.022	3946	14	3401	23	3826	25	3793	12	4533	14	3703	6	0.29	0.55	0.27
LVVK01000003.1	832001	833000	0.00541	0.0834	3196	16	2957	16	3022	16	3349	11	3450	10	3119	6	0.25	0.52	0.27
LVVK01000002.1	1276001	1277000	0.0208	0.169	2293	16	2394	12	2654	9	2391	11	2586	2	2130	6	0.24	0.5	0.27
LVVK01000017.1	1033001	1034000	0.00383	0.0692	5001	21	4837	22	5468	30	4270	11	5714	21	4018	6	0.21	0.48	0.27
LVVK01000007.1	65001	66000	0.00928	0.112	3707	15	4255	21	4960	25	3684	10	3956	15	3843	6	0.2	0.47	0.27
LVVK01000013.1	1296001	1297000	0.0102	0.118	4675	20	4214	12	5171	31	4776	16	5510	18	4600	6	0.18	0.45	0.27
LVVK01000017.1	2567001	2568000	0.0648	0.305	3426	24	3323	17	3928	4	3878	10	3891	14	3172	6	0.15	0.42	0.27
LVVK01000008.1	442001	443000	0.271	0.591	2968	9	2381	9	3041	13	2906	10	2953	8	2888	6	0.1	0.37	0.27
LVVK01000016.1	602001	603000	0.355	0.667	4757	20	4338	10	4990	17	4189	19	5447	12	3936	6	0.06	0.33	0.27
LVVK01000020.1	3023001	3024000	0.968	0.99	3350	5	2789	12	3552	9	2853	10	3490	10	3240	6	0	0.27	0.27
LVVK01000004.1	872001	873000	0.000117	0.00932	3845	20	3165	24	4176	23	3667	14	4303	9	3306	7	0.33	0.6	0.27
LVVK01000004.1	342001	343000	0.000498	0.0221	3833	20	3138	22	3927	20	3630	12	4491	14	3902	7	0.29	0.57	0.27
LVVK01000015.1	985001	986000	0.000436	0.0203	4338	20	3193	24	3967	20	4129	7	4319	20	4166	7	0.29	0.56	0.27
LVVK01000008.1	515001	516000	0.00178	0.0443	3088	13	2668	15	3469	23	3203	10	3566	10	3290	7	0.28	0.55	0.27
LVVK01000020.1	2109001	2110000	0.00349	0.0659	3558	13	2981	14	3970	28	3275	11	4228	11	3133	7	0.25	0.52	0.27
LVVK01000026.1	235001	236000	0.00336	0.0646	4403	23	3837	27	5158	15	4655	18	5323	15	4729	7	0.21	0.49	0.27
LVVK01000005.1	696001	697000	0.0199	0.165	4393	17	3724	21	4813	19	4565	16	5054	13	3684	7	0.17	0.44	0.27
LVVK01000019.1	445001	446000	0.0404	0.239	3516	17	3129	13	3952	16	3914	14	3813	9	3380	7	0.16	0.43	0.27
LVVK01000011.1	1319001	1320000	0.0541	0.278	4663	22	3854	12	4793	21	3971	10	4963	19	4163	7	0.14	0.41	0.27
LVVK01000002.1	1338001	1339000	0.0675	0.311	5284	22	5222	25	5296	14	4992	13	5900	21	4411	7	0.12	0.39	0.27
LVVK01000007.1	1163001	1164000	0.0935	0.362	3919	16	3429	17	4297	12	4631	14	4986	17	4592	7	0.12	0.39	0.27
LVVK01000017.1	3556001	3557000	0.103	0.379	3518	16	3276	7	4014	20	3897	15	4870	12	3635	7	0.12	0.4	0.27
LVVK01000006.1	859001	860000	0.252	0.573	2877	10	2606	9	3246	13	3001	12	3478	6	2764	7	0.1	0.37	0.27
LVVK01000022.1	706001	707000	0.399	0.701	3735	10	3347	17	4534	11	3745	12	4199	11	3313	7	0.06	0.33	0.27
LVVK01000022.1	1703001	1704000	0.432	0.724	3645	15	2852	10	4298	10	3962	15	3750	8	3533	7	0.06	0.32	0.27
LVVK01000018.1	730001	731000	0.00127	0.0369	4057	16	3269	15	4171	30	3702	12	4339	11	3600	8	0.26	0.53	0.27
LVVK01000022.1	1796001	1797000	0.000698	0.0266	4167	24	3792	22	4677	20	4784	18	5279	13	4529	8	0.26	0.52	0.27
LVVK01000022.1	2530001	2531000	0.0029	0.0591	3591	13	3246	21	4193	24	3084	8	3722	10	2930	8	0.26	0.53	0.27
LVVK01000013.1	2517001	2518000	0.0107	0.121	4585	24	3343	20	5107	15	4757	23	5417	9	4633	8	0.18	0.45	0.27
LVVK01000005.1	937001	938000	0.0552	0.281	3883	12	3273	11	3995	25	3323	8	3680	11	2860	8	0.16	0.43	0.27
LVVK01000007.1	1688001	1689000	0.0284	0.2	4482	15	4035	23	4577	18	4154	10	4419	15	3803	8	0.16	0.43	0.27
LVVK01000015.1	1694001	1695000	0.0584	0.289	3317	14	2585	9	3513	17	3174	2	3496	16	3124	8	0.16	0.42	0.27
LVVK01000023.1	1898001	1899000	0.0216	0.173	4423	21	4310	18	5137	21	4512	13	5346	17	4185	8	0.16	0.43	0.27
LVVK01000013.1	821001	822000	0.151	0.456	3583	15	3145	8	3607	17	3126	8	3855	11	2957	8	0.12	0.39	0.27
LVVK01000019.1	1946001	1947000	0.169	0.478	3499	5	2406	15	3269	15	3388	11	3590	10	3745	8	0.11	0.38	0.27
LVVK01000026.1	155001	156000	0.593	0.827	4090	13	3627	12	4689	13	4102	15	4208	10	3920	8	0.04	0.31	0.27
LVVK01000017.1	1218001	1219000	9.36e-06	0.00193	3770	21	3531	16	4099	39	3510	14	4237	9	3935	9	0.39	0.67	0.27
LVVK01000017.1	2687001	2688000	3.32e-06	0.000884	4746	37	4511	25	5511	31	4688	13	5183	16	4278	9	0.36	0.63	0.27
LVVK01000007.1	2305001	2306000	0.000224	0.0137	3166	18	2598	14	3552	26	3436	8	3685	11	3072	9	0.35	0.62	0.27
LVVK01000006.1	841001	842000	6.57e-05	0.00671	4068	22	3337	17	4525	33	4129	9	4560	16	3842	9	0.33	0.6	0.27
LVVK01000014.1	373001	374000	0.000259	0.015	3381	15	3019	15	4305	33	3883	12	4197	10	3343	9	0.32	0.59	0.27
LVVK01000007.1	1399001	1400000	0.00159	0.0418	3434	12	3158	34	4216	13	3752	10	4038	11	3133	9	0.27	0.55	0.27
LVVK01000003.1	1751001	1752000	0.00102	0.0329	4710	34	3937	17	5593	22	4545	15	5681	17	4734	9	0.24	0.51	0.27
LVVK01000014.1	53001	54000	0.00714	0.097	3344	11	2997	11	3770	29	3424	12	3612	6	2950	9	0.23	0.5	0.27
LVVK01000004.1	213001	214000	0.00531	0.0827	3882	13	3834	28	4251	18	4016	16	4719	9	3674	9	0.22	0.49	0.27
LVVK01000021.1	729001	730000	0.00684	0.095	3977	17	3619	20	4164	19	4272	11	4242	13	3883	9	0.21	0.48	0.27
LVVK01000022.1	123001	124000	0.019	0.161	3074	11	2664	19	3162	13	3231	3	3385	14	2917	9	0.21	0.48	0.27
LVVK01000007.1	188001	189000	0.00688	0.0952	4441	22	4496	25	5872	20	4920	19	5575	11	4204	9	0.19	0.45	0.27
LVVK01000017.1	2548001	2549000	0.0198	0.165	3215	22	2797	14	4041	11	3528	9	4005	12	3434	9	0.19	0.47	0.27
LVVK01000005.1	1117001	1118000	0.00642	0.0916	5017	23	4956	24	6328	25	6206	19	6009	18	5070	9	0.18	0.44	0.27
LVVK01000002.1	382001	383000	0.171	0.482	2768	7	2495	8	2606	16	2462	3	2909	9	2442	9	0.13	0.39	0.27
LVVK01000005.1	436001	437000	0.113	0.397	3303	14	3302	14	3783	13	3955	9	4134	12	3001	9	0.12	0.39	0.27
LVVK01000011.1	815001	816000	0.153	0.458	3779	23	2981	5	4426	14	3789	14	4164	9	3941	9	0.11	0.38	0.27
LVVK01000006.1	1138001	1139000	1.27e-06	0.000479	4128	34	3908	22	4516	28	4632	10	5301	19	4398	10	0.4	0.67	0.27
LVVK01000022.1	531001	532000	0.000408	0.0195	4569	19	4108	18	4400	34	4275	10	5093	16	4000	10	0.27	0.54	0.27
LVVK01000020.1	3425001	3426000	0.00123	0.0362	3934	20	3726	24	4261	20	3949	12	4197	11	3899	10	0.26	0.54	0.27
LVVK01000030.1	194001	195000	0.00241	0.0534	3601	25	3082	14	4270	18	4183	13	4396	11	3860	10	0.25	0.52	0.27
LVVK01000030.1	9001	10000	0.00411	0.0718	4246	24	3856	15	4090	22	3566	11	4523	11	3682	10	0.23	0.5	0.27
LVVK01000026.1	609001	610000	0.00236	0.0527	4905	29	4095	15	4896	25	4739	14	5626	16	4191	10	0.22	0.5	0.27
LVVK01000015.1	1044001	1045000	0.00141	0.039	6873	41	5530	18	7291	34	5195	15	7343	24	5447	10	0.2	0.47	0.27
LVVK01000017.1	2902001	2903000	0.0152	0.144	3576	18	3752	10	4526	26	4424	15	4829	11	3976	10	0.18	0.46	0.27
LVVK01000004.1	568001	569000	0.0109	0.123	5566	24	5516	24	6046	28	4765	13	5915	19	4607	10	0.17	0.44	0.27
LVVK01000022.1	214001	215000	0.0656	0.307	4455	11	3904	22	5339	21	4608	16	4816	12	4756	10	0.13	0.39	0.27
LVVK01000007.1	1396001	1397000	0.074	0.324	4885	19	3843	17	5201	19	4708	16	5855	16	4736	10	0.12	0.39	0.27
LVVK01000007.1	3123001	3124000	0.13	0.424	3742	13	3587	15	4398	16	4076	10	4343	13	4019	10	0.11	0.38	0.27
LVVK01000020.1	3097001	3098000	0.167	0.476	4182	12	3663	15	4939	20	4331	12	4533	13	4069	10	0.1	0.37	0.27
LVVK01000017.1	1004001	1005000	0.504	0.773	4311	16	3724	9	4777	15	4698	14	4933	13	4168	10	0.04	0.31	0.27
LVVK01000007.1	2076001	2077000	0.701	0.881	3148	6	3110	14	3779	10	3116	9	3584	8	3299	10	0.03	0.3	0.27
LVVK01000019.1	1491001	1492000	5.06e-06	0.0012	3909	13	3032	12	4550	52	3625	8	4317	12	3671	11	0.4	0.67	0.27
LVVK01000010.1	147001	148000	0.00055	0.0233	3644	14	2743	28	3946	17	4061	11	3485	10	4172	11	0.3	0.57	0.27
LVVK01000018.1	747001	748000	0.000244	0.0145	4467	23	3857	20	4527	30	4210	12	4605	12	3949	11	0.29	0.57	0.27
LVVK01000003.1	76001	77000	0.00173	0.0438	3980	18	3046	14	4294	28	3860	4	3732	16	3872	11	0.26	0.53	0.27
LVVK01000019.1	563001	564000	0.00215	0.0504	3482	15	3459	15	3995	28	3846	9	4227	11	3285	11	0.26	0.53	0.27
LVVK01000007.1	2550001	2551000	0.00309	0.0613	3671	25	3067	10	3830	19	3656	11	4361	9	3621	11	0.24	0.51	0.27
LVVK01000007.1	2112001	2113000	0.0032	0.0626	4327	29	3843	12	4755	22	4241	13	4903	12	4346	11	0.22	0.49	0.27
LVVK01000004.1	835001	836000	0.00492	0.0793	4044	29	3561	11	5142	21	4451	11	5258	16	4348	11	0.21	0.48	0.27
LVVK01000002.1	1575001	1576000	0.0173	0.154	3482	13	2975	23	3843	12	4122	12	4142	9	3468	11	0.19	0.47	0.27
LVVK01000005.1	1310001	1311000	0.0348	0.221	4223	18	3327	16	4542	17	3827	9	4602	14	4357	11	0.16	0.42	0.27
LVVK01000015.1	856001	857000	0.0225	0.177	4436	26	3590	11	4972	20	4036	14	5537	13	4313	11	0.16	0.44	0.27
LVVK01000020.1	2000001	2001000	0.0251	0.187	4853	25	4872	22	6032	19	4771	15	5729	16	5007	11	0.15	0.42	0.27
LVVK01000026.1	328001	329000	0.0343	0.22	4096	19	3994	8	4527	26	4623	15	4990	12	4510	11	0.15	0.42	0.27
LVVK01000005.1	18001	19000	0.123	0.415	3801	15	3348	17	4437	13	3928	11	4212	11	3920	11	0.11	0.39	0.27
LVVK01000020.1	2170001	2171000	0.572	0.816	4097	16	3036	5	4344	15	3649	11	4072	10	3980	11	0.04	0.31	0.27
LVVK01000005.1	1621001	1622000	2.09e-07	0.00016	3950	27	3401	17	5456	45	5051	13	5002	16	5019	12	0.42	0.69	0.27
LVVK01000016.1	447001	448000	5.5e-07	0.000297	4629	33	4521	23	5531	43	4351	14	5523	13	4313	12	0.4	0.67	0.27
LVVK01000008.1	754001	755000	0.00136	0.0383	2632	27	2426	9	3120	12	3167	4	3099	9	2896	12	0.31	0.59	0.27
LVVK01000009.1	80001	81000	0.00101	0.0329	3465	32	2931	9	3579	14	3512	5	4150	12	3277	12	0.29	0.55	0.27
LVVK01000020.1	1872001	1873000	0.000372	0.0185	4172	28	3355	21	4866	19	4685	14	4473	12	4825	12	0.28	0.55	0.27
LVVK01000007.1	81001	82000	0.000135	0.0099	5052	16	4815	51	5910	18	5232	16	5508	14	4914	12	0.27	0.54	0.27
LVVK01000007.1	1065001	1066000	0.00572	0.0859	3349	19	2815	16	3600	15	3704	8	3777	9	3162	12	0.24	0.51	0.27
LVVK01000013.1	48001	49000	0.00125	0.0365	4319	26	3669	16	4667	23	4749	14	4915	12	4436	12	0.24	0.51	0.27
LVVK01000008.1	139001	140000	0.00231	0.0522	5019	23	4665	21	5455	29	5286	20	5309	11	5237	12	0.21	0.48	0.27
LVVK01000021.1	668001	669000	0.00185	0.0456	5627	25	4921	27	5367	25	5573	12	5703	21	5210	12	0.21	0.48	0.27
LVVK01000018.1	92001	93000	0.0327	0.215	3605	12	2985	16	3603	17	4198	14	4221	7	3720	12	0.17	0.44	0.27
LVVK01000018.1	477001	478000	0.0835	0.344	3504	15	2828	8	3959	19	3890	12	4309	7	3205	12	0.14	0.41	0.27
LVVK01000002.1	1511001	1512000	0.136	0.435	3694	17	3597	13	4212	14	3576	10	4322	8	3221	12	0.11	0.38	0.27
LVVK01000023.1	239001	240000	0.0906	0.357	4409	11	3591	18	5161	22	5083	15	5378	15	4934	12	0.11	0.39	0.27
LVVK01000015.1	1654001	1655000	0.000709	0.0269	5667	21	4682	36	5939	24	5017	19	6213	13	5502	13	0.23	0.5	0.27
LVVK01000019.1	1995001	1996000	0.0012	0.0355	5604	34	4398	20	6095	26	5172	14	5487	15	4760	13	0.22	0.5	0.27
LVVK01000010.1	180001	181000	0.00427	0.073	4453	29	4251	13	5042	24	3898	8	4747	15	4721	13	0.21	0.48	0.27
LVVK01000015.1	637001	638000	0.0114	0.125	4269	25	3887	26	4565	8	3897	10	4483	10	3807	13	0.19	0.46	0.27
LVVK01000019.1	807001	808000	0.0502	0.267	3704	13	3347	15	4184	20	3860	9	4238	10	3548	13	0.15	0.43	0.27
LVVK01000013.1	1828001	1829000	0.0368	0.228	5426	23	4107	20	5706	20	4752	15	6267	15	4629	13	0.14	0.41	0.27
LVVK01000023.1	1487001	1488000	0.0539	0.277	4770	14	3399	20	4272	18	3737	12	4952	9	3688	13	0.14	0.42	0.27
LVVK01000009.1	434001	435000	0.0591	0.291	4019	10	3660	17	4815	24	4807	13	5360	13	4065	13	0.13	0.41	0.27
LVVK01000017.1	1532001	1533000	0.0943	0.363	3864	13	3106	14	4072	17	3868	14	4403	5	3534	13	0.13	0.4	0.27
LVVK01000022.1	1467001	1468000	0.105	0.384	3773	14	3383	13	4285	18	3556	7	3948	10	3622	13	0.12	0.39	0.27
LVVK01000016.1	570001	571000	0.00211	0.0496	4242	13	3143	33	3801	12	4202	9	4261	11	4093	14	0.25	0.52	0.27
LVVK01000016.1	622001	623000	0.00103	0.0331	3929	18	3779	27	4704	20	4625	10	5339	15	4322	14	0.25	0.52	0.27
LVVK01000020.1	1353001	1354000	0.00255	0.055	4892	26	4854	23	5269	25	4142	11	5374	13	4340	14	0.22	0.49	0.27
LVVK01000004.1	908001	909000	0.00205	0.0486	6216	24	6421	35	6969	31	6677	14	6910	24	5589	14	0.19	0.46	0.27
LVVK01000020.1	2430001	2431000	0.0244	0.184	5429	24	5032	28	4977	16	3215	4	4857	13	3239	14	0.17	0.44	0.27
LVVK01000002.1	50001	51000	0.0194	0.163	4732	26	3835	15	4881	18	4838	20	5032	7	5080	14	0.16	0.44	0.27
LVVK01000022.1	1184001	1185000	0.0153	0.144	5729	27	4307	20	6157	22	4573	18	5771	8	4723	14	0.16	0.43	0.27
LVVK01000019.1	730001	731000	0.0467	0.258	3880	18	2816	7	4299	21	3822	9	4570	10	3969	14	0.15	0.42	0.27
LVVK01000023.1	767001	768000	0.13	0.426	3657	17	3283	17	4093	8	3287	5	3978	10	3671	14	0.12	0.38	0.27
LVVK01000002.1	135001	136000	3.97e-07	0.000251	5012	16	4456	25	5106	57	4398	11	5364	13	4647	15	0.4	0.67	0.27
LVVK01000015.1	706001	707000	1.29e-05	0.0024	3960	24	3587	28	4647	26	4335	14	4723	6	3742	15	0.37	0.64	0.27
LVVK01000013.1	2344001	2345000	0.000255	0.0149	4205	22	4043	24	4824	26	4365	13	5222	12	5077	15	0.28	0.55	0.27
LVVK01000008.1	518001	519000	0.000308	0.0167	4501	15	3921	14	5153	43	4895	9	5397	16	4798	15	0.27	0.53	0.27
LVVK01000004.1	16001	17000	0.00112	0.0345	4460	28	3861	12	4870	29	4622	9	4757	13	4122	15	0.25	0.52	0.27
LVVK01000018.1	642001	643000	0.00139	0.0386	3935	26	4159	18	4748	22	4380	9	4844	12	4138	15	0.24	0.51	0.27
LVVK01000008.1	762001	763000	0.00266	0.0563	4829	26	4055	25	4767	17	4169	10	4763	11	4281	15	0.23	0.5	0.27
LVVK01000017.1	1903001	1904000	0.0308	0.208	4471	22	3661	16	4544	16	4181	7	5276	15	4241	15	0.16	0.43	0.27
LVVK01000020.1	355001	356000	2.85e-08	4.21e-05	4688	55	4013	33	5295	13	4309	11	5497	13	4962	16	0.45	0.72	0.27
LVVK01000006.1	254001	255000	0.0126	0.131	4383	26	3870	18	4611	14	4360	10	5309	10	3766	16	0.18	0.45	0.27
LVVK01000019.1	1101001	1102000	0.0279	0.198	4570	21	4104	13	4771	23	4431	12	4985	8	4053	16	0.16	0.42	0.27
LVVK01000020.1	1665001	1666000	0.107	0.387	3361	18	3294	11	4088	13	3659	8	3984	7	3934	16	0.12	0.39	0.27
LVVK01000003.1	371001	372000	0.126	0.418	3938	9	3536	22	4648	15	3975	9	5054	11	4283	16	0.11	0.38	0.27
LVVK01000011.1	408001	409000	0.157	0.464	4713	18	4163	14	5018	18	4922	13	4723	9	4645	16	0.09	0.36	0.27
LVVK01000019.1	2388001	2389000	0.456	0.741	4417	17	4300	12	5397	16	4673	15	5572	10	4854	16	0.05	0.32	0.27
LVVK01000022.1	153001	154000	3.1e-06	0.000831	5332	18	4761	27	6635	54	5339	17	6740	14	5813	17	0.32	0.59	0.27
LVVK01000007.1	2701001	2702000	0.00129	0.0372	4839	16	4411	21	5272	35	4870	6	5895	18	4536	17	0.23	0.5	0.27
LVVK01000023.1	2413001	2414000	0.00594	0.0879	4284	25	3747	17	4919	18	4895	12	5822	11	4302	17	0.2	0.46	0.27
LVVK01000020.1	908001	909000	0.0217	0.173	4085	24	3902	17	4602	15	4218	6	4944	11	3959	19	0.17	0.44	0.27
LVVK01000004.1	338001	339000	0.0112	0.124	5273	18	5258	22	5965	32	5493	18	7009	10	5032	20	0.16	0.44	0.27
LVVK01000015.1	1	1000	0.177	0.489	456	5	601	6	467	0	198	0	265	0	243	2	0.44	0.72	0.28
LVVK01000015.1	25001	26000	0.127	0.421	2868	12	3043	12	3338	15	2463	12	2607	7	2396	2	0.14	0.42	0.28
LVVK01000002.1	1689001	1690000	0.356	0.668	2079	2	1962	13	1826	8	1133	6	1863	4	1232	2	0.11	0.39	0.28
LVVK01000006.1	1234001	1235000	0.201	0.517	3951	13	3486	12	4139	19	3853	12	3992	17	3461	3	0.1	0.38	0.28
LVVK01000040.1	1001	2000	0.00435	0.0737	916	8	1152	7	1137	12	855	1	894	2	747	4	0.56	0.84	0.28
LVVK01000007.1	1389001	1390000	0.00877	0.108	3623	16	2656	17	3748	17	3876	11	3786	16	3535	4	0.22	0.5	0.28
LVVK01000002.1	1868001	1869000	0.183	0.496	3434	14	2861	10	3506	14	3673	15	3682	10	3008	4	0.11	0.39	0.28
LVVK01000002.1	635001	636000	0.00236	0.0528	2756	14	2256	10	3262	24	2882	8	3146	12	2892	5	0.3	0.58	0.28
LVVK01000009.1	494001	495000	0.00501	0.08	3514	7	3287	20	4025	30	3325	6	3882	18	3053	5	0.24	0.53	0.28
LVVK01000019.1	1587001	1588000	0.0312	0.21	2348	12	2082	14	2601	9	2698	8	2733	9	2432	5	0.22	0.5	0.28
LVVK01000022.1	1624001	1625000	0.0147	0.141	3173	12	2647	12	4439	26	3835	14	4345	14	3433	5	0.2	0.49	0.28
LVVK01000018.1	809001	810000	0.0455	0.254	3122	16	3008	10	3311	17	2856	12	3799	9	2649	5	0.18	0.46	0.28
LVVK01000003.1	655001	656000	0.186	0.499	2678	5	2479	16	2781	11	2164	8	2682	6	2030	5	0.13	0.4	0.28
LVVK01000002.1	1146001	1147000	0.26	0.581	3854	13	3252	14	4704	16	3584	17	4669	13	4156	5	0.08	0.36	0.28
LVVK01000007.1	644001	645000	0.0111	0.124	2782	20	2746	8	3268	18	2596	8	3408	10	2546	6	0.24	0.52	0.28
LVVK01000005.1	1490001	1491000	0.0214	0.172	3085	22	2878	10	3235	12	3318	12	3745	11	3363	6	0.2	0.48	0.28
LVVK01000016.1	643001	644000	0.0592	0.291	2244	7	2382	19	2430	7	2446	6	2969	10	2437	6	0.19	0.47	0.28
LVVK01000008.1	530001	531000	0.0618	0.297	2432	13	2286	11	2800	11	2610	4	2874	12	2308	6	0.18	0.47	0.28
LVVK01000002.1	1194001	1195000	0.0537	0.277	3668	16	3342	18	3525	12	3549	14	4242	11	3265	6	0.16	0.44	0.28
LVVK01000008.1	175001	176000	0.647	0.854	3652	11	3433	16	4059	8	3104	11	3708	10	2851	6	0.03	0.31	0.28
LVVK01000017.1	2215001	2216000	0.0003	0.0165	3419	27	3119	10	4212	28	3379	11	4098	14	3776	7	0.32	0.6	0.28
LVVK01000020.1	366001	367000	0.0413	0.242	3274	9	2302	12	3281	19	3273	13	3915	9	3323	7	0.18	0.45	0.28
LVVK01000011.1	952001	953000	0.0993	0.373	5369	22	4698	21	4675	16	4007	13	5048	16	3633	7	0.12	0.4	0.28
LVVK01000002.1	229001	230000	0.31	0.627	3758	13	3441	11	4123	17	3185	13	3869	9	3171	7	0.08	0.36	0.28
LVVK01000007.1	2962001	2963000	0.316	0.633	3080	9	2759	12	3989	14	3777	11	4494	14	3205	7	0.08	0.36	0.28
LVVK01000002.1	1011001	1012000	0.384	0.689	3568	20	2816	7	3569	8	3309	11	4059	12	3219	7	0.07	0.35	0.28
LVVK01000015.1	1566001	1567000	0.34	0.654	4307	14	3535	12	4688	18	4284	11	4761	19	3982	7	0.07	0.35	0.28
LVVK01000015.1	99001	100000	0.543	0.797	3049	14	2742	5	3692	12	3010	10	3368	10	3312	7	0.05	0.33	0.28
LVVK01000015.1	236001	237000	4.64e-07	0.000278	3463	24	2766	11	4105	43	4037	14	4546	13	3753	8	0.47	0.75	0.28
LVVK01000035.1	70001	71000	2.79e-06	0.000794	4126	13	3641	26	4906	45	4694	16	5215	17	4703	8	0.38	0.66	0.28
LVVK01000007.1	2752001	2753000	8.95e-06	0.00189	4465	22	4420	33	4981	34	3965	15	4675	12	4012	8	0.37	0.64	0.28
LVVK01000022.1	399001	400000	0.000172	0.0115	3185	14	3161	20	4017	30	3747	10	3902	12	3159	8	0.34	0.62	0.28
LVVK01000020.1	1832001	1833000	7.15e-05	0.00713	3768	26	3896	22	4460	25	4334	14	4572	15	4437	8	0.32	0.6	0.28
LVVK01000002.1	990001	991000	0.000466	0.0212	4273	23	3822	25	4845	25	4039	15	4615	13	4069	8	0.28	0.56	0.28
LVVK01000007.1	2530001	2531000	0.000802	0.0287	3967	15	3582	31	4063	19	3754	17	4251	7	3514	8	0.28	0.56	0.28
LVVK01000023.1	1550001	1551000	0.00904	0.11	3352	24	2951	11	3777	15	3936	14	3976	9	3319	8	0.22	0.5	0.28
LVVK01000002.1	770001	771000	0.00831	0.105	4520	27	3819	13	4466	21	4360	16	4797	14	4481	8	0.2	0.48	0.28
LVVK01000010.1	204001	205000	0.0266	0.193	4124	22	3764	14	4231	19	3270	9	4264	13	3285	8	0.18	0.45	0.28
LVVK01000026.1	493001	494000	0.0298	0.205	3358	10	2827	24	3521	11	3479	8	3767	14	3477	8	0.18	0.46	0.28
LVVK01000017.1	269001	270000	0.0399	0.237	3787	17	3858	12	4353	24	4314	16	4184	11	3826	8	0.16	0.44	0.28
LVVK01000007.1	873001	874000	0.102	0.377	2515	16	2674	9	3252	11	3172	10	3438	9	2963	8	0.14	0.43	0.28
LVVK01000035.1	44001	45000	0.0716	0.319	4161	19	3123	18	4028	10	3738	9	4494	15	3353	8	0.14	0.42	0.28
LVVK01000017.1	730001	731000	0.108	0.389	3138	18	2678	8	3514	12	3669	14	3658	8	3554	8	0.13	0.41	0.28
LVVK01000023.1	716001	717000	0.136	0.434	3291	12	3462	9	3933	21	3893	14	4187	10	3445	8	0.12	0.39	0.28
LVVK01000023.1	2147001	2148000	0.132	0.428	4030	21	3537	10	4153	16	2785	6	3922	13	2925	8	0.12	0.4	0.28
LVVK01000022.1	1003001	1004000	0.121	0.41	4641	15	4134	14	5361	25	4964	17	5567	17	4571	8	0.1	0.38	0.28
LVVK01000023.1	1948001	1949000	0.214	0.532	3008	7	2773	10	3382	18	3248	12	3138	6	2983	8	0.1	0.38	0.28
LVVK01000020.1	2001	3000	0.554	0.805	4381	12	4214	13	4422	17	4467	16	5396	17	4602	8	0.04	0.32	0.28
LVVK01000022.1	1082001	1083000	8.62e-09	1.94e-05	4402	29	3523	24	5024	46	4466	19	5219	12	4813	9	0.49	0.76	0.28
LVVK01000017.1	2628001	2629000	1.12e-05	0.00219	3099	31	2519	10	3738	26	3458	11	3576	10	3500	9	0.43	0.72	0.28
LVVK01000020.1	1823001	1824000	7.4e-06	0.00164	3141	24	3367	18	3756	29	4159	19	3779	5	3856	9	0.41	0.69	0.28
LVVK01000011.1	155001	156000	3.14e-05	0.00418	3877	25	3506	22	4768	30	4020	16	4685	11	4044	9	0.35	0.63	0.28
LVVK01000015.1	213001	214000	1.8e-05	0.00294	4221	23	3425	31	4849	25	4503	19	5038	11	4322	9	0.35	0.63	0.28
LVVK01000008.1	161001	162000	0.000386	0.0189	4770	29	3934	16	5689	32	4824	19	5712	14	4704	9	0.26	0.53	0.28
LVVK01000006.1	935001	936000	0.00203	0.0484	3824	13	3615	29	3995	19	4379	16	4345	9	3415	9	0.25	0.53	0.28
LVVK01000006.1	1226001	1227000	0.00257	0.0552	3716	16	2746	15	4077	25	3748	15	4371	9	3747	9	0.25	0.53	0.28
LVVK01000006.1	653001	654000	0.00479	0.0778	3764	19	3103	19	3647	17	4093	13	3941	10	3266	9	0.24	0.52	0.28
LVVK01000007.1	3026001	3027000	0.00794	0.103	3337	14	3042	12	3758	26	3351	9	3970	13	3586	9	0.23	0.51	0.28
LVVK01000008.1	320001	321000	0.00876	0.108	3302	21	3028	9	3693	21	3169	12	3925	8	3251	9	0.23	0.51	0.28
LVVK01000017.1	2539001	2540000	0.0133	0.134	3556	22	3359	15	3620	15	3239	11	3708	10	3652	9	0.21	0.49	0.28
LVVK01000019.1	1954001	1955000	0.00228	0.0516	5356	24	5305	24	5653	32	5153	16	5871	18	4378	9	0.21	0.49	0.28
LVVK01000002.1	1749001	1750000	0.0067	0.0939	4145	14	3836	23	5062	25	4539	13	5359	17	4252	9	0.2	0.48	0.28
LVVK01000002.1	1897001	1898000	0.016	0.147	3818	19	3274	17	3638	16	3597	11	3945	12	3699	9	0.2	0.48	0.28
LVVK01000026.1	302001	303000	0.00883	0.109	3706	17	3441	14	4748	26	4384	14	5487	17	4365	9	0.2	0.48	0.28
LVVK01000019.1	313001	314000	0.00784	0.102	4244	31	3798	17	5262	15	4754	13	5000	19	4892	9	0.19	0.47	0.28
LVVK01000019.1	2100001	2101000	0.00814	0.104	4111	17	3704	17	5161	27	4894	14	5383	18	4500	9	0.19	0.47	0.28
LVVK01000019.1	1364001	1365000	0.0144	0.14	4758	23	4240	23	5431	19	4465	13	5112	16	4197	9	0.17	0.45	0.28
LVVK01000013.1	192001	193000	0.0261	0.191	4113	21	3516	14	5207	21	4519	14	5303	17	4643	9	0.16	0.44	0.28
LVVK01000006.1	647001	648000	0.145	0.447	4015	18	3715	10	4175	19	3430	12	4481	11	3375	9	0.11	0.39	0.28
LVVK01000019.1	878001	879000	0.12	0.409	4406	23	3414	10	4179	14	4532	9	4463	19	4276	9	0.11	0.39	0.28
LVVK01000017.1	1783001	1784000	0.195	0.51	3946	18	3973	13	4550	15	5068	19	4859	13	4739	9	0.09	0.37	0.28
LVVK01000021.1	35001	36000	0.607	0.834	3370	6	3159	8	4199	20	3981	13	3560	9	3569	9	0.04	0.32	0.28
LVVK01000008.1	225001	226000	4.85e-05	0.0054	3926	31	3168	24	4543	18	3972	12	4357	13	4146	10	0.35	0.63	0.28
LVVK01000007.1	1128001	1129000	0.000248	0.0146	3885	22	3627	29	4537	22	3317	14	4091	6	3175	10	0.32	0.61	0.28
LVVK01000023.1	95001	96000	0.000458	0.0209	3599	17	3430	27	4236	22	3547	7	3939	16	4123	10	0.3	0.59	0.28
LVVK01000023.1	1409001	1410000	0.000228	0.0138	4745	41	4342	16	4595	20	4646	7	5570	23	4061	10	0.28	0.56	0.28
LVVK01000014.1	235001	236000	0.0018	0.0447	3428	8	3081	15	3971	34	3225	7	4389	15	3915	10	0.27	0.54	0.28
LVVK01000002.1	2037001	2038000	0.00248	0.0542	3681	14	3226	11	3782	32	3539	10	4290	12	3692	10	0.26	0.53	0.28
LVVK01000022.1	1791001	1792000	0.0044	0.0741	3687	14	3543	26	4647	19	4423	11	4710	16	4262	10	0.22	0.5	0.28
LVVK01000002.1	1777001	1778000	0.00504	0.0804	4273	16	3643	19	4808	27	4912	14	5707	19	4672	10	0.21	0.49	0.28
LVVK01000002.1	1731001	1732000	0.0136	0.136	3726	16	2931	13	4145	23	3781	10	4214	11	3162	10	0.2	0.48	0.28
LVVK01000005.1	251001	252000	0.00477	0.0775	4727	23	3949	15	4845	27	4239	15	5655	16	4941	10	0.2	0.48	0.28
LVVK01000007.1	2966001	2967000	0.0311	0.209	3109	12	2953	12	3959	22	3355	10	3627	9	3468	10	0.18	0.46	0.28
LVVK01000003.1	426001	427000	0.0201	0.166	5371	28	4812	22	5120	19	4493	18	4859	10	4002	10	0.17	0.45	0.28
LVVK01000005.1	1244001	1245000	0.0419	0.243	3487	15	3598	12	3901	22	3280	8	3900	11	3206	10	0.17	0.45	0.28
LVVK01000022.1	651001	652000	0.0513	0.27	3896	11	3498	10	4129	28	3891	13	4577	10	3505	10	0.15	0.43	0.28
LVVK01000015.1	44001	45000	0.0326	0.214	6170	34	5841	13	6639	30	5598	20	6482	19	5371	10	0.13	0.41	0.28
LVVK01000017.1	261001	262000	0.202	0.518	2892	14	2884	7	3689	15	3528	8	3571	11	3370	10	0.1	0.38	0.28
LVVK01000028.1	28001	29000	0.168	0.477	5549	28	5350	14	6227	20	5260	18	5243	16	5414	10	0.09	0.36	0.28
LVVK01000023.1	668001	669000	0.279	0.599	4080	18	3357	9	4438	15	4147	9	4822	17	4036	10	0.08	0.35	0.28
LVVK01000011.1	1337001	1338000	0.295	0.615	4607	14	4218	14	5072	21	3760	14	4791	12	4280	10	0.07	0.35	0.28
LVVK01000003.1	206001	207000	0.45	0.737	3795	20	3222	6	4095	11	4184	16	4229	7	3457	10	0.05	0.33	0.28
LVVK01000006.1	985001	986000	0.617	0.839	4312	10	3914	15	4715	16	4143	14	4701	12	3889	10	0.03	0.32	0.28
LVVK01000019.1	1163001	1164000	0.000129	0.00967	3438	16	3086	14	4077	35	3982	10	4124	12	3770	11	0.34	0.61	0.28
LVVK01000019.1	141001	142000	0.00022	0.0136	3735	31	3169	9	4235	26	3907	11	4595	12	3715	11	0.31	0.59	0.28
LVVK01000015.1	389001	390000	0.000521	0.0226	3956	31	3483	11	4238	26	3611	13	4117	8	3535	11	0.3	0.58	0.28
LVVK01000022.1	1652001	1653000	0.000569	0.0238	3753	26	3540	18	4133	20	3811	14	4894	9	3649	11	0.28	0.56	0.28
LVVK01000007.1	367001	368000	0.0112	0.124	3543	10	2419	13	3118	24	3030	8	3139	8	3331	11	0.23	0.52	0.28
LVVK01000010.1	57001	58000	0.0148	0.142	3517	9	2647	22	3808	17	3808	12	3804	7	3270	11	0.21	0.48	0.28
LVVK01000022.1	1271001	1272000	0.00507	0.0806	5228	32	4348	19	5836	23	5129	14	5277	18	4761	11	0.2	0.48	0.28
LVVK01000019.1	1998001	1999000	0.0136	0.136	3841	14	3327	14	3966	24	4400	13	4734	13	4256	11	0.19	0.47	0.28
LVVK01000022.1	336001	337000	0.0123	0.129	4382	19	3925	23	5822	22	5140	21	4917	10	5086	11	0.18	0.45	0.28
LVVK01000023.1	214001	215000	0.00692	0.0955	4903	17	4556	34	5777	20	5529	18	5712	18	5403	11	0.18	0.47	0.28
LVVK01000007.1	760001	761000	0.0153	0.144	5088	20	5040	14	6287	38	4957	15	6544	21	5282	11	0.16	0.44	0.28
LVVK01000019.1	1466001	1467000	0.0349	0.222	4858	24	4648	22	6112	20	5512	23	6123	15	5569	11	0.14	0.42	0.28
LVVK01000023.1	1778001	1779000	0.137	0.436	3496	16	2737	5	3995	19	3623	10	4025	11	3969	11	0.12	0.39	0.28
LVVK01000015.1	560001	561000	0.175	0.487	3643	14	3080	13	3568	13	3946	11	3749	10	3638	11	0.11	0.39	0.28
LVVK01000002.1	1918001	1919000	0.261	0.582	2991	2	2785	10	3467	22	3663	10	3640	8	3160	11	0.09	0.37	0.28
LVVK01000004.1	738001	739000	0.49	0.763	3933	18	3347	9	3707	9	3096	8	3907	9	3160	11	0.05	0.33	0.28
LVVK01000014.1	443001	444000	0.713	0.887	4780	20	3400	11	5190	10	4603	16	4703	14	5196	11	0.02	0.31	0.28
LVVK01000003.1	531001	532000	0.611	0.836	4041	9	3308	10	4801	11	3963	13	4837	13	4430	11	-0.03	0.25	0.28
LVVK01000015.1	758001	759000	2.68e-13	2.05e-09	5995	63	4750	33	6481	49	6042	17	6403	23	6159	12	0.56	0.84	0.28
LVVK01000013.1	1217001	1218000	4.6e-07	0.000278	4081	29	3940	27	4737	36	4406	9	4410	15	3931	12	0.44	0.72	0.28
LVVK01000020.1	43001	44000	1.47e-05	0.00257	3061	10	2565	21	3122	32	3338	11	2957	4	3384	12	0.44	0.72	0.28
LVVK01000035.1	25001	26000	3.84e-06	0.000965	4306	19	3794	33	4949	34	4471	12	4596	15	4844	12	0.38	0.66	0.28
LVVK01000009.1	136001	137000	0.000264	0.0151	4400	21	3508	17	4057	32	3405	11	4424	10	4025	12	0.31	0.59	0.28
LVVK01000002.1	648001	649000	3.85e-05	0.00472	5723	35	4649	32	5318	24	5135	13	5977	22	5489	12	0.3	0.58	0.28
LVVK01000015.1	1292001	1293000	0.00153	0.0409	2869	6	2516	23	3400	22	3195	6	3425	8	2764	12	0.3	0.58	0.28
LVVK01000017.1	2749001	2750000	5.66e-05	0.006	5585	24	4699	21	5306	45	4351	13	5415	15	4690	12	0.3	0.58	0.28
LVVK01000028.1	27001	28000	5.06e-05	0.00559	5992	24	5580	26	5847	49	5617	18	6078	17	4851	12	0.28	0.57	0.28
LVVK01000005.1	1852001	1853000	0.000988	0.0324	4504	25	3513	12	4641	31	4282	9	4806	17	4475	12	0.26	0.54	0.28
LVVK01000013.1	607001	608000	0.00641	0.0914	3791	15	3364	25	3996	18	3049	8	3802	9	3333	12	0.24	0.52	0.28
LVVK01000013.1	1982001	1983000	0.00329	0.0636	3712	16	2623	7	4217	32	4057	14	4207	8	3976	12	0.24	0.52	0.28
LVVK01000017.1	902001	903000	0.00807	0.103	2892	19	2559	10	3464	17	3124	3	3530	14	3764	12	0.24	0.52	0.28
LVVK01000003.1	1070001	1071000	0.00144	0.0397	5441	26	5650	30	5536	28	4451	11	6026	20	4747	12	0.22	0.51	0.28
LVVK01000019.1	1743001	1744000	0.00235	0.0526	5347	19	4924	24	5463	36	4613	11	5597	19	4534	12	0.22	0.5	0.28
LVVK01000013.1	1599001	1600000	0.00888	0.109	3921	25	3195	17	4218	14	3789	5	4497	19	4346	12	0.21	0.49	0.28
LVVK01000019.1	9001	10000	0.00895	0.11	3912	12	3516	22	4108	22	4469	9	5123	18	4176	12	0.2	0.49	0.28
LVVK01000020.1	2385001	2386000	0.026	0.19	3110	14	2686	11	3177	18	2891	4	3484	11	3271	12	0.2	0.48	0.28
LVVK01000026.1	142001	143000	0.0058	0.0864	4362	19	3815	30	5026	15	4911	12	4955	18	5001	12	0.2	0.48	0.28
LVVK01000005.1	1750001	1751000	0.0155	0.145	4014	12	3634	14	4501	30	4357	12	4882	13	4072	12	0.18	0.46	0.28
LVVK01000015.1	1016001	1017000	0.0118	0.127	4099	27	3668	16	5262	17	4720	17	5451	12	4569	12	0.18	0.46	0.28
LVVK01000020.1	2634001	2635000	0.0319	0.212	4682	21	3894	13	4693	23	4541	19	5259	10	4947	12	0.15	0.43	0.28
LVVK01000002.1	2038001	2039000	0.158	0.465	3640	16	2810	7	4476	20	3605	9	4263	10	3085	12	0.11	0.39	0.28
LVVK01000002.1	1323001	1324000	0.19	0.504	3768	11	3536	18	4244	15	3877	8	4424	14	3715	12	0.1	0.38	0.28
LVVK01000020.1	1228001	1229000	0.156	0.462	3925	17	3361	12	4368	15	4670	12	4546	14	4550	12	0.1	0.38	0.28
LVVK01000020.1	1350001	1351000	0.149	0.452	4518	17	4269	20	5298	16	4932	15	5801	18	5274	12	0.1	0.38	0.28
LVVK01000004.1	81001	82000	0.168	0.477	4680	17	3836	13	5533	22	5063	19	5880	13	4811	12	0.09	0.37	0.28
LVVK01000017.1	2936001	2937000	0.244	0.564	4347	18	3733	14	4599	14	4275	12	5269	14	3964	12	0.08	0.36	0.28
LVVK01000013.1	1445001	1446000	0.345	0.658	3670	12	3675	12	4226	16	4240	7	4358	16	3994	12	0.07	0.35	0.28
LVVK01000005.1	764001	765000	0.914	0.971	2736	11	2883	6	3402	9	3076	5	3539	10	3035	12	0.01	0.29	0.28
LVVK01000005.1	312001	313000	4.21e-05	0.00498	4610	25	4357	22	5334	37	4975	15	5188	12	4380	13	0.31	0.59	0.28
LVVK01000019.1	586001	587000	0.000231	0.0139	5381	29	4354	23	4892	30	4229	15	4827	9	4268	13	0.28	0.56	0.28
LVVK01000020.1	2096001	2097000	0.000316	0.0169	4130	22	3801	16	5019	33	5098	13	5789	17	4622	13	0.27	0.55	0.28
LVVK01000013.1	2288001	2289000	0.000451	0.0207	4507	29	4301	19	5098	27	4749	11	5556	18	4758	13	0.26	0.54	0.28
LVVK01000020.1	3082001	3083000	0.000991	0.0324	4314	20	3557	23	4924	26	4073	11	5137	13	3976	13	0.26	0.54	0.28
LVVK01000022.1	1732001	1733000	0.000992	0.0324	4178	21	3733	33	5246	17	4238	14	4829	12	4639	13	0.26	0.54	0.28
LVVK01000022.1	1029001	1030000	0.00064	0.0254	6474	25	5748	35	6530	33	5319	18	6913	19	5848	13	0.22	0.5	0.28
LVVK01000008.1	14001	15000	0.00515	0.081	4990	26	4415	25	4703	18	4564	13	5591	15	4248	13	0.2	0.49	0.28
LVVK01000007.1	482001	483000	0.0191	0.162	3260	15	3077	15	3699	18	3842	11	3998	9	3805	13	0.19	0.48	0.28
LVVK01000023.1	1161001	1162000	0.0114	0.125	4412	19	4157	19	5384	27	4153	16	4847	7	3924	13	0.19	0.47	0.28
LVVK01000017.1	605001	606000	0.00384	0.0692	6843	36	5874	22	7488	34	6676	18	8121	28	6043	13	0.17	0.46	0.28
LVVK01000013.1	2811001	2812000	0.0182	0.158	5038	20	4373	15	5973	33	5435	18	5912	16	5210	13	0.16	0.44	0.28
LVVK01000019.1	1340001	1341000	0.0462	0.256	5792	26	5502	20	5564	23	5172	19	6777	15	4725	13	0.13	0.41	0.28
LVVK01000023.1	908001	909000	0.174	0.486	3206	10	2833	9	3375	18	3090	9	3697	6	3201	13	0.11	0.39	0.28
LVVK01000003.1	1479001	1480000	0.587	0.824	4416	16	3718	13	4913	12	4894	12	4988	15	4479	13	0.04	0.31	0.28
LVVK01000019.1	1865001	1866000	3.89e-06	0.00097	5040	35	4382	27	5404	34	4586	12	5250	13	4042	14	0.37	0.65	0.28
LVVK01000002.1	1201001	1202000	7.28e-05	0.00718	3185	21	3489	15	3656	30	3459	9	4609	10	3620	14	0.36	0.64	0.28
LVVK01000020.1	2914001	2915000	1e-05	0.002	4485	18	3909	28	4450	35	4747	10	5070	16	4633	14	0.35	0.63	0.28
LVVK01000005.1	691001	692000	0.000185	0.012	3518	16	3056	16	3838	31	3855	8	3892	10	3850	14	0.33	0.61	0.28
LVVK01000007.1	1126001	1127000	0.000108	0.00886	3356	20	3600	23	4544	27	4270	14	4294	8	4199	14	0.33	0.61	0.28
LVVK01000013.1	1378001	1379000	0.000718	0.0271	3294	23	2895	12	3737	23	3517	8	3797	7	3133	14	0.31	0.58	0.28
LVVK01000018.1	203001	204000	0.00146	0.0399	4381	25	3605	15	4787	28	4015	13	4427	9	4363	14	0.25	0.53	0.28
LVVK01000015.1	1542001	1543000	0.00156	0.0413	5177	27	4377	23	5704	27	5579	17	6076	17	5194	14	0.22	0.5	0.28
LVVK01000020.1	3227001	3228000	0.00275	0.0574	4742	18	4619	25	4626	26	4884	11	5316	15	4320	14	0.22	0.49	0.28
LVVK01000007.1	3117001	3118000	0.0093	0.112	4291	20	3973	20	5037	23	4058	12	4523	8	3746	14	0.2	0.47	0.28
LVVK01000011.1	1197001	1198000	0.00887	0.109	4387	11	3849	26	4916	25	4657	13	5228	14	4736	14	0.19	0.47	0.28
LVVK01000006.1	729001	730000	0.019	0.161	4123	12	3982	22	4634	24	4550	12	4857	11	3807	14	0.18	0.46	0.28
LVVK01000019.1	1067001	1068000	0.0117	0.126	4761	7	3659	12	5561	45	4842	13	5574	17	5242	14	0.18	0.46	0.28
LVVK01000020.1	1783001	1784000	0.0323	0.213	4059	13	3251	17	3744	20	3782	9	4399	12	4156	14	0.17	0.45	0.28
LVVK01000017.1	917001	918000	0.0646	0.304	3692	11	3339	20	4585	18	3831	10	4010	8	3643	14	0.14	0.42	0.28
LVVK01000003.1	2019001	2020000	0.0936	0.362	3999	23	3918	11	4920	17	4468	12	6037	15	4136	14	0.12	0.4	0.28
LVVK01000020.1	1756001	1757000	0.134	0.431	3899	9	3576	13	4273	24	3987	14	4469	9	4679	14	0.11	0.39	0.28
LVVK01000002.1	1787001	1788000	0.363	0.674	3231	12	3227	5	4109	20	3831	11	4164	8	3714	14	0.07	0.35	0.28
LVVK01000007.1	1724001	1725000	0.00965	0.114	5053	18	3925	25	5632	24	5699	17	5155	12	4889	15	0.18	0.46	0.28
LVVK01000017.1	2318001	2319000	0.0233	0.18	4597	13	4581	33	5086	17	5277	15	5438	13	4455	15	0.16	0.44	0.28
LVVK01000019.1	1745001	1746000	0.0251	0.187	4505	13	3865	23	4475	20	4720	14	6024	14	4736	15	0.16	0.44	0.28
LVVK01000007.1	1105001	1106000	0.168	0.478	3334	5	3294	12	4447	26	3836	10	4004	8	3828	15	0.11	0.39	0.28
LVVK01000013.1	83001	84000	0.272	0.592	4354	13	3280	17	4710	14	4578	11	4798	13	4545	15	0.08	0.36	0.28
LVVK01000020.1	999001	1000000	0.299	0.619	4345	14	3989	15	5132	18	3914	16	5150	6	4237	15	0.07	0.35	0.28
LVVK01000015.1	589001	590000	6.12e-10	2.35e-06	4863	34	4291	48	5639	32	5532	13	6006	17	5037	16	0.49	0.77	0.28
LVVK01000017.1	1835001	1836000	0.00152	0.0408	4359	14	3852	38	5091	17	5058	10	4988	14	4238	16	0.24	0.52	0.28
LVVK01000013.1	2358001	2359000	0.00455	0.0756	4127	16	3726	28	5370	21	4607	15	5000	9	4639	16	0.21	0.49	0.28
LVVK01000013.1	2538001	2539000	0.0102	0.118	3621	18	2968	11	4538	25	4283	9	4333	11	4177	16	0.2	0.49	0.28
LVVK01000003.1	764001	765000	0.0183	0.159	4585	22	4336	25	5095	16	4867	18	5300	9	5007	16	0.17	0.45	0.28
LVVK01000021.1	313001	314000	0.0285	0.2	4700	26	3515	22	5730	13	4634	8	5105	19	5396	16	0.15	0.44	0.28
LVVK01000013.1	1989001	1990000	0.0808	0.338	3753	15	3290	17	4443	15	4566	10	4343	10	4007	16	0.13	0.41	0.28
LVVK01000017.1	890001	891000	0.00119	0.0355	5021	28	3934	24	6386	26	5473	13	6137	18	5315	17	0.22	0.51	0.28
LVVK01000022.1	994001	995000	0.00318	0.0624	5057	29	3594	17	5744	24	5942	14	5738	17	5356	17	0.2	0.49	0.28
LVVK01000017.1	933001	934000	0.00654	0.0926	6045	29	5245	26	6211	25	5714	17	6283	14	5107	17	0.18	0.46	0.28
LVVK01000015.1	604001	605000	0.0341	0.219	3987	24	3504	6	4779	24	4331	8	4872	13	4257	17	0.16	0.44	0.28
LVVK01000020.1	784001	785000	0.0323	0.213	5640	22	4639	22	5998	23	5534	15	6306	15	5249	17	0.14	0.41	0.28
LVVK01000013.1	2069001	2070000	0.0583	0.289	5336	30	4534	16	5680	17	4526	14	5866	13	5304	17	0.12	0.41	0.28
LVVK01000002.1	1765001	1766000	1.23e-06	0.000468	7189	44	6500	30	7046	48	5699	13	7670	24	6563	18	0.31	0.59	0.28
LVVK01000020.1	2743001	2744000	1.28e-05	0.00239	6366	25	4742	21	7413	59	6251	22	7867	20	6966	18	0.28	0.57	0.28
LVVK01000020.1	1921001	1922000	2.8e-05	0.0039	4002	19	3438	16	4400	39	4595	12	4844	9	4780	19	0.34	0.62	0.28
LVVK01000017.1	1143001	1144000	1.37e-05	0.00246	5769	19	5238	40	5865	40	5121	12	6322	18	5965	19	0.31	0.59	0.28
LVVK01000021.1	570001	571000	0.000335	0.0175	5469	25	4837	28	4778	30	4948	13	5362	10	4444	19	0.27	0.55	0.28
LVVK01000018.1	150001	151000	0.000347	0.0178	5447	26	4585	23	5655	34	5044	13	6222	15	5544	19	0.25	0.53	0.28
LVVK01000017.1	325001	326000	0.00981	0.115	4407	19	3653	16	4923	26	5013	11	4951	12	4944	19	0.19	0.47	0.28
LVVK01000022.1	2469001	2470000	0.0658	0.307	5555	22	5374	23	6285	23	5004	10	6300	15	4856	20	0.12	0.4	0.28
LVVK01000013.1	1303001	1304000	0.00152	0.0408	3914	17	3727	25	4344	23	3906	8	4264	6	4163	21	0.26	0.54	0.28
LVVK01000005.1	230001	231000	0.00577	0.0863	4747	17	3625	15	5094	33	4567	10	5441	11	4896	21	0.2	0.48	0.28
LVVK01000013.1	2251001	2252000	3.13e-05	0.00418	5564	19	5528	46	5744	33	4730	11	5801	11	5106	22	0.3	0.58	0.28
LVVK01000020.1	850001	851000	0.0131	0.133	4390	14	4015	16	5002	31	5204	14	5417	7	4782	22	0.18	0.45	0.28
LVVK01000013.1	47001	48000	0.00363	0.0672	4557	28	3944	25	4732	13	4763	9	4945	9	4804	23	0.22	0.5	0.28
LVVK01000002.1	873001	874000	2.62e-05	0.00373	6533	27	6299	46	7003	36	6394	15	8077	21	6630	24	0.27	0.55	0.28
LVVK01000022.1	2549001	2550000	0.811	0.932	894	0	1174	4	1077	4	753	4	887	2	791	1	-0.03	0.25	0.29
LVVK01000002.1	718001	719000	0.00152	0.0408	3378	20	3487	19	4302	25	3500	15	4166	13	3200	4	0.28	0.57	0.29
LVVK01000013.1	1682001	1683000	0.112	0.395	3378	13	3547	17	3964	15	3917	12	4221	17	3325	4	0.13	0.41	0.29
LVVK01000017.1	725001	726000	0.824	0.938	4201	11	3657	14	3728	11	2910	10	3958	15	2997	4	0.02	0.31	0.29
LVVK01000020.1	1776001	1777000	0.000285	0.0159	2920	30	2742	10	4173	23	3256	11	3748	14	3167	5	0.35	0.64	0.29
LVVK01000005.1	243001	244000	0.0075	0.0992	2753	16	2809	19	3741	15	3557	19	3265	5	3115	5	0.25	0.54	0.29
LVVK01000008.1	482001	483000	0.0389	0.234	3123	12	2909	12	3438	20	3230	12	3765	12	3164	5	0.18	0.46	0.29
LVVK01000019.1	649001	650000	0.0855	0.347	4136	14	3700	16	4201	20	4210	13	4929	19	3755	5	0.13	0.42	0.29
LVVK01000002.1	641001	642000	0.107	0.387	3978	11	3831	20	4591	20	4009	10	4344	19	3412	5	0.12	0.41	0.29
LVVK01000020.1	1592001	1593000	0.173	0.484	2945	11	2552	18	3120	6	2989	10	3046	10	2731	5	0.12	0.41	0.29
LVVK01000019.1	2337001	2338000	0.162	0.469	5192	19	4800	24	6393	19	5195	17	5793	23	4624	5	0.09	0.38	0.29
LVVK01000005.1	477001	478000	0.502	0.771	2997	13	2599	6	3364	12	3490	15	3846	10	2961	5	0.05	0.35	0.29
LVVK01000020.1	2389001	2390000	1.53e-06	0.000538	3255	36	2917	15	3789	25	3155	12	3948	12	3367	6	0.48	0.76	0.29
LVVK01000005.1	779001	780000	9.25e-05	0.00825	3771	25	3321	32	4832	19	3483	14	4261	13	3560	6	0.35	0.64	0.29
LVVK01000002.1	1383001	1384000	0.00665	0.0935	3835	18	3329	22	4528	19	3953	13	4477	16	3806	6	0.22	0.5	0.29
LVVK01000023.1	1299001	1300000	0.0178	0.157	3706	11	3220	15	4217	28	3946	17	4055	11	3688	6	0.19	0.48	0.29
LVVK01000013.1	15001	16000	0.0387	0.234	3157	19	3018	14	3607	12	3703	17	3829	9	3632	6	0.17	0.46	0.29
LVVK01000014.1	333001	334000	0.0936	0.362	3069	13	2872	7	3378	20	3260	11	3742	11	2816	6	0.14	0.43	0.29
LVVK01000026.1	77001	78000	0.0928	0.361	3402	9	3747	20	4374	20	3851	14	3884	13	3549	6	0.13	0.43	0.29
LVVK01000005.1	946001	947000	0.304	0.622	2455	6	2159	9	2736	14	2264	4	2772	11	2095	6	0.1	0.39	0.29
LVVK01000007.1	1903001	1904000	0.261	0.581	4363	19	3606	9	4520	18	3644	13	4460	14	3455	6	0.08	0.37	0.29
LVVK01000007.1	1967001	1968000	0.338	0.653	2744	12	2327	9	3154	10	3094	13	3358	8	2761	6	0.08	0.38	0.29
LVVK01000013.1	2577001	2578000	0.545	0.798	3970	19	3267	5	3822	13	4281	14	4219	15	3563	6	0.04	0.33	0.29
LVVK01000023.1	2014001	2015000	1.63e-05	0.00277	2951	25	2655	10	2814	28	2695	6	3395	12	2668	7	0.46	0.75	0.29
LVVK01000003.1	1533001	1534000	6.46e-07	0.000322	3734	30	3336	12	4518	42	4457	22	4696	10	4399	7	0.44	0.72	0.29
LVVK01000003.1	2052001	2053000	0.000394	0.019	3121	19	3001	10	3484	31	3538	12	4095	13	3248	7	0.33	0.62	0.29
LVVK01000009.1	36001	37000	0.000207	0.0129	3578	33	3403	17	4402	20	3782	14	4341	15	4117	7	0.32	0.61	0.29
LVVK01000019.1	1943001	1944000	0.000641	0.0254	4123	29	3122	23	4213	15	3904	9	4126	19	3921	7	0.29	0.58	0.29
LVVK01000008.1	522001	523000	0.00861	0.107	3437	27	2965	15	3932	12	3021	6	3711	15	2989	7	0.23	0.52	0.29
LVVK01000007.1	483001	484000	0.0141	0.138	3543	18	2929	18	3361	14	3460	11	3550	10	2692	7	0.22	0.51	0.29
LVVK01000017.1	1876001	1877000	0.0171	0.153	4040	23	3609	18	3983	16	3095	11	4137	11	2823	7	0.2	0.49	0.29
LVVK01000019.1	1866001	1867000	0.0124	0.13	4260	22	3790	19	4343	20	3992	17	4094	10	3576	7	0.2	0.49	0.29
LVVK01000020.1	2962001	2963000	0.0533	0.276	2790	15	2261	7	2913	16	2793	9	3083	9	2683	7	0.19	0.48	0.29
LVVK01000017.1	2207001	2208000	0.0178	0.157	4896	21	4767	22	4667	25	3363	11	4372	16	3908	7	0.18	0.47	0.29
LVVK01000013.1	2149001	2150000	0.0568	0.286	3528	21	2857	13	3860	12	3495	13	4064	12	3437	7	0.16	0.45	0.29
LVVK01000019.1	261001	262000	0.0464	0.257	4187	19	3466	14	4549	21	4002	15	4896	14	3524	7	0.15	0.44	0.29
LVVK01000020.1	2383001	2384000	0.29	0.611	2958	10	2603	12	2921	11	2540	7	3141	10	2496	7	0.1	0.39	0.29
LVVK01000023.1	2024001	2025000	0.334	0.648	3775	16	3190	10	3949	14	3686	13	4392	13	3214	7	0.07	0.37	0.29
LVVK01000007.1	2624001	2625000	0.437	0.728	3811	14	3274	12	4002	12	3745	15	4016	11	3815	7	0.06	0.34	0.29
LVVK01000019.1	1454001	1455000	0.376	0.683	4782	15	4343	18	4784	17	3362	10	4349	15	3150	7	0.06	0.36	0.29
LVVK01000003.1	702001	703000	0.672	0.866	3674	11	3266	10	4182	15	3639	13	4711	16	3936	7	0.03	0.32	0.29
LVVK01000002.1	181001	182000	1.9e-08	3.17e-05	4252	19	3984	26	4755	56	4560	19	5347	14	4217	8	0.49	0.78	0.29
LVVK01000007.1	2328001	2329000	9.25e-05	0.00825	2798	20	2385	15	3495	25	3128	8	3317	12	3115	8	0.4	0.69	0.29
LVVK01000019.1	1750001	1751000	2.81e-05	0.0039	4099	23	3341	8	4285	45	4499	18	4831	14	4309	8	0.35	0.65	0.29
LVVK01000006.1	383001	384000	0.00748	0.0991	2370	14	2322	15	2818	14	2470	10	2957	5	2441	8	0.28	0.57	0.29
LVVK01000005.1	177001	178000	0.000707	0.0269	4905	21	3954	23	5110	34	4403	15	4699	16	4203	8	0.27	0.56	0.29
LVVK01000013.1	1478001	1479000	0.00245	0.0539	3778	28	3523	14	3834	20	3515	16	4068	9	3606	8	0.26	0.56	0.29
LVVK01000023.1	1823001	1824000	0.00301	0.0605	3519	18	3387	19	4000	23	3578	13	4270	12	3382	8	0.26	0.55	0.29
LVVK01000002.1	1744001	1745000	0.0209	0.169	4401	17	3996	21	4476	23	3916	16	4560	11	3468	8	0.18	0.47	0.29
LVVK01000022.1	1307001	1308000	0.0242	0.184	3855	25	3519	16	3937	12	3967	15	4688	13	3771	8	0.18	0.47	0.29
LVVK01000017.1	68001	69000	0.0573	0.287	3235	13	3256	17	3748	16	3861	10	4172	16	3557	8	0.16	0.45	0.29
LVVK01000017.1	1410001	1411000	0.0577	0.288	4007	17	4096	12	4690	27	3972	13	4398	15	3901	8	0.14	0.44	0.29
LVVK01000007.1	3147001	3148000	0.0698	0.316	4444	17	3673	21	4682	16	5094	19	4601	15	4726	8	0.13	0.42	0.29
LVVK01000023.1	1728001	1729000	0.121	0.41	4317	22	3859	13	4595	17	3860	16	4785	12	3693	8	0.12	0.41	0.29
LVVK01000017.1	2457001	2458000	0.16	0.466	4314	17	3952	26	4676	8	3875	18	4682	10	3819	8	0.1	0.39	0.29
LVVK01000013.1	1845001	1846000	0.397	0.699	2852	14	2678	3	3131	15	2301	5	3022	9	2192	8	0.08	0.37	0.29
LVVK01000017.1	3333001	3334000	0.329	0.644	4236	16	3651	14	4534	14	4902	12	5036	20	4031	8	0.07	0.35	0.29
LVVK01000019.1	1211001	1212000	0.386	0.691	2862	14	2719	6	3323	12	2900	8	3159	9	2696	8	0.07	0.36	0.29
LVVK01000005.1	1856001	1857000	0.56	0.808	4004	17	3392	11	4480	11	4208	15	4265	12	3731	8	0.04	0.33	0.29
LVVK01000007.1	1347001	1348000	0.673	0.867	4040	10	3898	22	4759	9	4396	16	4842	18	5029	8	0.03	0.32	0.29
LVVK01000013.1	2835001	2836000	0.846	0.946	3649	14	3208	10	3831	9	3445	8	3783	14	2975	8	0.01	0.31	0.29
LVVK01000016.1	131001	132000	7.97e-05	0.00761	4089	24	3778	19	4290	33	4104	15	4603	14	4264	9	0.33	0.63	0.29
LVVK01000014.1	60001	61000	0.000322	0.0171	4206	36	3020	14	4133	18	3954	13	4317	13	3807	9	0.31	0.6	0.29
LVVK01000023.1	686001	687000	7.65e-05	0.0074	4681	25	4917	38	5566	27	4433	10	4784	21	4666	9	0.31	0.59	0.29
LVVK01000009.1	329001	330000	0.00186	0.0457	3059	16	3254	13	3542	28	3500	7	3860	14	2900	9	0.29	0.58	0.29
LVVK01000002.1	1416001	1417000	0.00406	0.0713	3400	12	3382	16	4150	31	3540	6	4060	17	3369	9	0.25	0.54	0.29
LVVK01000007.1	2401001	2402000	0.00498	0.0798	3622	14	2426	20	3635	19	3203	12	3728	9	3327	9	0.25	0.55	0.29
LVVK01000007.1	2931001	2932000	0.00215	0.0503	3917	35	3707	10	4419	19	4875	17	4936	15	4299	9	0.24	0.53	0.29
LVVK01000020.1	3328001	3329000	0.0036	0.067	4190	18	3620	20	4515	25	4108	14	5018	16	4536	9	0.23	0.51	0.29
LVVK01000013.1	294001	295000	0.00612	0.0893	4641	21	4042	20	5217	29	4154	18	4932	11	3859	9	0.21	0.5	0.29
LVVK01000018.1	496001	497000	0.00664	0.0934	4400	17	3704	16	4903	33	3813	12	4499	15	3979	9	0.21	0.51	0.29
LVVK01000019.1	1125001	1126000	0.012	0.127	3957	22	3280	13	5007	25	4401	20	4685	10	4159	9	0.2	0.49	0.29
LVVK01000014.1	493001	494000	0.0141	0.138	3893	21	3316	12	4180	22	4056	7	4658	21	4106	9	0.19	0.48	0.29
LVVK01000007.1	2462001	2463000	0.0325	0.214	3617	23	3259	17	3897	11	3373	7	4358	16	3136	9	0.18	0.47	0.29
LVVK01000015.1	529001	530000	0.0469	0.258	3044	9	2607	15	2985	17	3187	7	3685	13	2970	9	0.18	0.47	0.29
LVVK01000007.1	830001	831000	0.019	0.161	4919	21	4209	20	4435	22	4469	11	5007	20	4265	9	0.17	0.46	0.29
LVVK01000015.1	360001	361000	0.0119	0.127	5629	28	5054	11	6280	39	5457	17	6674	23	4609	9	0.17	0.46	0.29
LVVK01000017.1	1144001	1145000	0.0343	0.22	3773	23	3118	15	4246	13	3807	8	4395	17	3589	9	0.17	0.46	0.29
LVVK01000003.1	1900001	1901000	0.0711	0.318	2934	12	2673	11	3537	18	2916	5	3528	13	2920	9	0.16	0.45	0.29
LVVK01000020.1	2069001	2070000	0.0668	0.31	3277	18	2666	15	3817	11	3357	9	3393	12	3469	9	0.16	0.45	0.29
LVVK01000020.1	1794001	1795000	0.0773	0.331	3376	12	3138	14	3631	18	3396	8	3595	12	3157	9	0.15	0.43	0.29
LVVK01000020.1	2566001	2567000	0.0817	0.34	3291	12	3176	14	3830	19	3901	9	3927	15	3386	9	0.14	0.44	0.29
LVVK01000030.1	168001	169000	0.0744	0.325	4051	18	3192	10	4563	22	4141	16	4508	10	3547	9	0.14	0.42	0.29
LVVK01000009.1	248001	249000	0.0965	0.368	4248	26	3958	11	4672	16	4047	12	4761	16	3984	9	0.12	0.41	0.29
LVVK01000013.1	802001	803000	0.0975	0.37	4270	18	3754	22	4192	11	4528	16	4562	13	3857	9	0.12	0.42	0.29
LVVK01000023.1	1958001	1959000	0.357	0.669	4212	11	3923	14	4722	20	4254	14	5139	15	3896	9	0.06	0.35	0.29
LVVK01000007.1	1765001	1766000	0.443	0.733	4115	12	3495	14	4337	15	3950	12	4697	16	4176	9	0.05	0.34	0.29
LVVK01000022.1	1504001	1505000	0.507	0.774	3553	12	2771	11	3925	12	3701	8	3873	16	3775	9	0.05	0.34	0.29
LVVK01000002.1	498001	499000	1e-05	0.002	4957	23	4188	39	5063	29	4142	12	5803	19	4262	10	0.35	0.64	0.29
LVVK01000005.1	1656001	1657000	9.34e-05	0.00829	3746	19	3522	22	4506	34	3790	9	4431	15	3377	10	0.34	0.64	0.29
LVVK01000020.1	3272001	3273000	0.000397	0.0191	3563	29	3117	12	3980	24	3585	12	3862	10	3545	10	0.32	0.61	0.29
LVVK01000022.1	1543001	1544000	0.0011	0.0341	4129	15	3102	14	4071	35	3700	9	4854	19	4355	10	0.27	0.57	0.29
LVVK01000021.1	216001	217000	0.000135	0.0099	5880	38	5175	26	5816	29	6039	19	6577	22	5076	10	0.26	0.55	0.29
LVVK01000005.1	1030001	1031000	0.00292	0.0594	3675	23	3104	19	3791	15	3995	18	4569	8	3875	10	0.25	0.54	0.29
LVVK01000013.1	1874001	1875000	0.00442	0.0742	3719	16	3021	19	4205	23	3715	11	4119	13	3881	10	0.24	0.53	0.29
LVVK01000011.1	1172001	1173000	0.0127	0.131	3824	24	3185	20	4157	11	3722	9	4009	13	3451	10	0.21	0.49	0.29
LVVK01000018.1	506001	507000	0.0102	0.118	4076	22	3400	20	4086	15	3846	17	4236	7	3822	10	0.21	0.49	0.29
LVVK01000019.1	155001	156000	0.00289	0.059	5894	34	5199	23	5916	27	4744	20	6096	15	4758	10	0.21	0.49	0.29
LVVK01000022.1	1169001	1170000	0.00853	0.107	3979	14	3520	26	4702	20	4206	12	4398	15	4311	10	0.21	0.49	0.29
LVVK01000020.1	2048001	2049000	0.00597	0.0881	5171	27	4590	27	5453	21	4504	13	5354	20	4747	10	0.2	0.49	0.29
LVVK01000023.1	1793001	1794000	0.00768	0.101	4521	29	3719	21	5213	15	4613	17	5514	16	4793	10	0.19	0.48	0.29
LVVK01000017.1	2368001	2369000	0.024	0.183	4044	24	4140	23	4752	14	3715	9	4412	16	3744	10	0.18	0.47	0.29
LVVK01000020.1	20001	21000	0.0151	0.143	3881	14	3436	6	4501	36	4723	19	4753	12	4711	10	0.18	0.47	0.29
LVVK01000006.1	904001	905000	0.0372	0.229	4473	21	3699	16	3871	19	2826	8	4240	12	3169	10	0.17	0.47	0.29
LVVK01000005.1	430001	431000	0.0263	0.191	4751	18	4197	18	5538	29	4737	16	5851	19	4769	10	0.16	0.45	0.29
LVVK01000007.1	1026001	1027000	0.0463	0.257	3945	16	3687	19	3767	17	3455	13	4132	10	3613	10	0.16	0.46	0.29
LVVK01000005.1	1088001	1089000	0.0926	0.36	4337	13	4006	23	4511	18	4021	8	4671	18	3565	10	0.13	0.42	0.29
LVVK01000023.1	6001	7000	0.286	0.607	4322	18	3954	14	4065	14	3322	15	4218	7	3414	10	0.08	0.37	0.29
LVVK01000002.1	1000001	1001000	0.42	0.717	4430	14	3943	13	4403	17	3954	13	4765	14	4134	10	0.06	0.34	0.29
LVVK01000007.1	2522001	2523000	0.509	0.776	4446	16	4042	17	5623	14	4816	18	5488	15	4533	10	0.04	0.33	0.29
LVVK01000017.1	232001	233000	0.536	0.793	4375	11	3685	17	4405	14	3878	13	4704	14	4038	10	0.04	0.34	0.29
LVVK01000003.1	326001	327000	5.12e-05	0.00561	4034	22	4135	39	4331	18	4151	10	4673	16	3905	11	0.34	0.63	0.29
LVVK01000019.1	1140001	1141000	8.44e-05	0.00785	4703	13	3690	34	4574	32	4606	14	4853	16	4560	11	0.32	0.61	0.29
LVVK01000013.1	1186001	1187000	1.81e-05	0.00294	5349	22	4479	20	6120	52	5762	20	6780	21	5609	11	0.3	0.59	0.29
LVVK01000002.1	271001	272000	0.00107	0.0338	3708	18	3000	27	4337	19	3850	13	4084	10	3595	11	0.28	0.58	0.29
LVVK01000007.1	454001	455000	0.000713	0.027	3709	35	3216	12	4072	16	4292	10	4717	17	4094	11	0.28	0.57	0.29
LVVK01000026.1	232001	233000	0.00142	0.0393	3375	11	2907	15	4250	35	3588	12	4087	9	3194	11	0.28	0.58	0.29
LVVK01000020.1	3303001	3304000	0.0072	0.0974	3153	18	2562	16	2992	14	2919	8	2721	6	2999	11	0.26	0.55	0.29
LVVK01000020.1	2268001	2269000	0.00134	0.0381	4564	27	4114	21	4913	25	4211	12	5155	16	4126	11	0.25	0.54	0.29
LVVK01000022.1	405001	406000	0.00258	0.0553	3905	16	3345	16	4345	30	4135	14	4610	11	3744	11	0.25	0.53	0.29
LVVK01000003.1	1951001	1952000	0.00638	0.0912	3584	26	3188	20	4043	10	4028	14	4071	9	3651	11	0.23	0.52	0.29
LVVK01000015.1	1131001	1132000	0.00927	0.112	2992	9	2769	21	3603	19	3537	11	3744	8	3082	11	0.23	0.52	0.29
LVVK01000020.1	171001	172000	0.00484	0.0784	4463	21	4420	21	4987	27	4537	13	5238	18	4734	11	0.21	0.5	0.29
LVVK01000021.1	491001	492000	0.0116	0.126	4095	22	4395	25	4601	17	3726	11	4785	14	3810	11	0.2	0.49	0.29
LVVK01000003.1	10001	11000	0.00944	0.113	4826	30	4998	16	5579	27	4526	13	4989	15	4098	11	0.19	0.47	0.29
LVVK01000004.1	233001	234000	0.0514	0.27	3703	17	3187	9	3919	23	3885	15	3994	8	3651	11	0.16	0.45	0.29
LVVK01000017.1	2967001	2968000	0.048	0.262	3821	17	4519	11	4806	29	4278	12	4768	15	4149	11	0.15	0.43	0.29
LVVK01000003.1	74001	75000	0.0789	0.335	3472	17	3190	12	4368	18	3944	16	4046	7	3819	11	0.14	0.43	0.29
LVVK01000004.1	468001	469000	0.0977	0.371	3764	17	2873	17	3559	10	3593	14	3771	5	2881	11	0.14	0.43	0.29
LVVK01000015.1	106001	107000	0.0687	0.314	3781	14	3397	14	4253	21	3946	14	4410	10	3813	11	0.14	0.43	0.29
LVVK01000026.1	121001	122000	0.0581	0.289	4057	20	3438	11	4485	20	4307	16	4603	12	4759	11	0.14	0.43	0.29
LVVK01000005.1	347001	348000	0.123	0.415	2761	19	2903	6	3735	14	3421	12	3702	6	3046	11	0.13	0.41	0.29
LVVK01000020.1	630001	631000	0.0971	0.369	3584	14	3205	9	4223	24	3595	13	3881	9	3753	11	0.13	0.43	0.29
LVVK01000022.1	587001	588000	0.0901	0.356	4230	22	3442	22	5103	9	4771	19	4819	10	4124	11	0.12	0.41	0.29
LVVK01000009.1	445001	446000	0.16	0.468	4517	13	3875	14	5392	27	4647	17	5485	15	4468	11	0.1	0.39	0.29
LVVK01000022.1	743001	744000	0.259	0.58	3770	15	3231	10	3901	16	3928	11	4097	11	3387	11	0.09	0.38	0.29
LVVK01000022.1	1453001	1454000	0.202	0.518	4513	15	4138	16	5417	22	4648	12	5070	19	4775	11	0.09	0.38	0.29
LVVK01000020.1	637001	638000	0.211	0.529	5199	18	5456	21	5237	19	4719	12	6144	23	5254	11	0.08	0.36	0.29
LVVK01000007.1	623001	624000	0.457	0.742	3705	16	3170	9	4050	13	3490	15	3965	6	3536	11	0.06	0.35	0.29
LVVK01000017.1	1416001	1417000	1.26e-05	0.00237	3709	26	3425	9	4104	42	3825	8	4548	15	3617	12	0.39	0.69	0.29
LVVK01000017.1	1841001	1842000	6.45e-06	0.00147	4066	42	3423	23	4706	18	3945	13	4220	11	4334	12	0.39	0.68	0.29
LVVK01000005.1	1089001	1090000	3.01e-05	0.00406	4734	34	4117	25	4969	29	4418	11	4586	14	3694	12	0.35	0.64	0.29
LVVK01000002.1	1123001	1124000	0.00035	0.0179	3757	18	3216	15	4053	34	4049	12	3944	8	3058	12	0.32	0.61	0.29
LVVK01000020.1	2111001	2112000	0.00114	0.0347	3706	24	2875	17	3994	19	3954	15	4170	7	3721	12	0.28	0.57	0.29
LVVK01000014.1	83001	84000	0.0017	0.0436	3357	10	3550	22	4561	32	3926	9	3979	13	3742	12	0.27	0.56	0.29
LVVK01000022.1	1212001	1213000	0.00579	0.0864	3383	18	2411	19	3555	13	3497	4	3877	16	3685	12	0.25	0.53	0.29
LVVK01000003.1	209001	210000	0.00366	0.0673	4429	23	4153	20	5013	26	4289	12	5301	16	4284	12	0.22	0.51	0.29
LVVK01000015.1	524001	525000	0.00636	0.0911	3860	28	3840	18	4431	15	3753	12	4347	11	4164	12	0.22	0.5	0.29
LVVK01000017.1	713001	714000	0.00395	0.07	4279	19	4319	26	4485	22	4120	13	5175	15	4444	12	0.22	0.51	0.29
LVVK01000017.1	311001	312000	0.00411	0.0718	4419	25	3764	17	4928	24	5011	18	5355	15	5090	12	0.21	0.5	0.29
LVVK01000017.1	947001	948000	0.00795	0.103	4183	19	3395	15	4390	25	4342	12	4474	13	4157	12	0.21	0.49	0.29
LVVK01000004.1	398001	399000	0.0206	0.168	4517	14	4106	14	4936	34	5223	16	5178	15	4410	12	0.17	0.46	0.29
LVVK01000022.1	1163001	1164000	0.0491	0.265	3531	18	2872	13	3971	15	3776	12	4093	10	4049	12	0.16	0.44	0.29
LVVK01000014.1	300001	301000	0.0189	0.161	5837	31	4319	12	5978	28	5898	16	7178	26	5613	12	0.15	0.44	0.29
LVVK01000019.1	139001	140000	0.0483	0.262	3921	15	3827	20	4481	18	4472	14	4928	13	4200	12	0.15	0.43	0.29
LVVK01000009.1	603001	604000	0.0422	0.244	5337	20	4769	22	5858	27	4868	16	5300	16	4819	12	0.14	0.43	0.29
LVVK01000019.1	733001	734000	0.07	0.316	4550	21	4002	11	5235	26	4555	15	5416	17	5015	12	0.13	0.42	0.29
LVVK01000022.1	1263001	1264000	0.0611	0.296	5047	20	4490	24	4891	17	5150	12	5186	22	5306	12	0.13	0.42	0.29
LVVK01000006.1	813001	814000	0.0916	0.358	4605	31	4054	13	4800	11	4234	17	6381	15	4502	12	0.12	0.41	0.29
LVVK01000007.1	1095001	1096000	0.0865	0.349	5086	15	4622	22	5011	22	4811	14	6072	19	4841	12	0.11	0.4	0.29
LVVK01000008.1	768001	769000	0.11	0.392	4709	27	4190	10	4990	19	5126	19	5127	15	5406	12	0.11	0.4	0.29
LVVK01000019.1	2099001	2100000	0.182	0.495	3676	19	3408	19	3865	5	3438	11	4260	10	3720	12	0.1	0.39	0.29
LVVK01000020.1	2809001	2810000	0.117	0.404	6047	15	5129	25	6589	30	4837	14	6026	20	4810	12	0.1	0.39	0.29
LVVK01000004.1	709001	710000	0.194	0.509	4707	26	3742	11	5626	17	4710	12	4411	16	4521	12	0.09	0.38	0.29
LVVK01000019.1	1155001	1156000	0.222	0.541	4463	18	3623	12	4561	18	4176	8	4824	19	4352	12	0.09	0.38	0.29
LVVK01000002.1	370001	371000	0.234	0.553	4928	10	4160	21	5101	21	5346	20	4811	10	4499	12	0.08	0.37	0.29
LVVK01000005.1	762001	763000	0.32	0.637	3542	14	2910	5	4394	21	3756	10	4329	13	3851	12	0.08	0.37	0.29
LVVK01000002.1	100001	101000	0.288	0.609	4534	20	3906	14	4894	15	4434	15	5056	14	4466	12	0.07	0.37	0.29
LVVK01000020.1	134001	135000	9.61e-05	0.00843	4194	21	3611	22	5076	35	4226	8	4870	17	4126	13	0.32	0.61	0.29
LVVK01000023.1	1489001	1490000	0.00102	0.033	3308	14	3194	25	3874	22	3564	8	4100	10	2979	13	0.3	0.59	0.29
LVVK01000022.1	1884001	1885000	0.000136	0.0099	4899	17	4186	34	5723	32	4908	15	6518	20	5412	13	0.28	0.56	0.29
LVVK01000013.1	617001	618000	0.000718	0.0271	4436	18	4278	30	5001	28	4224	14	5265	14	4523	13	0.26	0.55	0.29
LVVK01000002.1	634001	635000	0.00379	0.0688	4045	14	3274	27	4410	21	4128	14	4358	9	3846	13	0.24	0.53	0.29
LVVK01000013.1	980001	981000	0.00267	0.0564	4088	21	3568	18	4206	24	4271	11	4409	13	4130	13	0.24	0.53	0.29
LVVK01000023.1	1726001	1727000	0.00202	0.0481	4457	31	3726	22	4994	16	4862	14	5604	18	4920	13	0.23	0.52	0.29
LVVK01000002.1	1905001	1906000	0.0023	0.052	4723	21	4202	25	5482	28	5130	9	5107	21	4603	13	0.22	0.51	0.29
LVVK01000013.1	1934001	1935000	0.00715	0.097	4411	17	3921	19	4932	29	4143	15	5523	13	4517	13	0.2	0.49	0.29
LVVK01000019.1	2147001	2148000	0.00952	0.113	3925	9	3839	17	5045	37	3949	10	4714	15	4371	13	0.2	0.49	0.29
LVVK01000020.1	2783001	2784000	0.0177	0.156	3269	15	3038	10	3746	25	3542	14	4095	6	3575	13	0.2	0.5	0.29
LVVK01000020.1	764001	765000	0.0108	0.122	4414	21	3944	22	5089	22	4314	11	5014	15	4072	13	0.19	0.48	0.29
LVVK01000003.1	1869001	1870000	0.0134	0.134	4456	16	3924	19	4861	28	4586	13	5725	17	4344	13	0.18	0.48	0.29
LVVK01000005.1	1371001	1372000	0.0351	0.222	4271	17	3471	11	4516	28	3543	9	4525	13	3915	13	0.16	0.46	0.29
LVVK01000013.1	1360001	1361000	0.034	0.219	4493	15	3892	17	4471	25	4261	12	5557	15	4088	13	0.16	0.44	0.29
LVVK01000022.1	654001	655000	0.0406	0.24	4062	13	4124	26	4484	17	4282	12	5143	14	4037	13	0.15	0.44	0.29
LVVK01000017.1	1590001	1591000	0.0605	0.295	4186	9	3877	23	3819	19	4171	15	4591	8	3807	13	0.14	0.43	0.29
LVVK01000017.1	143001	144000	0.0898	0.355	4052	16	3263	15	3990	17	3887	11	4242	11	3850	13	0.13	0.42	0.29
LVVK01000013.1	1986001	1987000	0.14	0.44	3536	20	3171	10	3854	13	3403	9	3932	11	4046	13	0.12	0.41	0.29
LVVK01000005.1	543001	544000	0.212	0.531	4342	18	3779	20	4907	11	4604	18	5231	11	4667	13	0.09	0.38	0.29
LVVK01000007.1	1961001	1962000	0.223	0.542	3470	7	3929	6	4514	32	4254	9	4604	16	4284	13	0.09	0.38	0.29
LVVK01000020.1	1559001	1560000	2.47e-05	0.00363	4554	32	4011	22	4497	32	3561	11	4749	10	3593	14	0.36	0.66	0.29
LVVK01000017.1	2020001	2021000	0.000372	0.0185	4117	19	3610	24	4585	28	4788	16	4665	10	4326	14	0.29	0.58	0.29
LVVK01000017.1	2430001	2431000	0.00299	0.0602	3306	19	3357	16	3975	23	3367	9	4320	8	3130	14	0.26	0.55	0.29
LVVK01000022.1	2041001	2042000	0.00172	0.0437	5664	28	4696	19	5631	33	5953	17	6162	18	5005	14	0.21	0.5	0.29
LVVK01000002.1	1267001	1268000	0.00418	0.0724	4946	21	4773	22	5624	32	5275	8	5631	23	4737	14	0.2	0.49	0.29
LVVK01000003.1	1623001	1624000	0.0288	0.201	4584	11	4099	25	5138	25	5097	15	5851	16	4662	14	0.15	0.44	0.29
LVVK01000003.1	1980001	1981000	0.0648	0.305	3962	22	3526	14	4261	15	4829	9	4818	17	3930	14	0.14	0.43	0.29
LVVK01000020.1	3423001	3424000	0.0764	0.329	3996	12	3588	12	4159	26	3897	10	4317	10	3575	14	0.14	0.43	0.29
LVVK01000005.1	913001	914000	0.0746	0.325	3914	18	3701	12	4716	22	4337	14	4960	10	3843	14	0.13	0.42	0.29
LVVK01000023.1	187001	188000	0.0912	0.357	3868	13	3322	14	4105	21	4241	8	4657	15	3669	14	0.13	0.42	0.29
LVVK01000023.1	1945001	1946000	0.0936	0.362	4923	11	3970	22	5088	24	4099	12	5212	14	4509	14	0.12	0.41	0.29
LVVK01000004.1	159001	160000	0.433	0.725	4603	14	3928	16	4355	15	3890	12	4887	11	3824	14	0.06	0.35	0.29
LVVK01000007.1	1359001	1360000	0.377	0.685	3936	10	3534	15	4399	17	4514	12	5090	15	4457	14	0.06	0.35	0.29
LVVK01000011.1	1457001	1458000	1.07e-06	0.000436	5505	32	4040	11	5429	56	6002	13	6326	24	5342	15	0.37	0.66	0.29
LVVK01000026.1	274001	275000	1.15e-06	0.00045	4863	15	4014	21	5985	62	5594	18	5630	14	5134	15	0.37	0.66	0.29
LVVK01000013.1	105001	106000	1.6e-05	0.00275	4728	26	3861	22	4952	39	4778	13	5267	14	4238	15	0.35	0.64	0.29
LVVK01000019.1	1188001	1189000	0.00141	0.039	3686	23	3424	19	4558	22	4588	14	4458	11	4673	15	0.26	0.55	0.29
LVVK01000021.1	152001	153000	0.00166	0.043	3725	21	3559	18	4573	27	3702	10	4357	10	3865	15	0.26	0.56	0.29
LVVK01000023.1	1418001	1419000	0.00113	0.0345	4213	13	3796	19	4935	38	4670	12	4684	13	4541	15	0.25	0.54	0.29
LVVK01000002.1	404001	405000	0.000455	0.0208	5600	43	4223	26	6025	16	5971	15	6234	23	5847	15	0.24	0.54	0.29
LVVK01000013.1	2219001	2220000	0.00108	0.0339	4974	23	4144	14	5185	40	4425	15	5474	14	5057	15	0.24	0.54	0.29
LVVK01000002.1	1805001	1806000	0.00136	0.0383	5171	28	4363	30	5485	20	5002	11	5700	18	4589	15	0.23	0.52	0.29
LVVK01000018.1	245001	246000	0.00161	0.0422	4855	25	4957	31	5794	23	5300	19	6013	15	5691	15	0.22	0.51	0.29
LVVK01000006.1	844001	845000	0.00515	0.081	5674	39	5332	17	6035	25	5339	14	6192	18	4824	15	0.19	0.48	0.29
LVVK01000015.1	1527001	1528000	0.00742	0.0989	4474	23	4344	18	5498	27	5012	12	5953	19	5075	15	0.19	0.47	0.29
LVVK01000002.1	1522001	1523000	0.0415	0.242	3906	16	3359	13	4017	22	4063	11	4325	8	3357	15	0.16	0.45	0.29
LVVK01000022.1	671001	672000	0.0358	0.225	3681	23	3552	17	4976	15	4843	11	4620	14	4217	15	0.16	0.45	0.29
LVVK01000018.1	304001	305000	0.0788	0.334	3942	13	4151	28	4556	13	3826	11	4544	9	3580	15	0.13	0.43	0.29
LVVK01000019.1	1605001	1606000	0.0738	0.324	4036	15	3638	19	4550	18	3847	15	5063	7	3820	15	0.13	0.43	0.29
LVVK01000015.1	309001	310000	0.105	0.384	4841	17	4585	21	5352	21	5289	18	5800	12	4412	15	0.11	0.4	0.29
LVVK01000026.1	592001	593000	0.158	0.465	3716	17	3861	15	4532	16	4289	11	4840	12	3871	15	0.1	0.4	0.29
LVVK01000013.1	805001	806000	0.276	0.596	3833	15	3393	10	4185	17	3556	10	4122	8	3856	15	0.08	0.37	0.29
LVVK01000018.1	73001	74000	0.245	0.566	4915	12	4819	23	5764	22	4911	12	5847	18	4649	15	0.08	0.37	0.29
LVVK01000014.1	1	1000	0.375	0.683	3389	9	2953	3	3765	24	3271	7	3721	7	3155	15	0.07	0.36	0.29
LVVK01000013.1	2526001	2527000	4.71e-06	0.00113	3730	26	3371	24	4685	29	5260	11	4648	15	4707	16	0.38	0.67	0.29
LVVK01000020.1	2428001	2429000	0.000114	0.00923	4948	45	3494	15	5172	19	5413	23	5160	7	5377	16	0.29	0.58	0.29
LVVK01000023.1	1747001	1748000	0.000518	0.0226	3969	23	3960	23	4683	26	4306	7	5090	16	3980	16	0.28	0.57	0.29
LVVK01000013.1	655001	656000	0.00244	0.0537	3727	25	3255	18	4119	18	3566	11	4678	8	3694	16	0.26	0.55	0.29
LVVK01000016.1	376001	377000	0.00395	0.07	4143	20	2985	19	3910	20	3637	7	4159	12	4165	16	0.24	0.53	0.29
LVVK01000020.1	1462001	1463000	0.00248	0.0542	4234	19	3686	22	5297	28	4267	12	5008	12	4527	16	0.23	0.52	0.29
LVVK01000010.1	4001	5000	0.0108	0.122	3475	21	3184	16	3591	14	4329	9	4724	15	4666	16	0.21	0.5	0.29
LVVK01000003.1	1111001	1112000	0.00965	0.114	4257	13	4604	30	5135	25	4133	13	5144	9	3790	16	0.2	0.49	0.29
LVVK01000013.1	2818001	2819000	0.00677	0.0944	4928	18	4548	28	4793	24	4963	10	5336	17	4382	16	0.2	0.49	0.29
LVVK01000026.1	362001	363000	0.0107	0.122	4291	17	3780	19	4407	25	4521	13	5169	12	4255	16	0.19	0.49	0.29
LVVK01000003.1	813001	814000	0.0229	0.179	4300	20	3817	20	4401	18	4159	10	4425	10	3911	16	0.18	0.46	0.29
LVVK01000017.1	156001	157000	0.021	0.17	4982	25	4213	21	4972	19	4757	11	4997	14	4309	16	0.17	0.46	0.29
LVVK01000007.1	1441001	1442000	0.0274	0.196	4975	23	4747	24	4927	19	4243	7	5142	16	4028	16	0.16	0.45	0.29
LVVK01000017.1	1620001	1621000	0.0415	0.242	3913	13	3700	21	4371	20	4035	8	4728	13	3861	16	0.16	0.45	0.29
LVVK01000020.1	1038001	1039000	0.0145	0.14	5526	21	5227	23	6608	34	4419	17	6709	13	4880	16	0.16	0.45	0.29
LVVK01000015.1	1688001	1689000	0.0655	0.307	3902	26	3117	9	4657	15	4085	7	4665	15	4402	16	0.14	0.43	0.29
LVVK01000017.1	920001	921000	0.0744	0.325	3846	16	3087	10	3975	21	4030	12	4034	7	3994	16	0.14	0.43	0.29
LVVK01000017.1	421001	422000	0.0621	0.297	4473	21	3992	16	4896	20	5076	13	5174	14	4401	16	0.13	0.43	0.29
LVVK01000011.1	97001	98000	0.144	0.446	3960	14	3545	14	4205	20	3653	9	3926	7	3277	16	0.12	0.41	0.29
LVVK01000013.1	589001	590000	0.0604	0.295	6596	38	5894	18	6349	21	4674	7	5912	21	4682	16	0.12	0.41	0.29
LVVK01000009.1	22001	23000	0.141	0.441	4511	17	3655	18	4736	16	4994	12	5071	14	4357	16	0.1	0.4	0.29
LVVK01000014.1	593001	594000	0.325	0.641	4033	20	3257	11	4458	12	3736	10	4891	11	3967	16	0.07	0.37	0.29
LVVK01000020.1	2471001	2472000	0.478	0.756	4704	18	3807	12	5176	17	4320	12	4748	11	4170	16	0.05	0.34	0.29
LVVK01000019.1	1766001	1767000	0.000339	0.0176	3602	15	2930	14	3768	34	3968	14	4060	4	3913	17	0.32	0.61	0.29
LVVK01000020.1	2022001	2023000	0.00143	0.0395	4072	11	3019	28	4124	24	3347	11	4330	6	4040	17	0.27	0.56	0.29
LVVK01000006.1	670001	671000	0.000367	0.0184	5288	34	5147	28	5686	25	5158	11	5768	19	5403	17	0.25	0.54	0.29
LVVK01000023.1	2236001	2237000	0.00387	0.0693	4487	36	4361	15	4942	19	4398	9	5091	13	4019	17	0.22	0.51	0.29
LVVK01000019.1	559001	560000	0.0173	0.154	4011	25	3223	14	4777	18	4315	15	4973	8	4409	17	0.18	0.47	0.29
LVVK01000003.1	1663001	1664000	0.0324	0.214	3999	28	3149	6	4252	18	4068	12	4706	11	4932	17	0.16	0.46	0.29
LVVK01000019.1	262001	263000	0.0486	0.263	4280	17	3582	21	4939	18	4459	11	4921	14	4934	17	0.14	0.44	0.29
LVVK01000008.1	618001	619000	0.0684	0.314	4868	10	4618	28	4949	22	4055	10	4838	10	4067	17	0.13	0.42	0.29
LVVK01000009.1	225001	226000	0.0836	0.344	3894	13	3827	22	4881	17	4141	15	4910	6	4230	17	0.13	0.41	0.29
LVVK01000016.1	12001	13000	0.134	0.432	5396	20	4762	13	5487	28	5519	16	5393	14	5177	17	0.1	0.39	0.29
LVVK01000017.1	1602001	1603000	0.339	0.654	4118	12	4349	11	4662	24	4439	15	5381	10	4543	17	0.07	0.36	0.29
LVVK01000018.1	162001	163000	0.647	0.854	3708	13	3379	20	4761	5	4099	10	4566	10	4158	17	0.03	0.32	0.29
LVVK01000008.1	657001	658000	2.87e-06	0.000803	4548	29	4051	23	5396	39	5139	12	5524	15	5094	18	0.36	0.65	0.29
LVVK01000007.1	1837001	1838000	0.000391	0.019	3898	29	2899	6	3988	30	3598	9	4512	9	4131	18	0.31	0.6	0.29
LVVK01000018.1	491001	492000	0.000757	0.0277	3816	26	3004	11	3976	27	3658	7	3813	8	3743	18	0.3	0.59	0.29
LVVK01000014.1	626001	627000	8.67e-05	0.00797	5810	32	5396	29	6553	39	5494	10	6186	23	5769	18	0.27	0.56	0.29
LVVK01000018.1	363001	364000	0.000491	0.022	4623	21	4057	22	5430	35	4814	10	5930	18	4946	18	0.26	0.55	0.29
LVVK01000003.1	1295001	1296000	0.00145	0.0398	4115	26	3955	16	4765	27	4532	13	4650	9	4636	18	0.25	0.54	0.29
LVVK01000002.1	1200001	1201000	0.0156	0.146	5329	20	4056	22	5230	25	5286	15	5039	11	4921	18	0.17	0.46	0.29
LVVK01000017.1	1340001	1341000	0.0194	0.163	4270	33	4194	13	4873	16	4417	8	5402	16	4515	18	0.17	0.46	0.29
LVVK01000005.1	132001	133000	0.319	0.636	5174	16	4950	15	6053	27	4309	10	5324	12	4040	18	0.07	0.36	0.29
LVVK01000003.1	1752001	1753000	0.709	0.885	4251	15	3670	8	4673	17	4692	12	5301	12	4366	18	0.03	0.32	0.29
LVVK01000017.1	1599001	1600000	0.000164	0.0112	5061	23	4657	20	5999	45	5416	18	5149	11	6005	19	0.27	0.56	0.29
LVVK01000002.1	886001	887000	0.0011	0.0341	4573	28	3998	23	5213	24	3724	8	4931	9	3906	19	0.26	0.54	0.29
LVVK01000003.1	965001	966000	0.00422	0.0726	4582	24	4614	24	5151	26	3970	11	4845	7	3751	19	0.22	0.52	0.29
LVVK01000020.1	741001	742000	0.019	0.161	4177	20	3238	15	4561	22	4253	10	4627	10	4384	19	0.18	0.48	0.29
LVVK01000003.1	1097001	1098000	0.0138	0.137	5994	33	5724	19	6318	28	5845	15	6821	19	5712	19	0.16	0.44	0.29
LVVK01000023.1	1143001	1144000	0.0243	0.184	4524	21	3984	20	5866	24	4698	8	5379	16	4644	19	0.16	0.45	0.29
LVVK01000021.1	249001	250000	0.0738	0.324	5449	16	4787	22	6415	29	5304	16	5797	10	4627	19	0.12	0.4	0.29
LVVK01000004.1	638001	639000	0.275	0.594	4885	23	4465	17	5150	12	4969	13	6010	14	5013	19	0.07	0.36	0.29
LVVK01000017.1	3183001	3184000	0.000497	0.0221	5578	22	4581	33	6007	30	5011	11	6445	18	5713	20	0.24	0.53	0.29
LVVK01000007.1	2420001	2421000	0.000654	0.0258	5473	38	4635	21	6562	29	5210	19	6457	13	5999	20	0.23	0.53	0.29
LVVK01000007.1	1808001	1809000	0.0556	0.282	5066	23	4867	24	5546	17	5220	11	6015	18	5766	20	0.13	0.41	0.29
LVVK01000014.1	519001	520000	0.000164	0.0112	6445	33	5566	37	7924	34	6595	19	7198	18	6533	21	0.24	0.52	0.29
LVVK01000021.1	346001	347000	0.00638	0.0912	5696	29	4548	24	6368	25	5945	12	6759	18	4925	21	0.18	0.47	0.29
LVVK01000017.1	486001	487000	0.0444	0.251	5814	23	4685	15	5924	32	5111	8	6115	18	4815	21	0.13	0.43	0.29
LVVK01000005.1	1747001	1748000	0.000276	0.0155	4477	25	3878	32	5261	21	4506	11	5326	9	4603	22	0.28	0.57	0.29
LVVK01000005.1	489001	490000	0.00505	0.0804	6351	40	6222	26	6814	24	5946	15	7321	13	6030	28	0.17	0.46	0.29
LVVK01000007.1	1463001	1464000	0.0377	0.231	4934	25	4716	22	4954	17	5081	11	5645	7	4902	28	0.14	0.44	0.29
LVVK01000002.1	2047001	2048000	0.122	0.414	2568	11	2757	15	2720	11	2003	5	2194	10	1841	3	0.16	0.46	0.3
LVVK01000017.1	2221001	2222000	0.274	0.593	2120	7	2001	9	2460	11	2083	7	2777	11	2165	3	0.11	0.41	0.3
LVVK01000003.1	1369001	1370000	0.00256	0.0551	2467	10	2209	23	2882	14	2659	10	2963	11	2680	4	0.32	0.62	0.3
LVVK01000017.1	300001	301000	0.0242	0.184	3026	15	2467	18	3134	12	2887	4	3424	19	2558	4	0.22	0.52	0.3
LVVK01000004.1	740001	741000	0.0709	0.318	3508	10	3139	13	4294	26	3818	18	4400	13	3393	4	0.15	0.45	0.3
LVVK01000013.1	2082001	2083000	0.0277	0.197	2794	10	2673	10	3103	24	3180	12	3221	11	2806	5	0.21	0.51	0.3
LVVK01000003.1	197001	198000	0.013	0.133	3876	17	3621	13	4727	30	4528	16	4517	18	4098	5	0.19	0.49	0.3
LVVK01000018.1	937001	938000	0.045	0.253	3978	25	3757	11	4931	20	5094	13	5279	26	4491	5	0.15	0.44	0.3
LVVK01000014.1	29001	30000	0.103	0.381	4153	17	4477	13	4392	25	3446	14	4129	14	3554	5	0.13	0.42	0.3
LVVK01000017.1	2033001	2034000	0.000547	0.0232	2564	15	2478	16	3675	26	2587	7	3126	13	3012	6	0.36	0.65	0.3
LVVK01000005.1	1425001	1426000	0.000211	0.0131	4552	33	3783	23	4725	22	4330	13	5375	21	3768	6	0.3	0.6	0.3
LVVK01000003.1	227001	228000	0.000576	0.0239	4497	37	4111	16	4949	24	4881	13	5040	23	4154	6	0.27	0.57	0.3
LVVK01000003.1	1428001	1429000	0.00322	0.0629	3369	23	2779	14	3704	19	3642	15	3909	11	3102	6	0.27	0.57	0.3
LVVK01000002.1	977001	978000	0.0271	0.195	2305	10	2161	12	2863	17	2507	9	2928	9	2485	6	0.23	0.53	0.3
LVVK01000015.1	7001	8000	0.0677	0.312	3260	16	3510	11	3397	21	2679	8	2534	8	2154	6	0.17	0.47	0.3
LVVK01000022.1	1001001	1002000	0.0251	0.187	4438	25	4021	20	4770	17	4305	15	5333	21	4309	6	0.17	0.47	0.3
LVVK01000006.1	1101001	1102000	0.116	0.403	2950	11	2446	10	3401	18	2537	9	2886	11	3264	6	0.14	0.44	0.3
LVVK01000007.1	1493001	1494000	0.147	0.45	2825	8	2208	7	2664	19	2356	6	3038	10	1974	6	0.14	0.44	0.3
LVVK01000017.1	2047001	2048000	0.000151	0.0107	3461	37	3122	15	3684	16	3389	9	3569	15	3343	7	0.36	0.66	0.3
LVVK01000016.1	309001	310000	0.000592	0.0244	3344	15	3277	30	3983	20	3745	14	4357	14	3401	7	0.31	0.61	0.3
LVVK01000022.1	1186001	1187000	0.00367	0.0674	2580	13	2325	16	3053	19	2816	8	2904	10	2590	7	0.3	0.6	0.3
LVVK01000022.1	1974001	1975000	0.00844	0.106	3308	15	3142	22	3401	16	3253	12	3771	11	3019	7	0.24	0.54	0.3
LVVK01000013.1	429001	430000	0.0131	0.134	3249	6	2964	22	3271	22	3233	9	3640	13	2823	7	0.23	0.53	0.3
LVVK01000013.1	1014001	1015000	0.0122	0.129	4364	19	3827	15	4931	31	4385	15	4783	17	3795	7	0.19	0.5	0.3
LVVK01000020.1	2174001	2175000	0.0189	0.161	3374	24	3271	21	4646	10	3941	15	4200	13	3702	7	0.19	0.49	0.3
LVVK01000023.1	1845001	1846000	0.0462	0.257	2796	12	2955	13	3428	19	2887	8	3303	12	2906	7	0.18	0.48	0.3
LVVK01000007.1	262001	263000	0.071	0.318	3533	14	2579	9	3498	20	3738	17	3833	10	3899	7	0.15	0.45	0.3
LVVK01000007.1	1941001	1942000	0.0617	0.297	4117	26	2773	9	4077	14	3715	16	4572	13	3812	7	0.15	0.45	0.3
LVVK01000006.1	1326001	1327000	0.0923	0.36	3551	24	3087	9	3740	12	3627	17	4120	9	3409	7	0.14	0.43	0.3
LVVK01000023.1	1420001	1421000	0.0216	0.173	7046	38	5984	23	7424	30	6339	20	7119	30	5327	7	0.14	0.44	0.3
LVVK01000007.1	247001	248000	0.0795	0.335	4197	17	3604	16	4362	20	4359	17	4576	17	4582	7	0.13	0.44	0.3
LVVK01000017.1	3525001	3526000	0.118	0.406	3492	17	2512	9	3698	16	3767	10	3805	15	3068	7	0.13	0.43	0.3
LVVK01000007.1	2777001	2778000	0.158	0.464	3252	18	3358	14	3667	11	3387	6	4007	18	2913	7	0.12	0.42	0.3
LVVK01000019.1	1797001	1798000	0.183	0.496	3248	16	3014	12	3636	13	3171	10	3748	13	3027	7	0.11	0.41	0.3
LVVK01000005.1	1116001	1117000	0.209	0.528	4570	21	4156	13	4971	20	4461	16	4894	18	4111	7	0.09	0.39	0.3
LVVK01000003.1	857001	858000	0.364	0.674	4399	20	3839	6	4274	20	3849	13	4982	17	3455	7	0.07	0.37	0.3
LVVK01000007.1	816001	817000	0.476	0.755	3831	11	3350	13	3996	16	3902	10	3618	16	3378	7	0.06	0.36	0.3
LVVK01000026.1	233001	234000	0.754	0.907	3867	10	3568	11	5127	20	4467	13	4775	22	4541	7	0.02	0.33	0.3
LVVK01000019.1	1809001	1810000	2.02e-05	0.00315	4211	29	3557	28	5400	29	4643	21	4905	14	4667	8	0.35	0.65	0.3
LVVK01000015.1	897001	898000	0.00243	0.0537	3676	17	3497	26	4307	20	3914	13	4813	16	3740	8	0.25	0.55	0.3
LVVK01000005.1	821001	822000	0.011	0.124	3163	13	2731	17	3446	20	2918	12	3473	7	2726	8	0.24	0.54	0.3
LVVK01000017.1	3545001	3546000	0.00437	0.0738	3642	15	3363	19	4638	29	3866	18	4273	10	3774	8	0.24	0.54	0.3
LVVK01000020.1	385001	386000	0.0136	0.136	4278	23	4086	20	4450	22	3395	12	4319	13	3168	8	0.2	0.51	0.3
LVVK01000022.1	166001	167000	0.0155	0.145	3997	14	3574	24	4704	23	3875	16	4711	14	3920	8	0.19	0.5	0.3
LVVK01000017.1	3431001	3432000	0.0519	0.272	3135	10	2636	14	3399	19	3382	8	3468	13	2959	8	0.17	0.47	0.3
LVVK01000018.1	166001	167000	0.0407	0.24	4537	22	4140	18	4686	21	4250	16	4803	17	4460	8	0.15	0.46	0.3
LVVK01000004.1	776001	777000	0.107	0.387	2980	15	2854	6	3631	20	3686	12	3798	11	2988	8	0.14	0.43	0.3
LVVK01000013.1	1285001	1286000	0.0716	0.319	4267	22	3814	20	4327	13	3455	11	4762	18	3974	8	0.14	0.44	0.3
LVVK01000015.1	824001	825000	0.0793	0.335	3776	23	3007	12	4390	14	3860	11	4332	17	3834	8	0.14	0.44	0.3
LVVK01000028.1	65001	66000	0.0609	0.295	4624	19	4566	18	4984	25	4208	21	4516	8	3689	8	0.14	0.44	0.3
LVVK01000020.1	1185001	1186000	0.102	0.379	3392	17	3003	13	3834	14	4192	14	4243	15	3930	8	0.13	0.43	0.3
LVVK01000020.1	3524001	3525000	0.0953	0.366	3756	14	3516	11	4626	26	4471	14	4873	18	3899	8	0.13	0.43	0.3
LVVK01000035.1	35001	36000	0.0757	0.328	4677	13	4145	26	4414	18	3952	7	4508	21	3682	8	0.13	0.43	0.3
LVVK01000007.1	2251001	2252000	0.124	0.416	4376	19	3691	19	3823	11	4019	19	4778	10	3729	8	0.12	0.41	0.3
LVVK01000013.1	2314001	2315000	0.194	0.508	3253	13	2929	13	3302	13	3319	11	3745	11	2919	8	0.11	0.41	0.3
LVVK01000015.1	1449001	1450000	0.129	0.423	4640	14	4130	14	4840	28	5151	17	4800	20	4849	8	0.11	0.41	0.3
LVVK01000023.1	2400001	2401000	0.202	0.519	3718	8	3296	15	4438	22	4650	21	4855	13	4539	8	0.09	0.39	0.3
LVVK01000020.1	3249001	3250000	0.341	0.655	3272	16	3012	10	3404	11	2851	4	3548	16	2894	8	0.08	0.38	0.3
LVVK01000017.1	536001	537000	0.465	0.748	3452	23	2948	3	4263	12	3738	12	4100	14	3493	8	0.06	0.36	0.3
LVVK01000022.1	2048001	2049000	0.425	0.721	3626	13	3479	12	3640	14	3345	13	4043	12	3583	8	0.06	0.36	0.3
LVVK01000026.1	559001	560000	0.745	0.902	3405	8	3281	7	4071	15	4048	15	4156	12	3374	8	-0.02	0.28	0.3
LVVK01000011.1	120001	121000	8.22e-06	0.00178	3438	21	3154	36	3491	18	3838	11	3517	12	3196	9	0.44	0.74	0.3
LVVK01000018.1	124001	125000	0.000122	0.0095	3111	12	2924	24	3486	28	3253	11	3820	11	3295	9	0.37	0.67	0.3
LVVK01000003.1	1704001	1705000	4.75e-05	0.00539	4032	13	3899	23	5043	47	4253	14	5172	19	4412	9	0.34	0.64	0.3
LVVK01000022.1	2250001	2251000	2.67e-05	0.00377	4852	23	4190	33	5701	36	5262	21	5124	13	4165	9	0.33	0.62	0.3
LVVK01000013.1	1197001	1198000	0.00173	0.0438	3846	25	3075	14	3833	23	3513	8	3765	16	3763	9	0.28	0.58	0.3
LVVK01000014.1	303001	304000	0.0029	0.0592	3223	17	2984	15	3428	23	3569	13	3820	12	3877	9	0.27	0.57	0.3
LVVK01000023.1	1471001	1472000	0.00163	0.0426	3828	24	2942	27	5085	16	4357	17	4353	13	4126	9	0.26	0.57	0.3
LVVK01000021.1	26001	27000	0.00451	0.0751	4219	20	3608	18	4536	27	4711	20	5423	15	4328	9	0.22	0.53	0.3
LVVK01000019.1	1748001	1749000	0.00382	0.0691	5408	34	4928	15	6005	34	4864	13	5901	24	4472	9	0.21	0.51	0.3
LVVK01000004.1	33001	34000	0.0168	0.151	3803	23	3762	11	4100	24	3840	17	4473	10	3615	9	0.2	0.5	0.3
LVVK01000013.1	2445001	2446000	0.0111	0.124	4264	24	3814	21	4751	18	4106	12	4764	18	4341	9	0.2	0.49	0.3
LVVK01000020.1	138001	139000	0.0441	0.25	3128	25	3009	13	3657	9	3265	6	3820	16	3143	9	0.18	0.48	0.3
LVVK01000022.1	2548001	2549000	0.0339	0.219	4145	21	4256	23	4457	17	3654	12	4099	13	3433	9	0.17	0.47	0.3
LVVK01000007.1	2967001	2968000	0.0568	0.286	3402	15	3231	10	4295	25	3455	8	4266	16	3277	9	0.16	0.46	0.3
LVVK01000014.1	194001	195000	0.0346	0.221	4068	17	3667	18	4819	23	4663	16	4774	18	4749	9	0.16	0.46	0.3
LVVK01000003.1	1458001	1459000	0.0424	0.245	4487	9	3943	27	4618	22	4285	16	5146	16	4467	9	0.15	0.44	0.3
LVVK01000017.1	1016001	1017000	0.0484	0.263	4049	21	3677	16	3863	16	4604	17	4732	14	3846	9	0.15	0.46	0.3
LVVK01000017.1	1361001	1362000	0.0372	0.229	4313	18	4135	23	5126	21	4664	22	5037	11	4176	9	0.15	0.46	0.3
LVVK01000022.1	256001	257000	0.046	0.256	4358	18	3542	16	5118	24	4947	20	5117	15	4609	9	0.15	0.45	0.3
LVVK01000009.1	245001	246000	0.11	0.392	2976	17	2485	7	3396	15	3400	12	3460	9	3155	9	0.14	0.44	0.3
LVVK01000030.1	184001	185000	0.0778	0.332	3916	17	3088	21	4031	10	4489	14	4710	17	4192	9	0.14	0.43	0.3
LVVK01000003.1	1361001	1362000	0.0791	0.335	3699	19	3725	17	4538	16	4257	16	4523	13	3894	9	0.13	0.43	0.3
LVVK01000006.1	1058001	1059000	0.13	0.425	3436	17	3305	12	3965	16	3580	15	3780	9	3715	9	0.12	0.42	0.3
LVVK01000017.1	3264001	3265000	0.0749	0.326	4996	23	4432	15	5380	25	5089	17	5746	21	4696	9	0.12	0.43	0.3
LVVK01000020.1	422001	423000	0.109	0.391	4025	21	3400	8	4334	21	3951	12	4483	17	4150	9	0.12	0.43	0.3
LVVK01000022.1	8001	9000	0.0691	0.315	5129	23	4198	14	5040	24	5254	16	5826	23	4939	9	0.12	0.42	0.3
LVVK01000004.1	35001	36000	0.146	0.449	4538	18	4098	21	4732	15	3628	10	4875	17	3642	9	0.11	0.4	0.3
LVVK01000013.1	910001	911000	0.263	0.584	2638	10	2770	9	3175	15	3168	8	3417	11	2806	9	0.1	0.4	0.3
LVVK01000017.1	1352001	1353000	0.222	0.541	3498	14	3118	11	3828	17	3479	13	3860	9	2934	9	0.1	0.4	0.3
LVVK01000021.1	683001	684000	0.23	0.549	2937	10	2603	13	3515	14	3433	11	2949	9	3160	9	0.1	0.41	0.3
LVVK01000002.1	125001	126000	0.243	0.563	3909	15	3453	12	4551	19	3855	10	4443	17	3774	9	0.09	0.39	0.3
LVVK01000006.1	290001	291000	0.339	0.654	3204	13	3002	8	3440	16	3253	9	3859	12	2767	9	0.08	0.38	0.3
LVVK01000015.1	1725001	1726000	0.304	0.623	2969	9	2971	16	3553	11	3793	14	3843	8	2868	9	0.08	0.38	0.3
LVVK01000005.1	1200001	1201000	0.403	0.705	3326	13	2509	7	4055	17	3083	8	3268	13	3486	9	0.07	0.37	0.3
LVVK01000007.1	1341001	1342000	0.334	0.648	3772	15	3473	15	4251	13	3895	12	4861	15	3208	9	0.07	0.37	0.3
LVVK01000006.1	805001	806000	0.523	0.784	3197	10	2881	14	3440	10	2935	6	3696	13	2591	9	0.05	0.36	0.3
LVVK01000013.1	1054001	1055000	0.503	0.772	3680	14	2945	11	4235	13	3819	15	4481	12	3721	9	0.05	0.35	0.3
LVVK01000022.1	356001	357000	0.000131	0.00974	3192	19	2646	25	3446	18	3414	14	3903	8	3406	10	0.37	0.67	0.3
LVVK01000022.1	346001	347000	2.86e-05	0.00392	5753	22	4590	39	5339	38	4134	15	6169	19	4141	10	0.33	0.63	0.3
LVVK01000007.1	392001	393000	0.000163	0.0112	3857	16	3363	21	3727	31	3938	12	4827	17	4378	10	0.32	0.62	0.3
LVVK01000004.1	881001	882000	0.000562	0.0236	4060	34	3946	20	4680	20	4341	10	5004	19	3638	10	0.28	0.58	0.3
LVVK01000015.1	879001	880000	0.000692	0.0266	3804	23	3654	31	4862	18	4278	11	4605	18	3989	10	0.28	0.58	0.3
LVVK01000019.1	2299001	2300000	0.000529	0.0228	4078	34	4263	23	5132	20	4604	15	5467	18	4252	10	0.27	0.57	0.3
LVVK01000013.1	1257001	1258000	0.00192	0.0468	4203	20	3019	27	4226	18	3754	11	4692	16	3720	10	0.26	0.57	0.3
LVVK01000019.1	104001	105000	0.00274	0.0573	4332	29	4228	10	5185	34	4801	15	4783	17	4369	10	0.23	0.53	0.3
LVVK01000021.1	160001	161000	0.00576	0.0862	4282	15	3201	15	4127	31	3728	13	4470	14	4188	10	0.23	0.53	0.3
LVVK01000020.1	72001	73000	0.0111	0.124	3574	15	2599	13	4312	27	3822	15	3737	8	3330	10	0.22	0.52	0.3
LVVK01000020.1	2045001	2046000	0.0263	0.191	2679	10	2240	9	2806	21	2436	7	3131	8	2858	10	0.22	0.52	0.3
LVVK01000002.1	1998001	1999000	0.00789	0.102	4191	27	3550	15	4704	21	4360	17	4976	14	4358	10	0.21	0.51	0.3
LVVK01000009.1	410001	411000	0.00887	0.109	4108	29	3442	14	4610	18	3992	12	4786	17	4406	10	0.21	0.5	0.3
LVVK01000013.1	166001	167000	0.0123	0.129	3717	23	3277	16	4483	19	3653	12	4151	13	3919	10	0.21	0.51	0.3
LVVK01000015.1	253001	254000	0.0133	0.134	4041	21	3273	17	4173	21	3079	8	4092	12	2863	10	0.21	0.51	0.3
LVVK01000007.1	616001	617000	0.0275	0.196	2741	10	2637	22	3283	11	3407	8	3696	12	3042	10	0.2	0.5	0.3
LVVK01000013.1	671001	672000	0.015	0.142	4122	26	3348	16	4323	17	3651	6	4161	19	3834	10	0.2	0.5	0.3
LVVK01000013.1	2533001	2534000	0.00963	0.114	4421	28	3384	15	4414	18	4377	17	5170	14	4210	10	0.2	0.5	0.3
LVVK01000017.1	948001	949000	0.0236	0.181	3905	13	3539	9	4406	36	3577	14	4043	9	3318	10	0.19	0.49	0.3
LVVK01000017.1	1668001	1669000	0.0252	0.187	3165	8	2910	8	3779	32	4122	8	4421	18	3512	10	0.19	0.49	0.3
LVVK01000026.1	587001	588000	0.00685	0.095	4680	30	4395	14	4962	25	5291	19	5980	18	4571	10	0.19	0.49	0.3
LVVK01000003.1	1821001	1822000	0.0233	0.18	3588	18	3481	17	4724	22	3854	10	4696	18	4013	10	0.18	0.48	0.3
LVVK01000017.1	2445001	2446000	0.0113	0.125	4865	16	4406	18	5488	37	4712	18	5768	17	4565	10	0.18	0.48	0.3
LVVK01000013.1	754001	755000	0.0504	0.267	4311	18	3561	19	4260	19	3465	12	4138	12	3594	10	0.16	0.46	0.3
LVVK01000013.1	1925001	1926000	0.0609	0.296	3932	22	3499	15	4537	17	4035	12	4349	14	3500	10	0.15	0.45	0.3
LVVK01000018.1	893001	894000	0.0426	0.246	4264	20	3989	28	5039	12	4302	13	4940	15	3500	10	0.15	0.45	0.3
LVVK01000017.1	3517001	3518000	0.0724	0.321	4105	28	3282	6	4188	17	3633	12	4578	13	3522	10	0.14	0.44	0.3
LVVK01000005.1	1094001	1095000	0.149	0.453	3001	11	2493	18	3358	9	3195	10	3441	9	2982	10	0.13	0.43	0.3
LVVK01000003.1	125001	126000	0.0952	0.365	4605	19	4287	25	4920	15	4452	17	4547	13	4134	10	0.12	0.43	0.3
LVVK01000006.1	92001	93000	0.121	0.412	3894	18	3055	7	4036	21	3637	8	4136	17	4029	10	0.12	0.42	0.3
LVVK01000013.1	599001	600000	0.152	0.457	3289	14	2827	10	3397	16	3293	11	3645	9	3121	10	0.12	0.42	0.3
LVVK01000019.1	322001	323000	0.115	0.4	4461	11	3678	9	4995	34	4520	12	4753	19	4522	10	0.11	0.41	0.3
LVVK01000020.1	2040001	2041000	0.245	0.566	3831	18	3219	9	4394	17	3731	16	4784	11	3942	10	0.09	0.38	0.3
LVVK01000019.1	1831001	1832000	0.26	0.581	3901	12	3498	14	4467	19	4462	18	4437	11	4247	10	0.08	0.38	0.3
LVVK01000022.1	748001	749000	0.274	0.594	3882	10	3030	6	4308	27	3859	12	4733	15	3734	10	0.08	0.38	0.3
LVVK01000008.1	683001	684000	0.359	0.67	3893	15	3749	7	4420	22	4335	12	4881	17	3857	10	0.07	0.36	0.3
LVVK01000021.1	180001	181000	0.35	0.662	4444	23	3366	10	4636	13	3681	15	4483	12	4132	10	0.07	0.37	0.3
LVVK01000017.1	3061001	3062000	0.652	0.857	4791	22	4714	12	5564	16	4872	21	5877	15	4448	10	0.03	0.33	0.3
LVVK01000019.1	1108001	1109000	0.668	0.865	3153	6	2730	10	3938	17	3492	4	4082	19	3339	10	0.03	0.34	0.3
LVVK01000002.1	1506001	1507000	0.763	0.911	4489	19	3657	13	4469	8	3986	9	4903	19	3941	10	0.02	0.32	0.3
LVVK01000011.1	70001	71000	0.827	0.939	2997	11	2954	13	3717	7	2694	10	3131	6	2769	10	0.02	0.32	0.3
LVVK01000013.1	1764001	1765000	1.49e-15	2.85e-11	4573	41	3882	58	5177	43	4777	17	5187	18	5355	11	0.74	1.04	0.3
LVVK01000018.1	792001	793000	9.94e-06	0.002	3397	32	2911	17	4023	26	3738	11	3935	12	3559	11	0.42	0.73	0.3
LVVK01000011.1	1481001	1482000	1.72e-06	0.000579	4357	45	3851	12	5308	37	4458	13	4943	18	4730	11	0.4	0.7	0.3
LVVK01000003.1	2062001	2063000	0.000346	0.0178	3920	17	3961	37	4110	18	4312	18	5095	13	4386	11	0.3	0.6	0.3
LVVK01000003.1	1878001	1879000	0.000558	0.0235	3867	25	4302	17	4697	34	4133	11	4546	16	3828	11	0.29	0.59	0.3
LVVK01000022.1	1071001	1072000	0.000166	0.0112	4626	34	4306	30	5250	20	5108	18	5783	18	4603	11	0.29	0.59	0.3
LVVK01000007.1	1915001	1916000	0.00209	0.0494	3829	18	3173	21	3848	22	4217	14	4586	14	4093	11	0.26	0.56	0.3
LVVK01000017.1	3486001	3487000	0.00494	0.0794	3811	21	3675	14	3661	26	3876	11	4074	12	3233	11	0.24	0.55	0.3
LVVK01000010.1	239001	240000	0.00703	0.0963	4257	20	3067	12	4306	29	3960	15	4481	12	4085	11	0.22	0.52	0.3
LVVK01000005.1	731001	732000	0.0108	0.122	3933	10	3047	10	3993	36	3878	8	4258	18	4213	11	0.21	0.51	0.3
LVVK01000003.1	1615001	1616000	0.00995	0.116	4540	15	4071	25	4784	28	3509	9	5043	18	3928	11	0.2	0.51	0.3
LVVK01000013.1	276001	277000	0.0133	0.134	3876	11	3393	29	4433	19	3697	11	4264	13	3695	11	0.2	0.5	0.3
LVVK01000013.1	2357001	2358000	0.0243	0.184	3120	12	2957	19	3605	17	3505	9	3310	11	3612	11	0.2	0.5	0.3
LVVK01000015.1	126001	127000	0.0133	0.134	3871	11	3764	24	4561	26	4214	14	4347	11	3431	11	0.2	0.5	0.3
LVVK01000005.1	1715001	1716000	0.0206	0.168	3924	21	3182	25	4058	8	3911	14	4202	11	4055	11	0.19	0.48	0.3
LVVK01000009.1	359001	360000	0.013	0.133	4258	30	3181	12	4575	18	4654	12	4877	19	4250	11	0.19	0.5	0.3
LVVK01000015.1	1178001	1179000	0.0181	0.158	4453	26	4591	21	4404	19	3401	9	4929	17	3803	11	0.19	0.49	0.3
LVVK01000023.1	262001	263000	0.00662	0.0934	5769	18	4457	37	5942	24	5725	22	6084	20	5648	11	0.19	0.49	0.3
LVVK01000005.1	1095001	1096000	0.0332	0.216	3469	10	3422	20	4326	24	3559	7	4151	16	3470	11	0.18	0.48	0.3
LVVK01000019.1	1857001	1858000	0.0353	0.223	3554	16	3295	15	4357	23	3065	9	4395	13	3362	11	0.18	0.48	0.3
LVVK01000023.1	627001	628000	0.0151	0.143	4574	29	4267	12	5435	27	5245	24	5300	11	4723	11	0.18	0.48	0.3
LVVK01000016.1	417001	418000	0.0213	0.172	4454	22	4314	15	4875	27	4036	18	5513	11	3916	11	0.17	0.47	0.3
LVVK01000019.1	568001	569000	0.0348	0.221	4159	18	3605	15	5212	28	3947	14	4230	12	3958	11	0.17	0.47	0.3
LVVK01000018.1	341001	342000	0.0217	0.173	5958	20	5364	30	5692	28	4645	14	6044	20	4285	11	0.16	0.46	0.3
LVVK01000019.1	1362001	1363000	0.0371	0.229	3751	16	3626	15	4742	25	3696	15	4682	11	4004	11	0.16	0.46	0.3
LVVK01000035.1	1	1000	0.0346	0.221	4244	20	3741	10	4691	29	4099	12	5011	16	3776	11	0.16	0.47	0.3
LVVK01000006.1	1197001	1198000	0.0345	0.22	4427	21	3649	12	4677	25	5413	15	5644	21	4556	11	0.15	0.45	0.3
LVVK01000018.1	803001	804000	0.0466	0.257	4539	7	4500	28	4889	27	4091	10	5187	19	4106	11	0.15	0.45	0.3
LVVK01000006.1	304001	305000	0.056	0.283	4682	14	4098	20	5375	27	4952	15	5125	17	4467	11	0.14	0.43	0.3
LVVK01000007.1	1208001	1209000	0.0859	0.348	3416	20	3146	11	4294	17	3952	15	3939	10	3963	11	0.14	0.44	0.3
LVVK01000017.1	369001	370000	0.102	0.378	3555	15	2991	13	3928	18	3727	12	3910	10	3237	11	0.14	0.44	0.3
LVVK01000017.1	1262001	1263000	0.0599	0.294	4590	12	3564	22	4957	23	4161	14	4626	15	4723	11	0.14	0.43	0.3
LVVK01000023.1	899001	900000	0.0492	0.265	4510	12	3909	33	4936	15	4808	19	4901	13	4418	11	0.14	0.45	0.3
LVVK01000026.1	303001	304000	0.0812	0.339	3299	16	3229	13	4140	18	3881	13	4475	12	3633	11	0.14	0.44	0.3
LVVK01000022.1	1746001	1747000	0.12	0.409	3534	14	3280	14	3935	18	3935	14	4047	9	3283	11	0.13	0.43	0.3
LVVK01000026.1	191001	192000	0.0744	0.325	4321	29	4020	14	5306	16	5061	20	4872	12	4247	11	0.13	0.43	0.3
LVVK01000017.1	757001	758000	0.13	0.425	3609	16	3094	14	3765	14	3967	9	4181	14	3256	11	0.12	0.42	0.3
LVVK01000020.1	3262001	3263000	0.0665	0.309	5070	18	4748	20	5762	28	5174	15	5892	21	4633	11	0.12	0.42	0.3
LVVK01000013.1	656001	657000	0.147	0.449	4429	14	3729	17	4911	22	4511	17	4481	10	3730	11	0.11	0.41	0.3
LVVK01000020.1	2309001	2310000	0.171	0.481	3457	17	2885	7	3909	18	3028	13	3615	5	3180	11	0.11	0.41	0.3
LVVK01000023.1	1121001	1122000	0.131	0.426	3816	13	3917	13	4544	25	4365	12	4919	18	4244	11	0.11	0.42	0.3
LVVK01000007.1	2441001	2442000	0.213	0.532	4149	13	4398	17	4738	22	4186	11	4531	15	3613	11	0.09	0.39	0.3
LVVK01000004.1	547001	548000	0.338	0.653	2791	7	2706	14	3135	12	2783	7	3189	8	2761	11	0.08	0.38	0.3
LVVK01000007.1	916001	917000	0.278	0.598	4208	11	3459	19	5169	18	4711	19	4932	13	4788	11	0.08	0.37	0.3
LVVK01000009.1	642001	643000	0.391	0.695	4590	15	4486	21	4948	15	3775	14	4637	12	3820	11	0.06	0.36	0.3
LVVK01000023.1	135001	136000	0.36	0.671	4792	20	4182	12	5004	19	5218	21	5508	15	4766	11	0.06	0.36	0.3
LVVK01000023.1	900001	901000	0.429	0.722	4006	13	3510	20	4319	10	4016	13	4430	14	4022	11	0.06	0.36	0.3
LVVK01000021.1	674001	675000	0.638	0.849	3669	17	3219	6	3719	13	3599	10	3978	13	3633	11	0.04	0.34	0.3
LVVK01000023.1	357001	358000	0.47	0.751	4242	8	4061	13	4428	11	3492	11	4194	11	3289	11	-0.05	0.25	0.3
LVVK01000002.1	1264001	1265000	3.64e-07	0.000241	4786	30	4501	38	5433	35	5311	24	5587	11	4947	12	0.4	0.7	0.3
LVVK01000020.1	33001	34000	0.000176	0.0116	4145	17	3294	11	4194	44	4063	14	4504	13	4445	12	0.32	0.62	0.3
LVVK01000002.1	421001	422000	0.000652	0.0257	3899	32	3386	21	4228	15	4045	12	4898	15	3945	12	0.29	0.59	0.3
LVVK01000015.1	1326001	1327000	0.000198	0.0126	5408	29	4162	17	5002	39	4726	17	5823	16	4485	12	0.28	0.58	0.3
LVVK01000013.1	658001	659000	0.00488	0.0789	2967	11	2667	19	3371	21	3105	8	3491	8	2831	12	0.27	0.57	0.3
LVVK01000020.1	2690001	2691000	0.000168	0.0112	5264	31	4590	26	5402	31	5571	16	6126	23	5197	12	0.27	0.58	0.3
LVVK01000022.1	649001	650000	0.000861	0.0297	4960	39	4513	24	5305	21	4335	11	4469	15	3739	12	0.27	0.57	0.3
LVVK01000002.1	393001	394000	0.000947	0.0316	4609	33	3809	17	5808	29	4155	17	5277	12	4279	12	0.26	0.56	0.3
LVVK01000006.1	440001	441000	0.00249	0.0542	3724	26	3491	19	4249	19	3308	15	4336	7	3734	12	0.26	0.56	0.3
LVVK01000017.1	58001	59000	0.00383	0.0691	3666	23	2988	19	3537	14	3821	10	4005	14	4202	12	0.25	0.55	0.3
LVVK01000017.1	2535001	2536000	0.00365	0.0672	4205	27	3468	11	4123	27	3643	10	4107	13	3758	12	0.25	0.55	0.3
LVVK01000026.1	252001	253000	0.00468	0.0767	3250	14	3096	20	3992	23	3754	9	3489	11	3442	12	0.25	0.55	0.3
LVVK01000013.1	66001	67000	0.00311	0.0615	4503	15	3625	27	4982	27	4633	16	5126	15	4609	12	0.23	0.53	0.3
LVVK01000023.1	2041001	2042000	0.00625	0.0901	3965	24	3761	24	4302	16	3424	9	4184	13	3646	12	0.23	0.53	0.3
LVVK01000007.1	1465001	1466000	0.00506	0.0805	5025	25	4317	25	5388	25	5071	13	5372	21	4692	12	0.21	0.51	0.3
LVVK01000014.1	537001	538000	0.0035	0.066	5217	28	4328	33	5478	16	5641	17	6039	21	4768	12	0.21	0.51	0.3
LVVK01000003.1	1998001	1999000	0.00784	0.102	4219	23	4446	17	5132	29	4804	18	5595	17	5042	12	0.2	0.5	0.3
LVVK01000019.1	1461001	1462000	0.0128	0.132	3659	16	3355	10	4005	29	3720	9	4750	16	4025	12	0.2	0.5	0.3
LVVK01000003.1	1744001	1745000	0.0207	0.169	3751	15	3134	19	3851	19	3646	5	4347	18	3661	12	0.19	0.49	0.3
LVVK01000023.1	2201001	2202000	0.00883	0.109	5352	27	4466	15	5553	33	4616	18	5924	16	4731	12	0.19	0.49	0.3
LVVK01000007.1	1896001	1897000	0.0129	0.132	6659	41	5776	21	6083	25	4221	14	5609	18	4855	12	0.17	0.47	0.3
LVVK01000003.1	269001	270000	0.0274	0.196	5066	28	4726	16	4989	25	4179	16	5052	12	3951	12	0.16	0.47	0.3
LVVK01000013.1	931001	932000	0.0351	0.223	4259	29	3587	11	4620	17	4587	17	5592	16	4761	12	0.16	0.46	0.3
LVVK01000020.1	2647001	2648000	0.0282	0.199	4821	24	4304	16	5076	26	4071	13	5272	15	3926	12	0.16	0.46	0.3
LVVK01000003.1	1793001	1794000	0.0582	0.289	3495	12	3370	18	4115	19	4424	15	4759	12	3907	12	0.15	0.45	0.3
LVVK01000011.1	1464001	1465000	0.0597	0.293	3868	23	2914	10	4246	16	4145	14	4748	12	3920	12	0.15	0.44	0.3
LVVK01000014.1	589001	590000	0.0834	0.343	3852	11	3389	23	4571	18	3505	9	3731	11	3431	12	0.14	0.44	0.3
LVVK01000002.1	1647001	1648000	0.0373	0.229	5866	25	5073	21	6241	29	6426	27	7088	19	5562	12	0.13	0.44	0.3
LVVK01000017.1	72001	73000	0.0853	0.347	4263	28	3399	5	4612	20	4810	18	4547	12	4491	12	0.13	0.43	0.3
LVVK01000023.1	2033001	2034000	0.104	0.382	3396	15	3275	16	4094	16	3461	5	4195	15	2945	12	0.13	0.44	0.3
LVVK01000003.1	1474001	1475000	0.107	0.387	5213	25	4470	18	5342	18	5038	15	5428	19	5024	12	0.11	0.41	0.3
LVVK01000005.1	341001	342000	0.12	0.409	4036	16	3362	17	4802	18	4674	14	4851	17	4653	12	0.11	0.42	0.3
LVVK01000007.1	1032001	1033000	0.141	0.441	4758	32	4092	10	5085	15	4376	13	5336	18	4413	12	0.1	0.41	0.3
LVVK01000007.1	2336001	2337000	0.237	0.557	3489	13	3512	15	4435	17	3998	13	4698	12	3514	12	0.09	0.39	0.3
LVVK01000007.1	3073001	3074000	0.291	0.612	4140	8	3873	23	4609	16	4565	17	4989	12	4234	12	0.08	0.37	0.3
LVVK01000015.1	345001	346000	0.364	0.674	3472	9	3237	10	4139	21	3892	10	4476	15	3968	12	0.07	0.37	0.3
LVVK01000017.1	974001	975000	0.318	0.635	4968	18	4420	18	4673	16	3579	13	4614	10	3560	12	0.07	0.37	0.3
LVVK01000017.1	1296001	1297000	0.412	0.711	4578	17	4106	14	4924	18	4374	13	5055	16	4109	12	0.06	0.36	0.3
LVVK01000014.1	203001	204000	0.452	0.738	3534	6	3856	11	4457	25	4500	10	4181	17	4320	12	0.05	0.35	0.3
LVVK01000022.1	2262001	2263000	0.751	0.905	3379	11	3016	12	3907	10	3560	9	3730	11	3518	12	0.02	0.32	0.3
LVVK01000019.1	245001	246000	0.872	0.956	3730	11	2913	12	4565	12	3578	10	4250	13	3820	12	0.01	0.31	0.3
LVVK01000015.1	200001	201000	0.946	0.982	4070	8	3762	13	4601	17	3808	9	4305	15	3852	12	0	0.31	0.3
LVVK01000018.1	617001	618000	0.000356	0.018	3534	40	3222	8	4325	20	4013	12	4523	13	3993	13	0.31	0.61	0.3
LVVK01000003.1	606001	607000	0.000116	0.00929	4456	14	3965	43	5465	27	4943	18	5193	13	4461	13	0.3	0.6	0.3
LVVK01000005.1	1907001	1908000	0.000134	0.00986	5049	27	4510	34	5452	28	4850	12	5350	18	4202	13	0.29	0.59	0.3
LVVK01000020.1	1773001	1774000	7.81e-05	0.00752	5263	24	4712	28	6272	43	5149	17	6149	17	4604	13	0.29	0.58	0.3
LVVK01000004.1	667001	668000	0.00133	0.0379	3862	27	3074	18	4245	20	3852	11	3926	9	3267	13	0.28	0.58	0.3
LVVK01000016.1	421001	422000	0.000178	0.0116	5635	24	4525	27	6015	42	5499	17	5656	21	5615	13	0.27	0.57	0.3
LVVK01000011.1	894001	895000	0.00171	0.0436	4834	26	3987	22	4677	26	4459	13	4571	15	4548	13	0.25	0.55	0.3
LVVK01000017.1	3035001	3036000	0.00396	0.0701	4030	13	3554	29	4297	21	4136	10	4556	14	3827	13	0.23	0.53	0.3
LVVK01000005.1	1598001	1599000	0.0109	0.123	3246	19	3067	20	4022	15	3216	7	4019	11	3166	13	0.22	0.52	0.3
LVVK01000016.1	67001	68000	0.00285	0.0584	4726	25	4023	18	5435	31	5128	19	5749	17	5267	13	0.22	0.52	0.3
LVVK01000026.1	502001	503000	0.00395	0.07	3795	21	3597	7	5409	39	3987	14	4362	14	5380	13	0.22	0.52	0.3
LVVK01000005.1	1730001	1731000	0.00649	0.0922	4470	30	3954	21	5109	17	5047	18	5341	14	4612	13	0.2	0.5	0.3
LVVK01000030.1	176001	177000	0.00961	0.114	4185	9	3975	33	4257	20	4965	17	4909	12	4145	13	0.2	0.5	0.3
LVVK01000007.1	881001	882000	0.0154	0.144	4895	21	4380	29	5000	18	4183	14	5267	14	4335	13	0.18	0.48	0.3
LVVK01000015.1	854001	855000	0.0219	0.174	4132	12	3545	20	4526	26	4251	16	4560	11	4594	13	0.18	0.48	0.3
LVVK01000018.1	310001	311000	0.0159	0.147	4621	19	4259	24	5163	25	4463	14	4922	14	4143	13	0.18	0.48	0.3
LVVK01000019.1	2360001	2361000	0.0183	0.159	5002	21	3903	8	5208	38	4155	10	5390	17	3847	13	0.18	0.47	0.3
LVVK01000017.1	2004001	2005000	0.0325	0.214	4504	15	4741	22	4846	27	4887	15	5251	16	4520	13	0.15	0.45	0.3
LVVK01000018.1	133001	134000	0.0447	0.252	5076	24	3810	16	5664	24	5013	20	5479	13	4868	13	0.14	0.44	0.3
LVVK01000017.1	2243001	2244000	0.0465	0.257	5530	30	4841	19	5608	21	4856	27	5994	9	5298	13	0.13	0.44	0.3
LVVK01000019.1	352001	353000	0.0865	0.349	3917	17	3782	13	4748	23	4788	13	4905	15	4028	13	0.13	0.43	0.3
LVVK01000003.1	1711001	1712000	0.0685	0.314	5125	17	4382	18	5704	29	4798	12	5899	21	4802	13	0.12	0.42	0.3
LVVK01000013.1	2661001	2662000	0.0791	0.335	5250	23	4405	21	5159	18	4948	19	5516	13	4657	13	0.12	0.42	0.3
LVVK01000015.1	1132001	1133000	0.167	0.476	2824	8	2489	10	3403	19	3165	9	3563	7	2878	13	0.12	0.42	0.3
LVVK01000019.1	903001	904000	0.159	0.466	3119	16	3235	14	3520	12	2931	9	3837	7	2779	13	0.12	0.43	0.3
LVVK01000020.1	838001	839000	0.141	0.441	5392	22	4670	23	5906	18	5219	9	6008	26	4877	13	0.1	0.39	0.3
LVVK01000020.1	3100001	3101000	0.196	0.511	3695	18	3131	9	4435	18	4386	17	4410	9	4143	13	0.1	0.4	0.3
LVVK01000003.1	2038001	2039000	0.195	0.51	4974	19	4124	18	5123	18	5239	10	5651	23	4501	13	0.09	0.39	0.3
LVVK01000006.1	539001	540000	0.341	0.656	2490	13	2375	8	3112	10	3157	10	3045	5	3026	13	0.09	0.39	0.3
LVVK01000018.1	380001	381000	0.242	0.562	3517	16	2936	14	3977	11	3891	8	4633	17	4050	13	0.09	0.39	0.3
LVVK01000019.1	1793001	1794000	0.303	0.622	4491	23	4229	10	5032	19	3899	13	4905	14	4317	13	0.07	0.38	0.3
LVVK01000011.1	1371001	1372000	0.465	0.748	4364	13	4014	19	4762	14	4444	15	4811	13	4440	13	0.05	0.35	0.3
LVVK01000023.1	1133001	1134000	0.474	0.754	3757	10	3201	13	4352	17	3712	12	4245	9	3396	13	0.05	0.35	0.3
LVVK01000007.1	1069001	1070000	5.28e-07	0.000294	4913	33	4021	34	5668	36	4944	20	5373	14	5473	14	0.4	0.71	0.3
LVVK01000006.1	541001	542000	0.00104	0.0332	3620	17	3301	39	4173	9	3901	11	4388	11	3652	14	0.28	0.59	0.3
LVVK01000020.1	2486001	2487000	0.00539	0.0833	2588	4	2131	28	3651	16	3227	5	3127	9	2972	14	0.27	0.57	0.3
LVVK01000026.1	499001	500000	0.000932	0.0313	4058	30	3945	17	5230	27	4692	16	5518	14	4376	14	0.26	0.56	0.3
LVVK01000007.1	335001	336000	0.00109	0.0341	5314	21	4917	21	5049	42	4037	15	6140	14	4015	14	0.25	0.55	0.3
LVVK01000005.1	754001	755000	0.00149	0.0404	4898	28	3843	22	5687	27	5226	21	5702	12	4753	14	0.23	0.53	0.3
LVVK01000015.1	911001	912000	0.00798	0.103	3773	10	3377	22	5059	31	4294	15	4337	10	4226	14	0.21	0.52	0.3
LVVK01000015.1	895001	896000	0.00492	0.0793	4364	12	4357	31	5813	30	4809	11	5656	20	4664	14	0.2	0.5	0.3
LVVK01000023.1	1894001	1895000	0.0047	0.0768	5307	27	4359	18	5195	30	4987	19	5624	13	4725	14	0.2	0.5	0.3
LVVK01000004.1	8001	9000	0.018	0.157	3869	21	3685	19	4422	18	4219	12	4711	13	4132	14	0.19	0.48	0.3
LVVK01000014.1	450001	451000	0.0239	0.182	3783	26	3479	14	4249	16	3064	8	3953	10	3730	14	0.19	0.49	0.3
LVVK01000017.1	1214001	1215000	0.0237	0.182	3631	16	3341	18	3991	19	3878	9	4276	11	3321	14	0.19	0.48	0.3
LVVK01000007.1	1574001	1575000	0.0109	0.122	5061	17	4586	28	5490	27	4941	14	5345	17	4948	14	0.18	0.48	0.3
LVVK01000017.1	44001	45000	0.00604	0.0886	7026	19	5752	28	6719	47	5386	20	6827	20	5533	14	0.18	0.48	0.3
LVVK01000002.1	1150001	1151000	0.0488	0.264	3323	13	3160	19	3558	15	3436	10	3743	8	3502	14	0.17	0.47	0.3
LVVK01000005.1	1585001	1586000	0.032	0.212	3519	14	4408	10	4744	35	4003	10	4553	13	3821	14	0.17	0.47	0.3
LVVK01000011.1	1442001	1443000	0.0254	0.188	4259	17	4353	21	4634	24	4507	13	5073	16	4666	14	0.17	0.47	0.3
LVVK01000007.1	1210001	1211000	0.03	0.206	4251	19	3713	12	4921	28	4791	11	5057	18	4603	14	0.16	0.46	0.3
LVVK01000015.1	668001	669000	0.0377	0.231	3996	15	3537	21	4492	19	4095	11	4482	12	3938	14	0.16	0.46	0.3
LVVK01000017.1	3326001	3327000	0.0325	0.214	3890	11	3239	12	5429	35	4389	16	4910	11	4371	14	0.16	0.46	0.3
LVVK01000026.1	227001	228000	0.0909	0.357	3059	10	3019	20	3391	13	2555	6	3199	5	2609	14	0.16	0.45	0.3
LVVK01000020.1	2874001	2875000	0.0508	0.269	4537	18	3316	17	4509	21	4117	18	4625	7	4141	14	0.15	0.45	0.3
LVVK01000019.1	742001	743000	0.0345	0.22	6426	20	5784	35	6508	26	5170	12	6234	22	4805	14	0.14	0.43	0.3
LVVK01000022.1	188001	189000	0.0576	0.288	4735	13	4271	16	4835	32	4689	15	5152	16	4942	14	0.14	0.44	0.3
LVVK01000006.1	703001	704000	0.0851	0.346	3666	11	3404	19	4166	19	4473	10	4758	16	3981	14	0.13	0.44	0.3
LVVK01000015.1	999001	1000000	0.112	0.395	3993	14	2945	11	3924	21	3536	13	4269	8	3972	14	0.13	0.42	0.3
LVVK01000017.1	2712001	2713000	0.0372	0.229	5797	22	5629	21	7142	36	5808	18	6502	22	5956	14	0.13	0.43	0.3
LVVK01000020.1	526001	527000	0.0785	0.334	4458	14	4237	29	4810	14	4329	14	5157	13	4398	14	0.13	0.42	0.3
LVVK01000003.1	1006001	1007000	0.0628	0.3	4873	14	4771	25	5825	27	5662	27	6408	13	5706	14	0.12	0.43	0.3
LVVK01000017.1	2796001	2797000	0.0793	0.335	5926	25	5573	17	6192	31	5209	17	5619	14	4316	14	0.12	0.41	0.3
LVVK01000023.1	1459001	1460000	0.12	0.409	4120	13	3368	9	4339	28	4065	7	4645	17	3818	14	0.12	0.42	0.3
LVVK01000015.1	1092001	1093000	0.124	0.417	4329	14	3371	19	4883	19	4569	8	4890	19	4191	14	0.11	0.41	0.3
LVVK01000018.1	466001	467000	0.148	0.451	3933	12	3542	22	4680	16	4295	15	4665	12	4542	14	0.11	0.41	0.3
LVVK01000006.1	796001	797000	0.173	0.485	4250	21	4033	13	4728	18	4128	12	4357	12	4201	14	0.1	0.4	0.3
LVVK01000013.1	966001	967000	0.185	0.498	3618	14	3647	14	4531	19	4152	13	4589	13	4598	14	0.1	0.4	0.3
LVVK01000017.1	1827001	1828000	0.177	0.489	4247	14	4125	19	4487	18	4609	13	5411	16	4298	14	0.1	0.4	0.3
LVVK01000023.1	892001	893000	0.194	0.508	5266	24	4776	24	5926	14	4321	17	5508	11	4166	14	0.09	0.39	0.3
LVVK01000007.1	1365001	1366000	0.26	0.581	5003	15	3490	15	4662	20	4998	20	5672	13	4867	14	0.08	0.38	0.3
LVVK01000019.1	29001	30000	0.442	0.731	4639	16	4256	16	4792	16	4102	12	5191	14	4148	14	0.05	0.35	0.3
LVVK01000003.1	623001	624000	0.683	0.872	3577	15	3549	7	4136	9	3928	12	4215	11	4028	14	-0.03	0.28	0.3
LVVK01000023.1	1184001	1185000	2.11e-13	2.02e-09	3702	46	2996	24	4220	47	3860	14	4417	9	4214	15	0.77	1.07	0.3
LVVK01000011.1	1280001	1281000	3.1e-06	0.000831	4687	26	3988	26	4851	42	4555	12	5030	16	4520	15	0.39	0.69	0.3
LVVK01000003.1	230001	231000	0.000572	0.0239	3531	18	3349	22	3810	24	4018	12	4175	8	3637	15	0.3	0.6	0.3
LVVK01000023.1	1794001	1795000	4.31e-05	0.00507	5166	24	4450	32	6248	39	5386	14	6168	22	5436	15	0.3	0.6	0.3
LVVK01000023.1	1155001	1156000	0.00236	0.0527	3242	19	3371	18	4242	24	3642	7	4312	13	3743	15	0.26	0.56	0.3
LVVK01000014.1	406001	407000	0.000738	0.0274	5669	23	5690	28	6599	46	4963	12	6071	22	5095	15	0.24	0.54	0.3
LVVK01000007.1	1682001	1683000	0.0108	0.122	3124	14	2990	18	4168	21	3815	10	4141	10	3777	15	0.22	0.52	0.3
LVVK01000005.1	13001	14000	0.00773	0.101	4007	17	3285	24	4486	19	4639	15	5202	13	4449	15	0.21	0.51	0.3
LVVK01000005.1	1876001	1877000	0.00461	0.0761	4984	21	4530	21	5601	35	4768	14	5524	16	4585	15	0.21	0.51	0.3
LVVK01000023.1	367001	368000	0.00444	0.0745	5085	17	3669	13	5583	44	4587	14	5397	15	4519	15	0.21	0.52	0.3
LVVK01000002.1	1348001	1349000	0.00579	0.0864	4932	16	4563	32	5452	26	4729	11	6097	22	5221	15	0.2	0.5	0.3
LVVK01000016.1	9001	10000	0.00536	0.0831	5345	27	4680	29	5270	21	4618	12	5397	18	4908	15	0.2	0.5	0.3
LVVK01000006.1	75001	76000	0.0072	0.0974	5220	29	4617	21	5677	27	4810	16	5264	13	4512	15	0.19	0.5	0.3
LVVK01000004.1	152001	153000	0.0141	0.138	4426	22	4035	18	5604	28	4591	12	5263	17	4682	15	0.18	0.48	0.3
LVVK01000006.1	1323001	1324000	0.0133	0.134	4678	16	3963	15	5027	35	4814	11	5358	19	4778	15	0.18	0.48	0.3
LVVK01000007.1	479001	480000	0.0242	0.184	3541	18	3246	14	3885	20	4076	12	4385	11	4099	15	0.18	0.49	0.3
LVVK01000013.1	2365001	2366000	0.0373	0.229	3571	21	2938	19	4053	11	3450	8	3711	9	3364	15	0.18	0.48	0.3
LVVK01000010.1	161001	162000	0.0157	0.146	4498	22	4070	26	5370	18	4798	11	5956	21	4912	15	0.17	0.47	0.3
LVVK01000011.1	37001	38000	0.0194	0.163	6452	31	5284	12	6101	37	5411	18	6295	18	5481	15	0.15	0.45	0.3
LVVK01000018.1	756001	757000	0.0617	0.297	3806	17	2991	11	4414	23	3819	11	3707	8	3721	15	0.15	0.45	0.3
LVVK01000006.1	458001	459000	0.0385	0.233	4941	31	3961	12	6215	24	5312	21	6017	15	5526	15	0.14	0.44	0.3
LVVK01000013.1	1558001	1559000	0.0594	0.292	5139	13	4694	19	5195	34	4551	13	5074	13	3888	15	0.14	0.44	0.3
LVVK01000010.1	79001	80000	0.0776	0.332	4163	20	3862	12	5007	24	4330	11	6054	20	4798	15	0.13	0.43	0.3
LVVK01000013.1	2604001	2605000	0.0675	0.311	5495	27	4884	18	5131	22	4402	13	5214	13	3956	15	0.13	0.43	0.3
LVVK01000023.1	1018001	1019000	0.0868	0.349	4672	19	4147	27	4952	13	3540	6	5496	18	3875	15	0.13	0.43	0.3
LVVK01000017.1	2308001	2309000	0.0745	0.325	4659	16	4340	22	5464	23	4738	23	6407	9	4572	15	0.12	0.42	0.3
LVVK01000015.1	181001	182000	0.115	0.402	4584	16	4043	25	4660	14	4612	15	5567	13	4106	15	0.11	0.41	0.3
LVVK01000005.1	869001	870000	0.222	0.541	4122	16	3588	21	4260	10	4226	11	4676	14	4333	15	0.09	0.39	0.3
LVVK01000007.1	90001	91000	0.21	0.528	5169	16	4910	12	5608	33	4733	15	5047	14	4694	15	0.08	0.39	0.3
LVVK01000002.1	1094001	1095000	0.376	0.684	4629	17	4003	15	4690	17	3755	8	4478	13	3640	15	0.06	0.37	0.3
LVVK01000016.1	301001	302000	0.427	0.722	3247	8	3155	13	3725	16	3890	11	4076	9	3581	15	0.06	0.37	0.3
LVVK01000017.1	2692001	2693000	0.423	0.719	5069	22	4684	17	5238	14	4671	18	5258	11	4718	15	0.05	0.35	0.3
LVVK01000016.1	328001	329000	0.655	0.858	5690	17	4520	17	6004	19	5238	16	6322	17	4488	15	0.03	0.33	0.3
LVVK01000008.1	114001	115000	0.526	0.786	3684	4	3284	10	3834	14	4260	17	3825	3	3421	15	-0.04	0.26	0.3
LVVK01000020.1	484001	485000	1.2e-06	0.000467	4428	29	4484	28	5776	43	5702	24	5832	12	5526	16	0.38	0.68	0.3
LVVK01000013.1	1029001	1030000	1.37e-05	0.00246	4502	23	4112	28	5293	38	5053	12	5820	19	4841	16	0.34	0.64	0.3
LVVK01000017.1	1345001	1346000	3.54e-05	0.00447	5593	23	4101	32	5854	39	5243	14	6188	20	5282	16	0.31	0.6	0.3
LVVK01000007.1	1859001	1860000	0.01	0.117	4957	28	3442	15	4736	22	4659	11	5022	15	4345	16	0.2	0.49	0.3
LVVK01000019.1	1846001	1847000	0.00428	0.0731	5301	24	5074	28	5573	27	5809	23	6150	13	5399	16	0.2	0.5	0.3
LVVK01000020.1	465001	466000	0.00917	0.111	4213	20	3159	14	5056	28	4509	17	4716	10	5142	16	0.2	0.5	0.3
LVVK01000018.1	707001	708000	0.0121	0.129	4081	22	3216	12	4614	25	4639	12	4934	15	4710	16	0.19	0.5	0.3
LVVK01000003.1	594001	595000	0.0133	0.134	5561	21	5479	27	5988	32	4948	22	7023	13	4842	16	0.17	0.47	0.3
LVVK01000020.1	2384001	2385000	0.0337	0.218	4004	21	3371	17	4320	17	4179	11	4850	12	3847	16	0.17	0.47	0.3
LVVK01000005.1	1719001	1720000	0.0488	0.264	4504	26	4126	15	5109	20	4911	15	5462	15	4804	16	0.14	0.44	0.3
LVVK01000019.1	2236001	2237000	0.0539	0.277	4738	19	3238	12	4834	26	4852	15	4770	12	4600	16	0.14	0.44	0.3
LVVK01000022.1	1072001	1073000	0.0548	0.279	4298	20	3812	18	4946	20	4579	15	5006	11	4318	16	0.14	0.44	0.3
LVVK01000019.1	1642001	1643000	0.0709	0.318	4520	25	4046	16	5118	17	4490	14	5208	13	4852	16	0.13	0.42	0.3
LVVK01000021.1	670001	671000	0.0924	0.36	5046	10	3788	14	5956	37	4763	10	5563	20	5129	16	0.11	0.41	0.3
LVVK01000017.1	2837001	2838000	0.207	0.525	4155	21	4034	17	4557	12	4077	8	4098	11	3579	16	0.09	0.39	0.3
LVVK01000017.1	2488001	2489000	0.306	0.625	3361	8	3610	16	4323	19	3688	8	4326	12	3889	16	0.08	0.38	0.3
LVVK01000004.1	334001	335000	0.382	0.688	4649	17	3811	14	4582	16	4458	9	4992	16	4258	16	0.06	0.36	0.3
LVVK01000017.1	817001	818000	0.444	0.733	4070	23	3923	15	5035	8	4207	13	5317	15	5118	16	0.05	0.35	0.3
LVVK01000008.1	33001	34000	0.686	0.873	4601	13	4327	15	5209	18	4903	17	5332	12	4815	16	0.03	0.33	0.3
LVVK01000010.1	54001	55000	0.728	0.894	4440	13	3382	12	4341	15	4377	15	5411	14	4967	16	0.02	0.33	0.3
LVVK01000022.1	1341001	1342000	0.805	0.929	3774	9	3162	11	4147	15	4624	10	4337	14	4450	16	0.02	0.32	0.3
LVVK01000007.1	1330001	1331000	0.928	0.976	4393	14	4360	17	5141	12	4693	12	5024	14	4124	16	0.01	0.31	0.3
LVVK01000022.1	456001	457000	0.881	0.959	3927	9	3378	6	4200	21	3664	7	4242	12	3685	16	0.01	0.31	0.3
LVVK01000003.1	54001	55000	4.2e-05	0.00498	4298	31	3560	32	4882	18	4440	20	4511	4	4834	17	0.34	0.64	0.3
LVVK01000002.1	580001	581000	0.000196	0.0125	4786	37	4186	16	5003	30	4253	15	4897	8	4319	17	0.3	0.59	0.3
LVVK01000018.1	870001	871000	0.000234	0.014	4498	17	4134	22	5150	42	4597	15	5715	13	4605	17	0.29	0.59	0.3
LVVK01000006.1	1262001	1263000	0.000534	0.0229	6023	35	4946	18	5973	40	4737	17	5918	12	4708	17	0.25	0.55	0.3
LVVK01000020.1	1172001	1173000	0.00123	0.0362	5081	31	4001	13	5369	34	5127	19	5588	10	4638	17	0.24	0.54	0.3
LVVK01000005.1	1814001	1815000	0.00317	0.0621	4573	28	3750	21	5628	24	4754	15	5109	13	5035	17	0.22	0.52	0.3
LVVK01000007.1	2785001	2786000	0.0119	0.127	4332	23	3830	19	4735	22	3911	8	4537	13	4251	17	0.2	0.5	0.3
LVVK01000018.1	790001	791000	0.0115	0.126	5121	26	4254	24	5388	22	3830	10	4897	10	3770	17	0.19	0.49	0.3
LVVK01000022.1	307001	308000	0.0045	0.075	6861	26	6886	44	7312	30	5078	20	7880	19	5815	17	0.18	0.47	0.3
LVVK01000003.1	1316001	1317000	0.0267	0.193	4582	13	3581	20	4521	27	4145	12	5048	12	4315	17	0.17	0.47	0.3
LVVK01000023.1	327001	328000	0.0586	0.29	4920	18	4219	21	6191	27	5731	19	5893	18	6091	17	0.13	0.43	0.3
LVVK01000015.1	1354001	1355000	0.114	0.399	3587	8	3579	15	4078	25	3995	14	3937	6	4287	17	0.12	0.43	0.3
LVVK01000007.1	1325001	1326000	0.32	0.637	3418	21	2883	7	3083	8	3297	9	3702	5	3301	17	0.08	0.38	0.3
LVVK01000013.1	1584001	1585000	0.204	0.521	5955	25	4660	17	6581	22	6248	19	6249	20	6471	17	0.08	0.37	0.3
LVVK01000007.1	530001	531000	0.4	0.702	3774	11	3282	11	4266	19	3752	11	5092	10	3832	17	0.06	0.36	0.3
LVVK01000022.1	52001	53000	0.562	0.81	4135	18	3185	7	3894	14	3492	7	4236	10	3467	17	0.04	0.35	0.3
LVVK01000023.1	2084001	2085000	0.542	0.797	4990	13	4683	21	4697	15	4165	8	5744	17	4086	17	0.04	0.34	0.3
LVVK01000004.1	414001	415000	0.702	0.881	4344	12	3427	16	4274	11	4477	11	4675	12	4311	17	0.03	0.32	0.3
LVVK01000015.1	767001	768000	0.627	0.844	4268	13	4093	9	4695	22	4343	8	5024	15	3830	17	0.03	0.34	0.3
LVVK01000003.1	11001	12000	2.87e-05	0.00392	5520	29	4901	14	6879	59	5959	23	6164	15	6583	18	0.29	0.59	0.3
LVVK01000013.1	932001	933000	0.0014	0.039	4795	34	4155	20	4834	21	4985	12	5624	17	4877	18	0.24	0.54	0.3
LVVK01000022.1	1530001	1531000	0.00123	0.0363	5898	37	4882	33	6213	19	5361	14	5629	17	5416	18	0.23	0.52	0.3
LVVK01000023.1	456001	457000	0.00277	0.0576	4171	25	3335	10	5014	31	5197	9	4996	17	4624	18	0.23	0.53	0.3
LVVK01000022.1	936001	937000	0.00559	0.085	4427	23	4086	29	5131	17	5187	17	5198	11	4917	18	0.21	0.51	0.3
LVVK01000011.1	1181001	1182000	0.00942	0.113	4270	30	4525	16	5270	23	4453	12	5605	14	4631	18	0.19	0.49	0.3
LVVK01000020.1	1469001	1470000	0.00818	0.104	4957	24	4701	20	5294	30	4818	13	5205	12	4266	18	0.19	0.49	0.3
LVVK01000006.1	970001	971000	0.0143	0.139	4663	23	3817	15	4936	26	5187	15	5226	12	4698	18	0.18	0.48	0.3
LVVK01000020.1	1549001	1550000	0.0109	0.122	5721	30	5183	31	5432	17	4983	16	6001	15	5226	18	0.18	0.48	0.3
LVVK01000022.1	34001	35000	0.0289	0.201	4688	21	4098	21	5001	22	4297	7	5360	17	4227	18	0.16	0.46	0.3
LVVK01000023.1	2230001	2231000	0.0355	0.224	5229	18	4555	21	5976	31	4661	15	5469	12	4932	18	0.15	0.44	0.3
LVVK01000015.1	553001	554000	0.0731	0.322	4909	16	3880	27	5161	17	5052	18	5488	11	4919	18	0.13	0.43	0.3
LVVK01000022.1	1650001	1651000	0.205	0.522	4705	11	3834	19	4674	21	5074	16	5032	11	4993	18	0.09	0.39	0.3
LVVK01000003.1	1437001	1438000	0.251	0.572	6094	20	5184	18	6140	27	5605	15	6643	20	5299	18	0.07	0.37	0.3
LVVK01000005.1	483001	484000	0.309	0.626	4756	23	4303	15	5615	16	5076	17	6047	15	5463	18	0.07	0.37	0.3
LVVK01000017.1	106001	107000	3.89e-05	0.00475	5284	22	4974	38	5764	38	5498	16	5621	14	4968	19	0.31	0.61	0.3
LVVK01000022.1	1290001	1291000	0.0011	0.0341	4065	30	3760	20	4012	19	3447	4	4629	12	3512	19	0.28	0.58	0.3
LVVK01000017.1	2116001	2117000	0.00421	0.0726	3673	25	3414	16	4050	19	4176	6	4571	12	3609	19	0.24	0.54	0.3
LVVK01000020.1	988001	989000	0.00227	0.0516	5157	21	4200	26	5534	33	4252	7	4961	16	4568	19	0.23	0.54	0.3
LVVK01000021.1	483001	484000	0.00112	0.0344	6479	43	5969	25	6420	30	5312	16	6309	17	5657	19	0.22	0.52	0.3
LVVK01000011.1	206001	207000	0.0112	0.124	5042	14	4307	34	5832	25	5265	14	5919	16	4994	19	0.18	0.48	0.3
LVVK01000020.1	3428001	3429000	0.0581	0.288	5628	19	5133	25	6723	29	6161	23	7185	17	6310	19	0.12	0.42	0.3
LVVK01000019.1	772001	773000	0.000241	0.0144	4891	46	4300	16	6021	24	5526	14	5256	14	5407	20	0.27	0.57	0.3
LVVK01000006.1	972001	973000	0.000776	0.028	5314	31	4465	18	5748	35	4856	17	6707	13	5083	20	0.24	0.54	0.3
LVVK01000019.1	2155001	2156000	0.00491	0.0793	3139	19	3348	14	4165	25	3918	7	4255	10	3988	20	0.24	0.54	0.3
LVVK01000019.1	2103001	2104000	0.00279	0.0577	4615	28	3499	12	4716	28	5099	11	4721	15	5421	20	0.23	0.53	0.3
LVVK01000003.1	1772001	1773000	0.00558	0.0849	5454	32	4725	22	6286	27	5530	11	6738	21	4904	20	0.19	0.49	0.3
LVVK01000013.1	2098001	2099000	0.343	0.657	4661	18	4593	17	5854	20	5531	9	5428	21	5566	20	0.06	0.36	0.3
LVVK01000015.1	352001	353000	2.73e-06	0.000788	4180	13	3947	59	4806	18	4655	8	4989	15	4876	21	0.39	0.7	0.3
LVVK01000008.1	290001	291000	0.0265	0.192	4422	29	4091	14	5278	21	4898	15	4947	8	4723	21	0.16	0.46	0.3
LVVK01000009.1	628001	629000	0.0745	0.325	5816	33	5302	19	5959	19	5073	13	4983	10	4780	21	0.12	0.42	0.3
LVVK01000007.1	2101001	2102000	0.252	0.574	4454	20	4105	12	4850	20	3846	9	5129	9	3822	21	0.08	0.39	0.3
LVVK01000003.1	25001	26000	0.684	0.872	4233	16	3908	9	5028	18	4676	16	5173	8	5182	21	0.03	0.33	0.3
LVVK01000021.1	32001	33000	0.000111	0.00906	5754	29	5609	26	6727	44	6520	18	8097	24	6903	22	0.25	0.55	0.3
LVVK01000011.1	861001	862000	0.00751	0.0992	5771	40	5563	13	6088	29	6203	18	7308	17	5593	22	0.17	0.47	0.3
LVVK01000005.1	1054001	1055000	0.2	0.516	5115	25	4406	17	5523	17	4649	10	5316	10	4799	25	0.09	0.39	0.3
LVVK01000017.1	1092001	1093000	0.00116	0.0349	4666	26	3878	25	4405	21	4817	6	5346	12	4952	28	0.25	0.56	0.3
LVVK01000009.1	656001	657000	0.334	0.649	1124	2	1339	10	1159	5	830	4	809	2	635	1	0.16	0.47	0.31
LVVK01000023.1	1952001	1953000	0.018	0.158	3748	23	3203	12	4211	22	3298	15	3702	15	3453	2	0.2	0.51	0.31
LVVK01000022.1	1665001	1666000	0.114	0.399	3541	20	3560	16	4261	14	3085	9	4020	20	2957	2	0.13	0.44	0.31
LVVK01000005.1	60001	61000	0.162	0.469	2422	17	2597	9	2372	8	1896	7	2521	10	1991	3	0.15	0.46	0.31
LVVK01000005.1	1559001	1560000	0.936	0.979	3634	14	2952	12	4220	8	3750	17	3925	14	3343	3	0.01	0.31	0.31
LVVK01000020.1	2564001	2565000	0.00799	0.103	2569	13	2466	24	2245	7	2166	8	2655	10	2302	4	0.3	0.6	0.31
LVVK01000003.1	1193001	1194000	0.0314	0.211	4031	20	4045	23	5222	20	4253	13	5314	25	3971	4	0.16	0.47	0.31
LVVK01000021.1	25001	26000	0.196	0.511	3463	12	3013	18	3657	12	4021	20	4131	13	3783	4	0.1	0.41	0.31
LVVK01000014.1	121001	122000	0.00114	0.0345	4848	23	3436	23	5180	31	4505	21	5011	17	4254	5	0.26	0.57	0.31
LVVK01000022.1	909001	910000	0.00128	0.037	4904	28	4319	20	5081	32	4701	23	5135	17	4629	5	0.25	0.56	0.31
LVVK01000020.1	1838001	1839000	0.0658	0.307	3592	22	3594	14	4271	17	3682	14	4587	19	3832	5	0.15	0.46	0.31
LVVK01000002.1	341001	342000	0.152	0.457	3496	19	3188	13	3918	14	3437	18	3887	10	3194	5	0.12	0.43	0.31
LVVK01000002.1	1438001	1439000	0.745	0.902	2974	12	2674	8	2952	9	2818	8	3202	13	2396	5	0.03	0.34	0.31
LVVK01000016.1	372001	373000	0.000949	0.0316	3650	17	3453	22	4002	28	3771	13	4009	15	3289	6	0.3	0.6	0.31
LVVK01000021.1	458001	459000	0.00667	0.0936	4803	25	3968	31	4717	14	4211	22	5565	18	4949	6	0.21	0.52	0.31
LVVK01000013.1	2624001	2625000	0.0202	0.167	3406	25	3156	10	3795	18	3678	16	4111	12	3192	6	0.2	0.51	0.31
LVVK01000002.1	1221001	1222000	0.0328	0.215	3442	16	2956	18	4278	19	3321	14	3748	12	3242	6	0.19	0.5	0.31
LVVK01000023.1	2395001	2396000	0.0311	0.209	3518	22	3104	13	4082	17	4127	17	4170	12	3176	6	0.18	0.49	0.31
LVVK01000002.1	1026001	1027000	0.0385	0.233	3861	15	3221	19	3902	19	3707	15	4252	15	3643	6	0.17	0.48	0.31
LVVK01000003.1	1454001	1455000	0.0417	0.243	4276	19	3820	18	5591	26	4611	19	5185	19	4407	6	0.15	0.46	0.31
LVVK01000020.1	1439001	1440000	0.258	0.579	3661	16	3535	12	3371	15	2876	12	3706	11	2747	6	0.1	0.41	0.31
LVVK01000011.1	758001	759000	0.294	0.614	3534	10	3173	13	3865	19	2912	10	3476	11	2394	6	0.09	0.4	0.31
LVVK01000016.1	303001	304000	0.24	0.56	4240	15	3574	20	4346	13	5338	18	4938	21	4268	6	0.09	0.39	0.31
LVVK01000017.1	134001	135000	0.188	0.502	5572	23	5135	23	5238	17	4517	17	5584	22	4594	6	0.09	0.4	0.31
LVVK01000003.1	823001	824000	0.26	0.581	4454	19	3877	9	4934	24	4209	18	5136	20	4777	6	0.08	0.39	0.31
LVVK01000006.1	608001	609000	0.43	0.723	4835	15	4747	17	5145	21	4753	23	5645	16	4267	6	0.05	0.36	0.31
LVVK01000003.1	491001	492000	0.873	0.956	3530	9	3445	14	4014	12	3240	11	4081	16	3448	6	0.01	0.32	0.31
LVVK01000018.1	890001	891000	0.724	0.891	3488	10	3244	11	4301	10	3627	16	4196	13	3595	6	-0.03	0.28	0.31
LVVK01000018.1	265001	266000	0.00038	0.0186	4571	14	4213	40	5113	28	4579	15	5535	23	4389	7	0.28	0.59	0.31
LVVK01000006.1	287001	288000	0.000617	0.0249	4828	33	4171	24	4962	24	4582	20	4840	16	4479	7	0.27	0.58	0.31
LVVK01000007.1	817001	818000	0.0125	0.131	2901	11	3281	25	3847	18	3122	12	3469	11	3123	7	0.23	0.54	0.31
LVVK01000003.1	1330001	1331000	0.00929	0.112	3643	16	3495	21	3854	21	3657	16	4151	13	3928	7	0.22	0.53	0.31
LVVK01000013.1	904001	905000	0.0126	0.131	4045	28	3116	19	3903	11	4009	18	4029	13	4068	7	0.21	0.52	0.31
LVVK01000006.1	328001	329000	0.0157	0.146	4016	17	2891	20	4137	19	4458	11	4436	21	3759	7	0.2	0.51	0.31
LVVK01000004.1	281001	282000	0.0288	0.201	3404	18	2893	15	3661	17	3631	19	4047	8	3264	7	0.19	0.5	0.31
LVVK01000019.1	1373001	1374000	0.017	0.152	4258	15	3714	24	5060	25	4474	18	4836	15	3770	7	0.19	0.49	0.31
LVVK01000005.1	1768001	1769000	0.129	0.423	1872	7	1724	14	2224	7	2057	5	2141	7	1972	7	0.17	0.48	0.31
LVVK01000017.1	2861001	2862000	0.0501	0.267	3590	17	3130	14	3776	20	3427	12	3728	13	3022	7	0.17	0.49	0.31
LVVK01000022.1	1207001	1208000	0.0716	0.319	2952	21	2372	10	3208	10	2966	12	2826	9	3223	7	0.17	0.48	0.31
LVVK01000015.1	759001	760000	0.105	0.385	2961	11	2984	15	3285	17	2689	9	2973	10	2633	7	0.15	0.47	0.31
LVVK01000022.1	2043001	2044000	0.0912	0.358	4821	22	4260	25	4705	13	3976	20	4428	11	3935	7	0.13	0.44	0.31
LVVK01000019.1	850001	851000	0.144	0.446	3677	10	3417	15	4009	22	3697	11	3840	16	3591	7	0.12	0.42	0.31
LVVK01000004.1	472001	473000	0.209	0.527	3610	20	3339	16	4063	10	3482	13	4043	13	2974	7	0.1	0.42	0.31
LVVK01000017.1	2777001	2778000	0.308	0.626	3210	11	3016	10	3173	17	2975	10	3018	11	2920	7	0.09	0.4	0.31
LVVK01000022.1	1779001	1780000	0.33	0.645	2715	8	2422	8	3220	17	2842	11	3014	8	2633	7	0.09	0.39	0.31
LVVK01000026.1	465001	466000	0.229	0.548	3839	14	3917	18	5015	19	4610	15	4448	18	3841	7	0.09	0.4	0.31
LVVK01000007.1	2493001	2494000	0.622	0.841	3550	9	2998	17	3649	10	3320	11	3944	14	2951	7	0.04	0.35	0.31
LVVK01000015.1	1306001	1307000	0.559	0.807	4910	25	4154	9	5442	17	5025	17	5700	24	4627	7	0.04	0.35	0.31
LVVK01000016.1	608001	609000	0.831	0.94	2530	9	2216	4	2777	9	2774	14	3144	6	2766	7	-0.02	0.29	0.31
LVVK01000004.1	203001	204000	0.596	0.828	3965	8	3289	8	4760	17	3964	20	4748	12	3817	7	-0.04	0.27	0.31
LVVK01000017.1	2590001	2591000	4.06e-06	0.001	3420	34	2966	20	3800	23	3834	15	4278	13	3512	8	0.45	0.76	0.31
LVVK01000013.1	1785001	1786000	0.000126	0.00967	4243	17	3661	21	4393	41	4419	16	4802	17	3835	8	0.33	0.64	0.31
LVVK01000005.1	963001	964000	0.00213	0.05	2984	19	2630	12	3333	24	2570	9	3422	10	2837	8	0.31	0.61	0.31
LVVK01000019.1	351001	352000	0.000812	0.0289	3689	34	2839	10	3485	18	3797	15	3864	10	3085	8	0.31	0.62	0.31
LVVK01000011.1	124001	125000	0.000338	0.0176	4459	44	4274	19	5338	20	4462	17	5061	17	4233	8	0.28	0.59	0.31
LVVK01000017.1	2186001	2187000	0.00578	0.0864	2881	9	2593	14	3323	28	3094	8	3292	13	2979	8	0.27	0.58	0.31
LVVK01000003.1	1799001	1800000	0.000709	0.0269	4917	42	4282	20	5049	19	4306	19	5416	16	4369	8	0.26	0.57	0.31
LVVK01000014.1	654001	655000	0.0253	0.188	2756	10	2485	18	3176	17	2486	4	2782	12	2526	8	0.23	0.53	0.31
LVVK01000011.1	490001	491000	0.0118	0.127	4154	27	4231	22	4824	18	3964	18	4514	12	3891	8	0.2	0.51	0.31
LVVK01000013.1	2317001	2318000	0.00917	0.111	4463	25	3797	14	5098	30	4463	20	4579	14	4379	8	0.2	0.52	0.31
LVVK01000020.1	326001	327000	0.00963	0.114	4054	25	4256	20	4792	22	4388	15	4642	19	4529	8	0.2	0.51	0.31
LVVK01000020.1	2272001	2273000	0.0695	0.315	2225	13	2236	16	2555	6	2657	7	3096	11	2550	8	0.19	0.5	0.31
LVVK01000004.1	911001	912000	0.0173	0.154	4569	15	4388	21	5189	33	4616	19	5335	17	4232	8	0.18	0.49	0.31
LVVK01000007.1	787001	788000	0.0595	0.292	2841	16	2294	15	3055	9	2816	9	2947	10	3024	8	0.18	0.49	0.31
LVVK01000013.1	1299001	1300000	0.0336	0.217	4000	18	3243	15	4678	24	4085	12	4825	20	3996	8	0.17	0.48	0.31
LVVK01000004.1	273001	274000	0.0369	0.228	4056	19	3715	16	4536	23	4202	12	4889	18	3302	8	0.16	0.47	0.31
LVVK01000013.1	449001	450000	0.0444	0.251	3837	20	3417	14	4316	20	3866	15	4474	14	3776	8	0.16	0.47	0.31
LVVK01000013.1	1173001	1174000	0.0512	0.27	4042	17	3061	16	4277	20	3492	15	4452	13	3777	8	0.16	0.47	0.31
LVVK01000015.1	919001	920000	0.0266	0.192	5157	18	4629	25	5681	29	4569	15	5727	24	4926	8	0.16	0.47	0.31
LVVK01000004.1	310001	311000	0.1	0.375	3168	16	2797	7	3136	19	2849	10	3272	11	3184	8	0.15	0.46	0.31
LVVK01000006.1	1056001	1057000	0.0429	0.246	4257	26	3916	12	4677	22	4171	13	5332	22	4243	8	0.15	0.47	0.31
LVVK01000022.1	875001	876000	0.107	0.387	4090	7	3384	15	4006	28	3681	12	4329	16	3714	8	0.13	0.44	0.31
LVVK01000017.1	1391001	1392000	0.176	0.488	3763	13	3336	15	4070	19	3698	17	4463	12	3655	8	0.11	0.42	0.31
LVVK01000004.1	288001	289000	0.174	0.485	4452	18	3331	18	4681	15	4494	19	4946	17	4774	8	0.1	0.41	0.31
LVVK01000003.1	1264001	1265000	0.29	0.611	2814	7	2837	12	3126	16	2495	9	3536	11	3138	8	0.09	0.4	0.31
LVVK01000016.1	419001	420000	0.324	0.64	2876	13	2507	6	2755	14	2504	8	3068	9	2422	8	0.09	0.41	0.31
LVVK01000023.1	2042001	2043000	0.281	0.601	3318	9	2815	14	3670	16	3743	13	3890	14	3666	8	0.09	0.4	0.31
LVVK01000007.1	2385001	2386000	0.584	0.822	3692	9	3091	5	4217	25	3515	15	5119	16	3816	8	0.04	0.35	0.31
LVVK01000003.1	714001	715000	4.1e-05	0.00491	2820	25	2349	22	2935	15	2899	9	3260	9	2541	9	0.45	0.77	0.31
LVVK01000008.1	810001	811000	0.000121	0.00945	3303	39	2655	10	3479	17	2878	10	4057	12	2980	9	0.39	0.7	0.31
LVVK01000020.1	3532001	3533000	0.00328	0.0635	2997	18	3017	24	3478	14	3373	9	3534	13	3078	9	0.28	0.59	0.31
LVVK01000014.1	573001	574000	0.00436	0.0737	3492	7	3236	19	3826	34	3535	13	4019	12	3324	9	0.26	0.57	0.31
LVVK01000007.1	2653001	2654000	0.0026	0.0556	4008	21	4347	23	4760	29	4132	15	4638	15	3774	9	0.25	0.56	0.31
LVVK01000011.1	1070001	1071000	0.00354	0.0664	3835	24	3062	20	3787	16	4224	14	4687	17	3894	9	0.25	0.56	0.31
LVVK01000017.1	3024001	3025000	0.00382	0.0691	3838	27	3869	13	4681	28	4452	16	4956	16	3683	9	0.24	0.55	0.31
LVVK01000023.1	79001	80000	0.00384	0.0692	4114	22	3916	35	4537	12	3953	12	4490	16	3528	9	0.24	0.55	0.31
LVVK01000013.1	2221001	2222000	0.00602	0.0885	4126	21	3397	15	4228	26	4734	19	4721	14	4227	9	0.22	0.53	0.31
LVVK01000020.1	52001	53000	0.0127	0.131	3610	14	3230	17	4246	27	4131	23	3997	6	3998	9	0.21	0.52	0.31
LVVK01000020.1	2086001	2087000	0.014	0.138	3674	31	3689	13	4188	16	4018	10	3782	18	4005	9	0.21	0.52	0.31
LVVK01000028.1	114001	115000	0.0126	0.131	3776	15	3511	13	4266	31	4072	14	4576	14	3477	9	0.21	0.51	0.31
LVVK01000005.1	1031001	1032000	0.0218	0.173	2856	3	2875	15	3716	30	3598	6	4002	19	3528	9	0.2	0.51	0.31
LVVK01000003.1	574001	575000	0.0136	0.136	4800	24	4781	25	5168	24	5133	19	5402	20	4708	9	0.18	0.49	0.31
LVVK01000003.1	1024001	1025000	0.022	0.174	4254	17	4223	30	4596	17	3908	12	5273	19	3692	9	0.18	0.49	0.31
LVVK01000003.1	1669001	1670000	0.0235	0.181	3735	21	3468	21	4609	16	4139	15	4624	16	4142	9	0.18	0.49	0.31
LVVK01000007.1	978001	979000	0.0177	0.156	4387	16	3843	26	5321	24	4572	20	5183	14	4207	9	0.18	0.49	0.31
LVVK01000003.1	608001	609000	0.0752	0.326	2705	10	2215	10	2961	18	2622	9	2835	8	2978	9	0.17	0.48	0.31
LVVK01000013.1	400001	401000	0.0245	0.185	5454	20	4258	27	5229	25	3900	10	4805	20	3839	9	0.17	0.48	0.31
LVVK01000017.1	2340001	2341000	0.0336	0.217	4075	26	3180	9	4131	20	3808	17	4825	14	4190	9	0.17	0.48	0.31
LVVK01000020.1	1779001	1780000	0.0486	0.263	3346	10	2917	19	4174	21	3795	18	4156	9	3565	9	0.17	0.48	0.31
LVVK01000003.1	1593001	1594000	0.0447	0.252	4512	19	3769	9	3986	30	3634	10	4548	17	3403	9	0.16	0.47	0.31
LVVK01000022.1	1605001	1606000	0.0212	0.171	6062	38	5199	19	5779	23	4161	10	5525	23	4068	9	0.16	0.47	0.31
LVVK01000003.1	511001	512000	0.172	0.483	2227	11	1864	5	2504	14	2149	7	2372	5	2259	9	0.15	0.45	0.31
LVVK01000004.1	675001	676000	0.0616	0.297	4061	19	3847	20	4580	18	3974	14	4349	14	3645	9	0.15	0.46	0.31
LVVK01000020.1	1309001	1310000	0.0687	0.314	3684	20	3160	14	4199	17	3344	9	4305	16	3314	9	0.15	0.46	0.31
LVVK01000026.1	432001	433000	0.0826	0.342	3962	11	3986	22	4082	21	3969	13	4245	15	3678	9	0.14	0.45	0.31
LVVK01000005.1	1433001	1434000	0.104	0.383	3436	7	3142	12	4394	29	3844	10	4396	18	3799	9	0.13	0.44	0.31
LVVK01000017.1	2061001	2062000	0.131	0.427	3622	9	3003	20	3487	15	3812	11	3657	13	3239	9	0.13	0.44	0.31
LVVK01000019.1	672001	673000	0.102	0.379	3585	17	3296	14	4192	18	4036	13	4208	15	3657	9	0.13	0.44	0.31
LVVK01000002.1	338001	339000	0.113	0.398	4032	16	3481	11	4053	23	4072	17	4494	12	3766	9	0.12	0.43	0.31
LVVK01000007.1	1613001	1614000	0.154	0.459	3146	11	2625	17	3726	13	3086	13	3527	9	3442	9	0.12	0.43	0.31
LVVK01000020.1	2332001	2333000	0.0783	0.333	4960	20	4514	17	5907	29	5112	28	6185	13	4875	9	0.12	0.43	0.31
LVVK01000022.1	2173001	2174000	0.115	0.402	3689	17	3550	14	4254	19	4111	15	4248	14	3870	9	0.12	0.44	0.31
LVVK01000023.1	806001	807000	0.164	0.472	4593	16	4321	16	5196	25	4593	19	5519	16	4264	9	0.1	0.4	0.31
LVVK01000018.1	247001	248000	0.237	0.558	3580	13	3203	14	3942	16	4132	15	4305	15	4187	9	0.09	0.4	0.31
LVVK01000020.1	3000001	3001000	0.275	0.595	3999	21	3257	9	3977	15	3546	15	4307	11	3303	9	0.09	0.4	0.31
LVVK01000014.1	322001	323000	0.314	0.631	4903	11	4060	27	4969	15	4736	9	5059	26	4398	9	0.07	0.38	0.31
LVVK01000014.1	351001	352000	0.474	0.754	4319	13	4193	15	4578	20	3758	14	4887	16	3759	9	0.05	0.37	0.31
LVVK01000020.1	1434001	1435000	0.517	0.781	4015	22	3097	6	4777	15	4762	16	4776	17	3824	9	0.05	0.36	0.31
LVVK01000005.1	1055001	1056000	0.971	0.991	2589	7	2412	8	3032	10	2810	7	3723	14	3202	9	0	0.31	0.31
LVVK01000022.1	1920001	1921000	0.702	0.881	3578	8	3038	14	3878	8	3677	15	3945	12	3836	9	-0.03	0.29	0.31
LVVK01000013.1	2355001	2356000	8.87e-11	3.82e-07	5230	53	3751	21	5875	52	4946	17	6072	24	5611	10	0.54	0.85	0.31
LVVK01000022.1	2380001	2381000	0.000258	0.015	4100	19	3609	28	4831	30	4598	16	4963	17	4238	10	0.3	0.61	0.31
LVVK01000007.1	898001	899000	0.00236	0.0527	3063	4	3155	16	3940	40	3466	10	3601	12	3288	10	0.28	0.59	0.31
LVVK01000020.1	2532001	2533000	0.00322	0.0628	3405	14	2723	19	3611	24	3050	8	3910	13	3092	10	0.28	0.59	0.31
LVVK01000035.1	107001	108000	0.00185	0.0456	4017	24	3966	17	4667	31	3902	19	4633	10	3995	10	0.26	0.57	0.31
LVVK01000011.1	685001	686000	0.00138	0.0386	4377	36	3533	15	5030	21	5086	20	5830	18	4604	10	0.25	0.56	0.31
LVVK01000013.1	739001	740000	0.00126	0.0367	4321	27	3881	29	4736	17	4955	19	5637	18	4482	10	0.25	0.56	0.31
LVVK01000020.1	1991001	1992000	0.00328	0.0635	3631	25	3575	17	4329	22	4308	18	4153	13	4717	10	0.24	0.55	0.31
LVVK01000006.1	939001	940000	0.00224	0.0513	4544	28	3985	16	5221	31	4875	16	5342	20	4576	10	0.23	0.55	0.31
LVVK01000007.1	3154001	3155000	0.00462	0.0761	4037	14	3978	21	5270	35	4314	11	4901	20	4217	10	0.22	0.53	0.31
LVVK01000017.1	3355001	3356000	0.007	0.096	4460	21	4291	21	4871	29	4355	16	5167	15	3690	10	0.21	0.52	0.31
LVVK01000020.1	694001	695000	0.0244	0.184	2906	11	2803	15	3477	21	3214	6	3656	15	3253	10	0.21	0.51	0.31
LVVK01000017.1	1381001	1382000	0.018	0.158	3814	20	3473	20	4206	18	3737	9	4475	17	3476	10	0.2	0.5	0.31
LVVK01000008.1	823001	824000	0.0237	0.182	3485	16	2699	9	4517	28	4144	14	3916	13	4000	10	0.19	0.5	0.31
LVVK01000014.1	264001	265000	0.0242	0.184	3503	15	3074	15	3775	22	3941	15	4296	10	3096	10	0.19	0.5	0.31
LVVK01000017.1	1057001	1058000	0.0209	0.17	4067	20	3202	12	4187	25	4104	14	4587	14	3619	10	0.19	0.5	0.31
LVVK01000020.1	3450001	3451000	0.0151	0.143	3947	14	3468	13	4593	33	4445	14	4633	16	3984	10	0.19	0.5	0.31
LVVK01000013.1	107001	108000	0.0414	0.242	3510	14	2811	17	3470	17	3555	15	3906	10	3724	10	0.18	0.49	0.31
LVVK01000019.1	687001	688000	0.0417	0.243	2728	11	3059	18	3359	16	3381	15	3447	6	3251	10	0.18	0.49	0.31
LVVK01000007.1	1512001	1513000	0.0416	0.242	3301	16	3161	21	3666	12	3888	9	4227	18	3761	10	0.17	0.48	0.31
LVVK01000003.1	1191001	1192000	0.0671	0.31	3329	16	2532	9	3685	20	3650	5	3934	18	3026	10	0.16	0.47	0.31
LVVK01000006.1	156001	157000	0.046	0.256	3946	20	3509	22	4186	13	3751	16	4362	11	3796	10	0.16	0.47	0.31
LVVK01000017.1	862001	863000	0.0507	0.268	3832	17	3718	13	4067	25	3577	15	4003	8	3065	10	0.16	0.47	0.31
LVVK01000018.1	317001	318000	0.0366	0.227	4547	15	4057	22	4556	24	3885	10	5095	21	4443	10	0.16	0.46	0.31
LVVK01000020.1	98001	99000	0.0512	0.27	3743	16	3129	15	3736	19	3902	10	4361	16	3385	10	0.16	0.47	0.31
LVVK01000023.1	1210001	1211000	0.0442	0.251	3740	12	3564	18	4373	25	3927	14	3981	11	3503	10	0.16	0.47	0.31
LVVK01000021.1	584001	585000	0.0528	0.274	4550	18	3908	18	4851	24	4283	14	4589	17	4535	10	0.15	0.45	0.31
LVVK01000006.1	589001	590000	0.0656	0.307	4514	15	3727	23	4989	22	4857	24	4603	9	4192	10	0.14	0.45	0.31
LVVK01000019.1	1445001	1446000	0.0748	0.326	3924	12	3424	12	4523	29	3815	11	4369	17	4202	10	0.14	0.45	0.31
LVVK01000013.1	2772001	2773000	0.111	0.394	3657	17	3197	15	3900	16	3664	16	3930	8	3255	10	0.13	0.45	0.31
LVVK01000017.1	3260001	3261000	0.137	0.436	2849	19	2474	11	3283	8	3012	6	3320	13	3117	10	0.13	0.44	0.31
LVVK01000020.1	770001	771000	0.0718	0.32	4844	19	4493	23	5471	22	5190	18	5722	18	4115	10	0.13	0.43	0.31
LVVK01000022.1	1877001	1878000	0.0637	0.302	5939	28	5271	31	5914	16	4087	14	5452	19	4384	10	0.13	0.44	0.31
LVVK01000022.1	2536001	2537000	0.125	0.418	3351	14	3463	17	3571	15	2621	10	3453	9	3301	10	0.13	0.44	0.31
LVVK01000035.1	104001	105000	0.116	0.403	3193	16	2867	16	3768	12	3676	15	3908	10	3552	10	0.13	0.45	0.31
LVVK01000019.1	1055001	1056000	0.0986	0.372	4144	21	4055	18	5063	19	4095	15	4714	16	4283	10	0.12	0.44	0.31
LVVK01000011.1	708001	709000	0.146	0.449	4873	21	3734	18	4820	17	4793	19	4848	14	4173	10	0.11	0.42	0.31
LVVK01000011.1	829001	830000	0.209	0.527	3326	14	3090	10	3976	19	3996	13	4387	15	3758	10	0.1	0.41	0.31
LVVK01000011.1	1042001	1043000	0.143	0.443	4598	17	4009	23	5328	18	4906	16	5571	21	4558	10	0.1	0.42	0.31
LVVK01000015.1	597001	598000	0.206	0.523	4000	18	3661	11	3451	17	3926	15	4315	12	3560	10	0.1	0.41	0.31
LVVK01000016.1	497001	498000	0.211	0.529	3495	14	3572	11	4236	21	3759	10	4632	16	3277	10	0.1	0.41	0.31
LVVK01000002.1	1979001	1980000	0.224	0.543	4144	13	3376	13	4702	23	4470	16	5257	18	4391	10	0.09	0.4	0.31
LVVK01000002.1	699001	700000	0.319	0.636	3941	15	3368	14	4407	16	4225	9	4276	19	3809	10	0.08	0.38	0.31
LVVK01000011.1	862001	863000	0.237	0.557	4438	18	3898	23	4765	10	4714	17	5336	17	4355	10	0.08	0.39	0.31
LVVK01000019.1	1017001	1018000	0.29	0.611	4589	26	4315	11	4998	17	4182	17	4339	11	3699	10	0.08	0.39	0.31
LVVK01000023.1	1377001	1378000	0.267	0.588	4349	20	3722	13	4596	16	4033	13	5074	18	4284	10	0.08	0.39	0.31
LVVK01000014.1	472001	473000	0.354	0.666	4051	10	3441	17	4423	18	3695	15	4717	13	3918	10	0.07	0.38	0.31
LVVK01000020.1	1820001	1821000	0.503	0.772	4241	15	3391	10	4417	18	4663	18	4640	13	3991	10	0.05	0.36	0.31
LVVK01000003.1	1955001	1956000	0.607	0.834	3176	9	3230	16	3586	10	3644	12	4169	12	3170	10	0.04	0.35	0.31
LVVK01000009.1	358001	359000	0.579	0.82	4043	14	3246	10	4128	16	4116	16	4219	11	3649	10	0.04	0.35	0.31
LVVK01000020.1	595001	596000	0.782	0.919	4748	20	3651	9	4884	15	4057	11	5236	21	4165	10	0.02	0.33	0.31
LVVK01000022.1	1259001	1260000	0.984	0.995	5207	17	4264	12	4799	15	4906	16	5345	21	4928	10	0	0.31	0.31
LVVK01000003.1	916001	917000	3.85e-06	0.000965	4503	28	4001	37	4929	30	4837	16	5053	17	4086	11	0.39	0.71	0.31
LVVK01000011.1	253001	254000	1.38e-05	0.00246	4729	25	3631	34	5084	31	4884	14	4528	21	5321	11	0.36	0.67	0.31
LVVK01000003.1	772001	773000	0.000114	0.00922	3954	18	3944	28	5121	37	4046	17	4896	12	3916	11	0.33	0.64	0.31
LVVK01000014.1	77001	78000	0.000374	0.0186	4013	36	2958	14	4394	20	4388	13	4301	17	4501	11	0.31	0.62	0.31
LVVK01000002.1	503001	504000	9.05e-05	0.00814	5109	20	4230	34	5799	38	4439	15	5547	21	5294	11	0.3	0.61	0.31
LVVK01000023.1	2277001	2278000	0.000268	0.0152	4602	24	4381	17	4854	43	4256	15	5123	16	4110	11	0.3	0.61	0.31
LVVK01000017.1	2555001	2556000	0.000684	0.0264	4547	33	3885	18	4674	26	4744	13	4820	19	4192	11	0.27	0.59	0.31
LVVK01000003.1	1380001	1381000	0.00377	0.0686	3778	24	3665	10	4075	31	3761	10	3555	14	3897	11	0.25	0.56	0.31
LVVK01000004.1	909001	910000	0.00395	0.07	3945	18	3611	18	4490	31	3727	12	3961	12	3613	11	0.25	0.56	0.31
LVVK01000005.1	1589001	1590000	0.00295	0.0596	3745	26	3840	19	4090	20	4021	15	4705	13	3916	11	0.25	0.56	0.31
LVVK01000006.1	165001	166000	0.00174	0.0438	4927	24	3976	21	5341	33	5242	21	6122	19	4867	11	0.23	0.55	0.31
LVVK01000015.1	1471001	1472000	0.00165	0.0427	5179	16	3716	18	5061	41	5232	21	6645	22	5639	11	0.23	0.54	0.31
LVVK01000003.1	344001	345000	0.00864	0.107	3770	16	3087	11	4199	31	4315	17	4134	10	3980	11	0.22	0.52	0.31
LVVK01000015.1	641001	642000	0.00769	0.101	3786	30	3562	13	4358	19	4043	14	4578	14	3961	11	0.22	0.53	0.31
LVVK01000017.1	1802001	1803000	0.0275	0.196	3010	14	2711	18	3156	13	3597	10	3702	11	3151	11	0.2	0.51	0.31
LVVK01000023.1	1908001	1909000	0.0116	0.126	4063	24	4027	22	4607	18	4334	13	4524	16	4235	11	0.2	0.5	0.31
LVVK01000005.1	2017001	2018000	0.00751	0.0992	5313	27	5041	34	6068	22	4750	19	5354	16	4624	11	0.19	0.51	0.31
LVVK01000006.1	719001	720000	0.0151	0.143	3913	16	3394	13	5193	34	4116	15	4425	13	4053	11	0.19	0.5	0.31
LVVK01000011.1	774001	775000	0.0178	0.157	4264	12	3461	18	4305	31	3686	16	4619	10	3550	11	0.19	0.51	0.31
LVVK01000013.1	2785001	2786000	0.0224	0.176	3673	12	3840	22	4475	26	3699	11	4257	14	3588	11	0.19	0.5	0.31
LVVK01000015.1	1045001	1046000	0.0155	0.145	4568	17	4171	21	4867	30	4234	12	5179	20	4278	11	0.19	0.5	0.31
LVVK01000002.1	1707001	1708000	0.03	0.206	3551	27	3220	9	4188	18	4214	12	4162	14	3489	11	0.18	0.49	0.31
LVVK01000005.1	621001	622000	0.0166	0.15	4086	18	4217	14	5478	36	4590	14	5678	22	4658	11	0.18	0.49	0.31
LVVK01000007.1	1577001	1578000	0.02	0.166	3764	15	3909	22	4655	24	4257	13	5064	17	3857	11	0.18	0.49	0.31
LVVK01000011.1	1097001	1098000	0.0222	0.176	4229	30	4248	14	5377	22	5111	16	5277	20	4807	11	0.17	0.48	0.31
LVVK01000013.1	354001	355000	0.0379	0.231	3878	19	3445	16	4087	20	3865	13	3882	12	3838	11	0.17	0.48	0.31
LVVK01000019.1	1607001	1608000	0.0165	0.15	4595	19	3897	32	5351	16	5287	15	5541	24	5278	11	0.17	0.48	0.31
LVVK01000022.1	1245001	1246000	0.0484	0.263	3501	19	3084	10	3738	21	3101	10	4416	13	3313	11	0.17	0.48	0.31
LVVK01000007.1	954001	955000	0.0439	0.25	4222	18	3710	20	4233	19	3838	9	4428	16	3461	11	0.16	0.47	0.31
LVVK01000017.1	3078001	3079000	0.0209	0.17	5057	26	4710	14	6129	34	4447	17	6229	20	5053	11	0.16	0.47	0.31
LVVK01000011.1	957001	958000	0.0492	0.265	4210	13	3864	21	4897	25	4445	17	4914	13	4030	11	0.15	0.45	0.31
LVVK01000019.1	917001	918000	0.053	0.275	4872	21	4230	15	4771	28	3741	13	4629	14	3797	11	0.15	0.46	0.31
LVVK01000004.1	69001	70000	0.0866	0.349	3516	14	3233	22	4036	13	4069	10	4256	17	3758	11	0.14	0.45	0.31
LVVK01000008.1	723001	724000	0.0685	0.314	3842	15	3502	14	4711	26	4534	10	4518	20	3995	11	0.14	0.46	0.31
LVVK01000023.1	562001	563000	0.116	0.403	2963	16	2799	10	3501	16	3044	10	3209	8	3058	11	0.14	0.45	0.31
LVVK01000011.1	335001	336000	0.0944	0.364	4011	12	3997	19	4494	24	4207	16	4706	13	3920	11	0.13	0.44	0.31
LVVK01000019.1	528001	529000	0.124	0.416	3902	17	3281	20	4055	12	3466	8	4391	15	3100	11	0.13	0.44	0.31
LVVK01000007.1	2582001	2583000	0.185	0.498	3473	18	3023	9	3544	16	3082	9	3382	8	2525	11	0.12	0.43	0.31
LVVK01000018.1	21001	22000	0.128	0.422	4227	20	3680	17	4336	16	4247	11	4526	17	3617	11	0.12	0.43	0.31
LVVK01000002.1	1698001	1699000	0.175	0.486	3708	12	2850	10	4022	23	3891	17	3822	8	3732	11	0.11	0.43	0.31
LVVK01000008.1	92001	93000	0.11	0.392	4475	16	3863	23	5280	19	4643	17	5249	18	4893	11	0.11	0.43	0.31
LVVK01000009.1	284001	285000	0.119	0.407	4690	24	4072	14	4815	20	4457	11	5167	23	4711	11	0.11	0.43	0.31
LVVK01000020.1	1001	2000	0.148	0.451	4223	19	3561	13	4483	20	4303	17	5015	14	4037	11	0.11	0.42	0.31
LVVK01000014.1	659001	660000	0.245	0.566	3721	12	3766	15	4523	21	3898	15	3997	11	4023	11	0.09	0.4	0.31
LVVK01000002.1	980001	981000	0.331	0.646	4000	17	3416	9	4326	20	2973	9	4270	12	2957	11	0.08	0.39	0.31
LVVK01000020.1	1883001	1884000	0.274	0.594	4222	17	3759	15	4996	18	4128	16	5135	14	4120	11	0.08	0.39	0.31
LVVK01000013.1	1038001	1039000	0.395	0.698	3212	11	2797	9	3689	17	3071	11	3927	9	2991	11	0.07	0.38	0.31
LVVK01000017.1	273001	274000	0.318	0.635	4079	13	3111	16	4199	15	4652	12	5264	21	4170	11	0.07	0.39	0.31
LVVK01000023.1	851001	852000	0.317	0.634	4383	19	3899	13	4819	18	4129	12	4612	17	4208	11	0.07	0.38	0.31
LVVK01000005.1	1368001	1369000	0.436	0.727	3112	11	3221	17	3140	7	3459	8	3888	13	3126	11	0.06	0.37	0.31
LVVK01000014.1	171001	172000	0.425	0.721	3746	13	3366	16	4299	13	3385	12	4362	12	3657	11	0.06	0.37	0.31
LVVK01000018.1	915001	916000	0.476	0.755	3897	17	3693	9	4372	18	4264	14	4017	14	4116	11	0.05	0.37	0.31
LVVK01000004.1	14001	15000	0.78	0.919	3905	11	3484	12	4278	15	4249	13	4446	14	3742	11	0.02	0.33	0.31
LVVK01000005.1	1166001	1167000	0.772	0.915	3697	14	3509	14	4045	9	3832	15	4742	12	3781	11	0.02	0.33	0.31
LVVK01000019.1	537001	538000	0.859	0.951	2576	12	2628	5	3191	10	2840	7	3360	9	2610	11	0.02	0.32	0.31
LVVK01000010.1	243001	244000	0.961	0.987	3723	11	3192	8	4527	17	4177	18	4331	9	3709	11	0	0.31	0.31
LVVK01000017.1	595001	596000	0.929	0.976	3336	12	3041	8	4411	13	4388	13	4052	14	3724	11	-0.01	0.31	0.31
LVVK01000011.1	330001	331000	0.814	0.933	3216	13	2798	8	3448	7	3437	12	3696	9	3042	11	-0.02	0.3	0.31
LVVK01000015.1	618001	619000	2.03e-05	0.00316	3987	28	3547	12	4804	44	4246	19	4850	11	4337	12	0.37	0.68	0.31
LVVK01000002.1	656001	657000	8.11e-05	0.00769	4416	37	3652	21	4890	23	5062	16	5025	17	4610	12	0.32	0.63	0.31
LVVK01000021.1	712001	713000	0.00249	0.0542	2908	20	2588	9	3434	25	3387	7	3114	11	3208	12	0.3	0.6	0.31
LVVK01000006.1	876001	877000	0.000939	0.0314	4694	24	3850	29	4982	25	4373	16	4679	16	4982	12	0.26	0.58	0.31
LVVK01000017.1	250001	251000	0.00143	0.0395	4469	19	3554	30	4208	21	4629	16	4912	17	4774	12	0.26	0.57	0.31
LVVK01000021.1	68001	69000	0.00736	0.0984	3764	12	3001	18	3624	27	4016	14	3982	10	3500	12	0.24	0.55	0.31
LVVK01000013.1	77001	78000	0.00205	0.0487	5761	33	4873	25	5516	29	4949	17	5628	19	4741	12	0.23	0.54	0.31
LVVK01000013.1	2562001	2563000	0.0103	0.118	3589	24	2594	17	3583	12	3635	15	3921	9	3905	12	0.23	0.54	0.31
LVVK01000013.1	2817001	2818000	0.00201	0.048	4812	28	4986	29	5457	24	5260	19	5519	17	4918	12	0.23	0.53	0.31
LVVK01000020.1	1933001	1934000	0.00458	0.0757	4138	19	3457	16	4982	32	3998	13	4995	16	4374	12	0.23	0.53	0.31
LVVK01000002.1	1710001	1711000	0.00477	0.0775	4266	39	4421	18	4616	14	4206	12	5196	20	4635	12	0.22	0.53	0.31
LVVK01000006.1	107001	108000	0.00968	0.115	3774	25	3526	18	4330	19	3560	11	4224	12	3430	12	0.22	0.53	0.31
LVVK01000022.1	96001	97000	0.00766	0.101	3960	25	3467	24	4311	13	3789	14	4576	12	3976	12	0.22	0.53	0.31
LVVK01000013.1	1624001	1625000	0.0112	0.124	4591	24	4058	27	4737	17	4509	14	4638	15	4064	12	0.2	0.51	0.31
LVVK01000015.1	95001	96000	0.00992	0.116	4039	19	3635	20	5283	28	4095	12	4910	18	4378	12	0.2	0.52	0.31
LVVK01000017.1	2467001	2468000	0.0207	0.169	3529	18	3499	16	4314	24	3570	7	3863	15	3426	12	0.2	0.51	0.31
LVVK01000020.1	1682001	1683000	0.00826	0.104	4270	22	3960	15	5112	31	4832	16	5375	17	4358	12	0.2	0.51	0.31
LVVK01000007.1	2548001	2549000	0.0337	0.218	3378	25	3051	10	3673	15	3377	11	3748	9	3258	12	0.19	0.49	0.31
LVVK01000017.1	2151001	2152000	0.0196	0.164	3824	19	3484	14	4578	27	3600	10	4422	14	3541	12	0.19	0.5	0.31
LVVK01000002.1	241001	242000	0.0163	0.149	4393	15	4191	17	4919	35	4125	10	5106	20	4252	12	0.18	0.5	0.31
LVVK01000019.1	1107001	1108000	0.0101	0.117	5054	17	4276	20	6338	40	5247	16	6200	24	5246	12	0.18	0.49	0.31
LVVK01000019.1	1515001	1516000	0.0136	0.136	6104	24	4985	34	5739	22	5418	22	6502	21	5818	12	0.17	0.48	0.31
LVVK01000020.1	2242001	2243000	0.0247	0.186	4434	20	4424	18	4842	27	4798	15	4853	14	3784	12	0.17	0.47	0.31
LVVK01000016.1	256001	257000	0.0232	0.18	5081	23	4879	27	5578	22	5096	17	6002	20	4927	12	0.16	0.46	0.31
LVVK01000011.1	277001	278000	0.0861	0.348	3231	12	3139	23	3553	11	3302	13	3535	6	3082	12	0.15	0.46	0.31
LVVK01000019.1	1685001	1686000	0.0583	0.289	4136	20	3855	19	4468	18	3856	13	4783	15	4231	12	0.15	0.46	0.31
LVVK01000020.1	2274001	2275000	0.0415	0.242	5012	23	3914	12	5251	31	4318	12	4698	19	4688	12	0.15	0.47	0.31
LVVK01000017.1	2929001	2930000	0.0502	0.267	4677	15	4651	23	5649	30	4696	19	5120	14	4561	12	0.14	0.45	0.31
LVVK01000022.1	1257001	1258000	0.0495	0.265	4326	35	4394	8	5340	20	4767	20	4935	14	5275	12	0.14	0.45	0.31
LVVK01000020.1	2931001	2932000	0.11	0.392	3780	18	3609	14	4218	19	3686	10	4509	15	3665	12	0.13	0.44	0.31
LVVK01000004.1	301001	302000	0.128	0.422	3282	10	3083	18	4225	18	3571	11	4161	12	3578	12	0.12	0.43	0.31
LVVK01000020.1	1517001	1518000	0.0931	0.361	4513	19	4452	18	5439	24	4790	17	5540	19	5311	12	0.12	0.42	0.31
LVVK01000022.1	2356001	2357000	0.119	0.407	4147	19	3419	18	4504	15	4287	15	4347	12	3931	12	0.12	0.43	0.31
LVVK01000011.1	1153001	1154000	0.146	0.448	4433	18	3703	14	5175	24	4073	15	5228	14	3813	12	0.11	0.42	0.31
LVVK01000016.1	280001	281000	0.187	0.5	3314	11	2945	18	3719	13	3736	10	3891	13	3608	12	0.11	0.42	0.31
LVVK01000006.1	1005001	1006000	0.165	0.473	4691	18	4065	21	5217	19	3866	14	4848	13	3781	12	0.1	0.42	0.31
LVVK01000006.1	1164001	1165000	0.196	0.511	3691	11	3477	14	4093	21	3843	14	4277	10	3613	12	0.1	0.41	0.31
LVVK01000007.1	1744001	1745000	0.257	0.579	2983	19	3083	9	3606	11	3411	7	3909	13	3065	12	0.1	0.4	0.31
LVVK01000007.1	2097001	2098000	0.155	0.461	4506	17	4504	17	4714	23	4616	15	4705	14	3856	12	0.1	0.42	0.31
LVVK01000017.1	1211001	1212000	0.208	0.527	3723	13	3452	12	4406	22	3854	16	4053	7	3491	12	0.1	0.41	0.31
LVVK01000023.1	1462001	1463000	0.183	0.496	4016	20	3516	16	4202	12	3846	15	4607	10	3630	12	0.1	0.41	0.31
LVVK01000023.1	1555001	1556000	0.0976	0.37	5713	23	5289	30	6279	18	5839	20	7007	24	5449	12	0.1	0.41	0.31
LVVK01000023.1	2349001	2350000	0.17	0.479	4494	16	4271	17	5026	23	4820	7	5041	26	4708	12	0.1	0.41	0.31
LVVK01000002.1	847001	848000	0.219	0.539	5126	22	4706	18	5041	19	4434	18	4824	10	3681	12	0.09	0.4	0.31
LVVK01000005.1	664001	665000	0.334	0.648	4485	17	4116	14	5158	21	5065	18	5604	19	5043	12	0.07	0.38	0.31
LVVK01000002.1	2033001	2034000	0.535	0.792	3165	9	3463	17	3932	12	3577	11	4004	9	2733	12	0.05	0.36	0.31
LVVK01000003.1	2056001	2057000	0.465	0.748	3982	16	3607	12	4398	15	4182	11	4284	15	3991	12	0.05	0.36	0.31
LVVK01000011.1	822001	823000	0.864	0.953	4125	13	3337	13	4418	12	4387	20	4223	8	4388	12	0.01	0.32	0.31
LVVK01000026.1	223001	224000	0.901	0.967	5444	11	5044	17	5525	23	4560	17	5511	16	4423	12	0.01	0.32	0.31
LVVK01000021.1	446001	447000	0.649	0.855	5234	17	4278	15	5728	11	5999	24	6051	18	5395	12	-0.03	0.28	0.31
LVVK01000017.1	292001	293000	2.88e-11	1.84e-07	4422	22	3188	34	5224	65	4124	12	4498	15	4421	13	0.64	0.94	0.31
LVVK01000017.1	1269001	1270000	6.26e-07	0.000317	4098	25	3750	43	4751	28	3875	17	5191	11	3986	13	0.45	0.76	0.31
LVVK01000013.1	2637001	2638000	1.87e-05	0.00299	4423	25	3797	20	4513	41	4500	16	4468	12	4307	13	0.37	0.68	0.31
LVVK01000020.1	2472001	2473000	3.62e-05	0.00455	3783	15	3320	28	4100	33	4201	11	4646	17	4300	13	0.37	0.68	0.31
LVVK01000022.1	1662001	1663000	3.47e-05	0.00446	3916	44	3664	15	4423	20	4879	18	4739	12	4387	13	0.35	0.66	0.31
LVVK01000020.1	1043001	1044000	7.82e-05	0.00752	4945	23	3910	41	4419	21	4517	13	4552	15	4155	13	0.33	0.64	0.31
LVVK01000022.1	334001	335000	0.000252	0.0148	3755	34	3446	16	3996	21	3783	10	4364	14	3841	13	0.33	0.63	0.31
LVVK01000014.1	181001	182000	0.000696	0.0266	3273	27	3069	20	3747	16	3370	10	4320	12	3558	13	0.31	0.62	0.31
LVVK01000011.1	1108001	1109000	0.000271	0.0153	3962	17	3325	25	4787	32	5065	19	5003	14	4608	13	0.3	0.61	0.31
LVVK01000021.1	30001	31000	0.000379	0.0186	3988	18	3635	23	4628	34	4161	17	4820	12	4400	13	0.3	0.61	0.31
LVVK01000022.1	227001	228000	0.000191	0.0123	4767	22	3975	24	5401	39	4927	16	5611	20	5140	13	0.29	0.6	0.31
LVVK01000003.1	1973001	1974000	0.00224	0.0513	3371	27	3338	20	4427	16	4314	14	4425	12	3963	13	0.26	0.57	0.31
LVVK01000020.1	2260001	2261000	0.00047	0.0213	5184	36	3996	15	5681	34	5476	17	5735	21	5152	13	0.26	0.57	0.31
LVVK01000013.1	1116001	1117000	0.00703	0.0963	3773	25	3193	18	3972	17	3446	9	4499	14	3515	13	0.23	0.55	0.31
LVVK01000028.1	16001	17000	0.00192	0.0468	5733	26	6515	38	6508	36	4573	19	5213	13	4696	13	0.22	0.53	0.31
LVVK01000018.1	640001	641000	0.0102	0.118	4298	25	4029	22	4421	19	4124	16	4208	11	4477	13	0.21	0.52	0.31
LVVK01000007.1	1691001	1692000	0.00798	0.103	4749	19	4386	29	5487	27	4457	13	5127	20	5033	13	0.2	0.51	0.31
LVVK01000013.1	2851001	2852000	0.00548	0.0841	5267	20	5470	33	6082	33	4625	15	5581	17	4291	13	0.2	0.51	0.31
LVVK01000017.1	2536001	2537000	0.0349	0.222	2962	9	2590	24	3035	11	3354	9	3042	7	2911	13	0.2	0.51	0.31
LVVK01000019.1	1181001	1182000	0.011	0.123	3568	24	3747	14	4937	24	4776	16	5080	14	4138	13	0.2	0.51	0.31
LVVK01000022.1	1931001	1932000	0.00477	0.0775	5286	29	4139	19	5700	30	4913	13	5968	23	4882	13	0.2	0.52	0.31
LVVK01000013.1	1441001	1442000	0.00598	0.0881	6153	33	5245	21	5729	31	4969	16	6339	21	4991	13	0.19	0.5	0.31
LVVK01000019.1	1418001	1419000	0.0144	0.14	5114	20	3838	29	4949	19	5153	20	5321	13	4442	13	0.18	0.49	0.31
LVVK01000021.1	396001	397000	0.0297	0.204	4012	21	3285	23	4534	14	3884	9	4646	17	3880	13	0.18	0.49	0.31
LVVK01000023.1	362001	363000	0.0309	0.208	3518	9	3056	17	3885	25	3741	15	4421	8	3590	13	0.18	0.49	0.31
LVVK01000007.1	1889001	1890000	0.0333	0.216	3939	18	3327	15	4589	24	3726	11	4417	14	4131	13	0.17	0.48	0.31
LVVK01000015.1	724001	725000	0.0352	0.223	3917	21	3725	23	4340	14	4001	15	4266	10	3845	13	0.17	0.48	0.31
LVVK01000002.1	1180001	1181000	0.0376	0.23	4109	19	3569	17	4581	22	3829	8	4896	20	4463	13	0.16	0.47	0.31
LVVK01000013.1	640001	641000	0.042	0.244	4057	16	4080	19	4517	24	3850	13	4386	10	3555	13	0.16	0.47	0.31
LVVK01000020.1	2823001	2824000	0.0718	0.32	2924	11	2688	9	3155	21	3266	10	4010	10	3449	13	0.16	0.47	0.31
LVVK01000003.1	150001	151000	0.0403	0.239	4448	24	3868	15	5350	24	4566	19	5063	13	4881	13	0.15	0.46	0.31
LVVK01000018.1	58001	59000	0.0409	0.241	4608	27	3982	14	4956	22	4384	17	5311	15	4670	13	0.15	0.47	0.31
LVVK01000019.1	1844001	1845000	0.0223	0.176	5823	43	5531	18	6491	21	5089	23	6454	15	5043	13	0.15	0.46	0.31
LVVK01000006.1	242001	243000	0.1	0.375	3738	14	2968	13	3992	21	3970	11	4043	12	3482	13	0.14	0.45	0.31
LVVK01000019.1	1664001	1665000	0.0356	0.224	5174	21	4361	16	5941	33	5520	23	5880	17	5730	13	0.14	0.45	0.31
LVVK01000006.1	696001	697000	0.0968	0.369	3904	23	3427	12	4369	16	3251	13	5128	12	4030	13	0.13	0.44	0.31
LVVK01000023.1	1744001	1745000	0.0858	0.347	3965	9	3578	17	4831	28	4414	15	5157	14	4102	13	0.13	0.44	0.31
LVVK01000002.1	1812001	1813000	0.0842	0.345	4363	15	3763	22	5621	23	5516	24	5768	14	4930	13	0.12	0.44	0.31
LVVK01000013.1	439001	440000	0.06	0.294	6250	23	5435	29	6203	26	5022	12	6330	25	4704	13	0.12	0.44	0.31
LVVK01000007.1	3108001	3109000	0.128	0.422	4437	16	3815	26	5122	14	5127	19	5150	12	3978	13	0.11	0.42	0.31
LVVK01000008.1	287001	288000	0.137	0.435	5205	17	4302	23	4718	19	4324	17	5643	13	3974	13	0.11	0.41	0.31
LVVK01000013.1	61001	62000	0.135	0.432	5144	22	4582	18	5735	23	4775	19	5511	16	5375	13	0.1	0.41	0.31
LVVK01000016.1	244001	245000	0.159	0.466	4768	21	4276	16	4928	20	4434	13	5067	15	3875	13	0.1	0.41	0.31
LVVK01000021.1	634001	635000	0.149	0.453	5120	28	4566	10	5373	24	5264	19	5663	19	5325	13	0.1	0.41	0.31
LVVK01000026.1	313001	314000	0.17	0.48	3737	9	4341	25	4730	19	4388	16	4769	12	4000	13	0.1	0.41	0.31
LVVK01000006.1	161001	162000	0.221	0.54	4427	20	4006	12	4990	21	4671	15	5363	19	5168	13	0.09	0.39	0.31
LVVK01000014.1	138001	139000	0.289	0.609	3057	17	3059	12	3456	10	2726	3	3612	12	2583	13	0.09	0.41	0.31
LVVK01000021.1	1	1000	0.304	0.622	2966	10	3264	14	3446	14	3600	8	3702	11	3116	13	0.09	0.39	0.31
LVVK01000009.1	560001	561000	0.23	0.55	5143	23	4949	12	5291	25	4951	17	5776	19	5082	13	0.08	0.39	0.31
LVVK01000005.1	1816001	1817000	0.366	0.676	4322	15	3476	12	3956	18	3780	9	4373	15	3648	13	0.07	0.38	0.31
LVVK01000011.1	1310001	1311000	0.317	0.634	3998	15	3555	11	4857	22	4471	15	4648	14	4290	13	0.07	0.39	0.31
LVVK01000022.1	647001	648000	0.329	0.644	4104	11	3276	14	4770	21	4351	16	5000	12	3997	13	0.07	0.38	0.31
LVVK01000022.1	2125001	2126000	0.367	0.677	4321	19	3497	12	4522	16	3906	9	4991	19	4148	13	0.07	0.38	0.31
LVVK01000017.1	129001	130000	0.365	0.676	4698	23	3966	17	5363	12	5284	18	5629	19	5218	13	0.06	0.37	0.31
LVVK01000003.1	1668001	1669000	0.475	0.754	4241	14	3487	11	4630	20	4549	16	5196	16	4620	13	0.05	0.36	0.31
LVVK01000011.1	327001	328000	0.505	0.773	3993	16	3235	12	4436	14	4245	10	4814	18	4119	13	0.05	0.36	0.31
LVVK01000005.1	1347001	1348000	0.506	0.774	5625	18	4946	17	5359	21	5049	18	5607	17	4899	13	0.04	0.35	0.31
LVVK01000013.1	2103001	2104000	0.613	0.838	3204	9	3039	16	3851	10	3469	10	3658	8	2997	13	0.04	0.35	0.31
LVVK01000013.1	1372001	1373000	0.661	0.861	3566	16	3839	14	4322	10	3843	6	4511	17	3315	13	0.03	0.34	0.31
LVVK01000017.1	2465001	2466000	0.721	0.89	3841	14	3387	6	4849	21	4350	13	4629	15	4087	13	0.03	0.34	0.31
LVVK01000022.1	2103001	2104000	0.662	0.861	3980	7	3842	22	4621	13	4507	16	5257	13	3922	13	0.03	0.34	0.31
LVVK01000003.1	1160001	1161000	0.777	0.917	3849	5	3293	9	4905	26	3971	13	4127	13	4419	13	0.02	0.33	0.31
LVVK01000017.1	9001	10000	0.000155	0.0108	3279	31	2375	11	3820	22	3575	7	4225	15	3681	14	0.36	0.68	0.31
LVVK01000004.1	145001	146000	5.33e-05	0.00574	4663	38	3766	20	5108	28	4616	13	5025	17	4670	14	0.33	0.64	0.31
LVVK01000002.1	814001	815000	0.000366	0.0184	3278	15	2773	32	4467	19	3859	11	4263	13	4174	14	0.32	0.63	0.31
LVVK01000011.1	960001	961000	0.000311	0.0168	4343	25	3609	30	5017	25	4060	17	4592	10	4365	14	0.3	0.62	0.31
LVVK01000013.1	2247001	2248000	0.000837	0.0292	3474	32	3151	7	4090	26	3991	14	4425	10	3787	14	0.3	0.61	0.31
LVVK01000002.1	845001	846000	0.000686	0.0264	3859	16	3823	16	4519	41	4128	12	4780	15	4175	14	0.28	0.6	0.31
LVVK01000002.1	820001	821000	0.0011	0.0341	4411	24	3758	20	4661	29	4505	14	4935	13	3981	14	0.26	0.57	0.31
LVVK01000018.1	843001	844000	0.00346	0.0655	4163	15	3218	22	4147	28	3338	10	4500	12	3716	14	0.25	0.56	0.31
LVVK01000020.1	119001	120000	0.000593	0.0244	5799	35	4933	33	7218	31	5358	22	6462	18	5448	14	0.24	0.55	0.31
LVVK01000017.1	29001	30000	0.00239	0.0531	4167	18	3872	25	5371	30	5008	13	5311	20	4780	14	0.23	0.54	0.31
LVVK01000018.1	856001	857000	0.00713	0.097	3680	14	2951	29	3746	13	4384	11	4387	14	3809	14	0.23	0.54	0.31
LVVK01000019.1	440001	441000	0.00449	0.0749	4510	15	4082	25	5237	34	4714	18	4643	12	4623	14	0.22	0.54	0.31
LVVK01000003.1	1116001	1117000	0.00598	0.0881	4531	23	4009	26	5215	22	4034	10	5285	18	4436	14	0.21	0.52	0.31
LVVK01000013.1	2073001	2074000	0.0102	0.118	4456	24	3253	15	4207	23	3688	11	4378	11	3663	14	0.21	0.52	0.31
LVVK01000017.1	3518001	3519000	0.00208	0.0491	6890	33	5657	40	6600	26	5047	15	6842	23	4941	14	0.21	0.52	0.31
LVVK01000004.1	563001	564000	0.018	0.158	4451	23	3750	18	5117	25	3922	11	4144	12	3954	14	0.19	0.5	0.31
LVVK01000006.1	1117001	1118000	0.0273	0.196	3488	19	2885	7	3923	25	3907	10	4099	13	3967	14	0.19	0.5	0.31
LVVK01000018.1	553001	554000	0.011	0.123	4930	20	4375	19	5081	33	4260	14	5302	15	4342	14	0.19	0.5	0.31
LVVK01000005.1	1036001	1037000	0.0166	0.151	5116	32	3700	7	5263	29	4689	19	5470	13	4800	14	0.18	0.48	0.31
LVVK01000005.1	1623001	1624000	0.0278	0.198	3640	12	3369	23	4351	21	3905	13	4565	14	4548	14	0.18	0.49	0.31
LVVK01000002.1	821001	822000	0.019	0.161	4924	22	4583	26	5377	24	5020	19	5879	14	4099	14	0.17	0.48	0.31
LVVK01000003.1	1184001	1185000	0.0186	0.16	4827	26	3923	18	4882	21	4937	16	5850	19	5192	14	0.17	0.48	0.31
LVVK01000006.1	187001	188000	0.0274	0.196	4184	23	3884	21	4525	17	4271	10	5091	18	4062	14	0.17	0.48	0.31
LVVK01000017.1	647001	648000	0.0192	0.162	4846	21	3751	19	5197	27	5170	18	5192	17	5239	14	0.17	0.49	0.31
LVVK01000021.1	108001	109000	0.0198	0.165	4419	21	4162	26	4726	18	5163	22	5295	12	4794	14	0.17	0.49	0.31
LVVK01000020.1	1488001	1489000	0.0358	0.225	4533	17	3696	21	4290	21	4141	7	4615	19	4224	14	0.16	0.47	0.31
LVVK01000013.1	433001	434000	0.0732	0.322	3517	15	2865	13	4080	20	3562	13	4575	10	3764	14	0.15	0.46	0.31
LVVK01000022.1	581001	582000	0.0297	0.204	5808	20	5279	35	6023	23	5158	13	5676	24	5633	14	0.15	0.46	0.31
LVVK01000022.1	1021001	1022000	0.0372	0.229	4175	25	3959	11	5265	25	5263	16	5739	18	4717	14	0.15	0.46	0.31
LVVK01000013.1	1508001	1509000	0.0531	0.275	4467	19	3739	17	5208	25	4694	13	4808	17	4634	14	0.14	0.45	0.31
LVVK01000020.1	545001	546000	0.1	0.375	3011	15	2669	12	3665	15	3665	9	4002	12	3660	14	0.14	0.45	0.31
LVVK01000023.1	319001	320000	0.0464	0.257	4596	18	4356	22	5127	23	5009	16	5774	17	4589	14	0.14	0.45	0.31
LVVK01000003.1	806001	807000	0.118	0.405	3658	14	3395	11	3968	23	3699	7	4181	14	3466	14	0.13	0.44	0.31
LVVK01000006.1	191001	192000	0.0609	0.296	4539	17	4972	23	5587	27	4841	22	5976	13	4841	14	0.13	0.44	0.31
LVVK01000007.1	1102001	1103000	0.04	0.238	6919	31	6379	24	7021	35	5924	22	7024	21	5193	14	0.13	0.44	0.31
LVVK01000005.1	1884001	1885000	0.111	0.394	3864	15	3595	16	4559	21	4049	11	4925	16	4215	14	0.12	0.43	0.31
LVVK01000002.1	2007001	2008000	0.144	0.445	4192	25	3782	12	4828	16	4748	18	5021	11	4229	14	0.11	0.41	0.31
LVVK01000011.1	1284001	1285000	0.147	0.449	3836	14	3432	8	4379	27	4140	14	5010	14	4382	14	0.11	0.42	0.31
LVVK01000022.1	959001	960000	0.092	0.359	5814	25	4883	18	5311	25	5341	20	5852	16	4879	14	0.11	0.42	0.31
LVVK01000023.1	2274001	2275000	0.199	0.514	3117	13	2682	10	3966	18	2952	8	3545	8	3210	14	0.11	0.42	0.31
LVVK01000005.1	26001	27000	0.19	0.504	3738	9	3704	15	4446	25	4099	12	4562	13	3853	14	0.1	0.41	0.31
LVVK01000020.1	1907001	1908000	0.207	0.524	3948	22	3266	4	4432	21	3792	10	4505	13	3784	14	0.1	0.4	0.31
LVVK01000013.1	1263001	1264000	0.23	0.549	4520	17	3898	13	4570	22	4425	10	5527	20	4089	14	0.09	0.4	0.31
LVVK01000017.1	14001	15000	0.228	0.547	3976	12	4034	22	4097	15	3842	8	4439	15	3587	14	0.09	0.4	0.31
LVVK01000017.1	1141001	1142000	0.212	0.531	5038	23	4049	14	4869	19	4487	15	5456	16	4434	14	0.09	0.4	0.31
LVVK01000003.1	1599001	1600000	0.27	0.59	4986	14	4322	20	5174	22	4576	16	5058	15	4863	14	0.08	0.39	0.31
LVVK01000005.1	95001	96000	0.247	0.568	5298	23	4877	22	5993	18	4998	18	6474	19	4787	14	0.08	0.39	0.31
LVVK01000006.1	183001	184000	0.301	0.62	4047	13	3510	14	4395	20	4017	9	4718	15	3362	14	0.08	0.39	0.31
LVVK01000019.1	1544001	1545000	0.262	0.583	4157	11	4315	16	5642	28	4694	13	5512	19	4550	14	0.08	0.39	0.31
LVVK01000021.1	106001	107000	0.344	0.658	4145	10	3647	11	4395	25	3682	9	4669	14	3716	14	0.07	0.38	0.31
LVVK01000002.1	1151001	1152000	0.401	0.702	3933	16	3770	14	4475	15	4499	11	4586	15	3902	14	0.06	0.37	0.31
LVVK01000003.1	17001	18000	0.361	0.671	4241	9	4321	24	4952	18	5151	19	4830	15	5300	14	0.06	0.38	0.31
LVVK01000003.1	966001	967000	0.425	0.72	4551	9	4142	20	4719	20	4220	13	4684	13	4065	14	0.06	0.37	0.31
LVVK01000013.1	795001	796000	0.72	0.89	3719	16	3504	14	4308	9	3559	15	4184	5	3189	14	0.03	0.34	0.31
LVVK01000002.1	960001	961000	0.775	0.916	4173	13	3513	10	4458	17	4056	13	4763	13	4127	14	0.02	0.33	0.31
LVVK01000017.1	3385001	3386000	0.925	0.975	4171	18	3671	12	4414	9	4496	13	5001	16	4300	14	0.01	0.32	0.31
LVVK01000003.1	1059001	1060000	1.61e-08	2.94e-05	3940	18	3998	40	4965	48	4467	13	4811	15	4491	15	0.51	0.82	0.31
LVVK01000005.1	1369001	1370000	7.19e-07	0.000352	3986	26	3182	21	4037	41	3617	15	4463	7	3782	15	0.47	0.79	0.31
LVVK01000005.1	1247001	1248000	3.99e-07	0.000251	4515	25	3636	26	4732	47	4715	12	4847	16	4142	15	0.45	0.76	0.31
LVVK01000020.1	2711001	2712000	0.000336	0.0175	4040	22	3784	31	4371	23	3911	12	4726	12	3781	15	0.31	0.62	0.31
LVVK01000023.1	123001	124000	7.41e-05	0.00726	5277	17	4339	52	6036	26	5041	19	5619	15	5222	15	0.3	0.61	0.31
LVVK01000014.1	31001	32000	0.00401	0.0707	3111	19	2292	12	3369	21	3037	9	3388	6	3219	15	0.28	0.59	0.31
LVVK01000007.1	1194001	1195000	0.001	0.0326	4310	41	3581	14	4963	19	4207	13	4624	14	4743	15	0.27	0.58	0.31
LVVK01000020.1	913001	914000	0.00174	0.0438	4130	25	3513	18	4534	27	4190	9	4581	16	3994	15	0.26	0.57	0.31
LVVK01000023.1	422001	423000	0.000492	0.022	4849	34	4516	17	5629	34	5362	12	6264	25	5121	15	0.26	0.57	0.31
LVVK01000007.1	1736001	1737000	0.00389	0.0695	4078	20	3432	22	4407	23	4323	13	4814	13	4102	15	0.24	0.55	0.31
LVVK01000002.1	1665001	1666000	0.00395	0.07	4207	26	3035	15	5028	25	4354	12	4666	14	4366	15	0.23	0.54	0.31
LVVK01000017.1	715001	716000	0.00578	0.0864	3741	17	3576	20	4222	26	3904	13	4473	11	4034	15	0.23	0.55	0.31
LVVK01000017.1	2354001	2355000	0.00312	0.0615	4023	12	3745	34	5060	24	4557	18	4812	11	4733	15	0.23	0.55	0.31
LVVK01000017.1	3106001	3107000	0.00886	0.109	3426	19	3180	23	3823	15	3662	10	3752	9	3436	15	0.23	0.55	0.31
LVVK01000002.1	460001	461000	0.0229	0.179	3689	19	2718	15	4234	19	3628	12	4000	9	4112	15	0.19	0.5	0.31
LVVK01000010.1	17001	18000	0.0143	0.139	4532	23	4187	20	5226	26	4713	13	5375	18	4641	15	0.18	0.49	0.31
LVVK01000011.1	346001	347000	0.0172	0.154	4805	28	4170	16	5061	25	4624	15	5499	16	4517	15	0.18	0.49	0.31
LVVK01000017.1	2027001	2028000	0.0175	0.155	4595	17	4317	30	4750	19	4524	15	4905	14	4947	15	0.18	0.48	0.31
LVVK01000022.1	1882001	1883000	0.0163	0.149	4539	24	3826	24	5270	18	4846	12	5518	20	4922	15	0.18	0.48	0.31
LVVK01000013.1	1232001	1233000	0.0226	0.177	4752	30	4159	14	5313	24	4540	11	5426	21	5113	15	0.17	0.48	0.31
LVVK01000017.1	2279001	2280000	0.0233	0.18	4454	32	3460	16	5026	15	4428	21	5096	8	4519	15	0.17	0.49	0.31
LVVK01000002.1	1283001	1284000	0.0551	0.28	4109	17	3240	23	4063	13	3638	6	4042	13	3415	15	0.16	0.46	0.31
LVVK01000022.1	1537001	1538000	0.028	0.198	4716	19	3303	10	5206	33	4765	17	5372	13	4563	15	0.16	0.47	0.31
LVVK01000017.1	1824001	1825000	0.0897	0.355	3486	7	3305	13	4125	29	3756	7	4324	16	4106	15	0.14	0.45	0.31
LVVK01000018.1	732001	733000	0.0543	0.278	4719	15	4288	17	4738	31	4490	13	5116	15	4065	15	0.14	0.46	0.31
LVVK01000020.1	2501001	2502000	0.0381	0.232	5366	23	5012	20	5955	31	4681	21	5702	12	5103	15	0.14	0.45	0.31
LVVK01000017.1	2306001	2307000	0.109	0.39	4049	21	3339	20	3963	9	3922	11	4279	11	3660	15	0.13	0.44	0.31
LVVK01000022.1	406001	407000	0.117	0.405	3666	18	3093	8	3817	20	3574	12	4028	7	3507	15	0.13	0.43	0.31
LVVK01000030.1	208001	209000	0.0914	0.358	3800	8	3335	24	4331	18	4352	15	4935	10	3809	15	0.13	0.44	0.31
LVVK01000006.1	523001	524000	0.0723	0.321	4387	16	4696	16	5572	32	5483	19	6099	18	5043	15	0.12	0.44	0.31
LVVK01000011.1	561001	562000	0.149	0.453	3890	19	3364	10	4573	21	4622	13	4989	16	4400	15	0.11	0.42	0.31
LVVK01000017.1	375001	376000	0.135	0.432	4296	13	3771	12	5168	30	4405	12	4763	15	4535	15	0.11	0.42	0.31
LVVK01000005.1	729001	730000	0.188	0.502	3879	13	3297	14	4396	21	4035	14	4720	12	4308	15	0.1	0.41	0.31
LVVK01000005.1	1035001	1036000	0.181	0.494	4196	17	3230	13	4557	20	3837	11	4377	11	3611	15	0.1	0.42	0.31
LVVK01000011.1	710001	711000	0.152	0.457	4745	14	4012	12	5420	32	5069	18	5448	14	4678	15	0.1	0.41	0.31
LVVK01000006.1	722001	723000	0.22	0.539	4792	14	3762	18	5024	21	4428	16	5720	15	4927	15	0.09	0.39	0.31
LVVK01000015.1	48001	49000	0.219	0.538	6382	19	5846	19	7114	36	5831	24	6290	15	5444	15	0.08	0.38	0.31
LVVK01000006.1	253001	254000	0.338	0.653	4248	24	3843	11	4861	15	3885	10	4732	14	3767	15	0.07	0.39	0.31
LVVK01000019.1	1476001	1477000	0.301	0.62	5022	18	4572	15	5542	25	4269	11	5393	19	4747	15	0.07	0.38	0.31
LVVK01000023.1	1112001	1113000	0.394	0.697	4596	13	4034	13	4692	24	4423	14	5018	14	4231	15	0.06	0.38	0.31
LVVK01000015.1	327001	328000	0.431	0.723	5270	16	4626	17	5986	24	4828	15	5650	17	4808	15	0.05	0.36	0.31
LVVK01000023.1	1246001	1247000	0.539	0.794	4409	16	4184	12	5532	22	4758	18	5306	14	4977	15	0.04	0.35	0.31
LVVK01000007.1	2711001	2712000	0.944	0.982	3876	13	3516	7	4415	16	4239	15	4549	9	3799	15	0	0.3	0.31
LVVK01000019.1	561001	562000	0.735	0.897	3049	9	3341	10	4078	11	3266	10	4148	9	3487	15	-0.03	0.29	0.31
LVVK01000019.1	1791001	1792000	6.29e-07	0.000317	3838	25	2798	20	4219	40	3966	15	4258	8	4300	16	0.47	0.78	0.31
LVVK01000019.1	373001	374000	2.58e-05	0.0037	4478	30	4406	30	4686	28	4529	17	5636	13	4740	16	0.34	0.65	0.31
LVVK01000007.1	2839001	2840000	1.9e-05	0.00302	5408	40	4843	29	6612	37	5309	28	6094	9	5522	16	0.32	0.63	0.31
LVVK01000022.1	1075001	1076000	0.000814	0.0289	3466	19	2951	12	3962	32	4265	11	3959	10	3784	16	0.3	0.61	0.31
LVVK01000013.1	995001	996000	0.00311	0.0615	3748	24	3303	19	3817	19	3630	12	4314	9	3895	16	0.26	0.57	0.31
LVVK01000006.1	1062001	1063000	0.000764	0.0278	5076	39	4774	19	5044	25	5152	22	5893	12	5153	16	0.25	0.56	0.31
LVVK01000021.1	179001	180000	0.00172	0.0438	5009	25	4425	19	5102	37	4444	14	5008	12	4015	16	0.25	0.56	0.31
LVVK01000018.1	336001	337000	0.00302	0.0606	4774	20	3943	29	5093	26	4307	15	5270	13	4492	16	0.23	0.54	0.31
LVVK01000007.1	1277001	1278000	0.00652	0.0924	4063	33	3170	17	4326	12	4338	14	5018	12	4033	16	0.22	0.54	0.31
LVVK01000023.1	453001	454000	0.00583	0.0868	3868	25	3429	14	4836	26	4180	17	4725	7	3963	16	0.22	0.54	0.31
LVVK01000023.1	2225001	2226000	0.00756	0.0996	3774	15	3392	18	4671	29	4540	15	4708	11	4331	16	0.21	0.52	0.31
LVVK01000002.1	567001	568000	0.0011	0.0341	8744	48	7756	37	8106	41	4672	12	7944	29	5842	16	0.2	0.51	0.31
LVVK01000003.1	1865001	1866000	0.0112	0.124	4635	20	4107	25	4956	24	5084	10	5287	18	3771	16	0.19	0.5	0.31
LVVK01000007.1	449001	450000	0.0109	0.122	4431	27	3728	14	5348	27	5086	15	5956	19	4847	16	0.19	0.5	0.31
LVVK01000035.1	62001	63000	0.0151	0.143	4550	23	4011	21	4712	22	4771	16	5194	12	4146	16	0.19	0.5	0.31
LVVK01000017.1	2357001	2358000	0.025	0.187	4164	29	3689	11	4243	18	4729	9	4849	18	4444	16	0.17	0.48	0.31
LVVK01000020.1	1605001	1606000	0.0405	0.24	4044	10	3318	30	4309	15	4456	12	4996	15	4354	16	0.16	0.47	0.31
LVVK01000020.1	2294001	2295000	0.0885	0.353	3937	18	3461	10	3854	23	3601	13	4287	8	3866	16	0.14	0.45	0.31
LVVK01000002.1	1154001	1155000	0.0846	0.345	3965	7	3795	22	4699	26	4868	13	4955	15	4276	16	0.13	0.44	0.31
LVVK01000022.1	1156001	1157000	0.0541	0.278	6393	30	6748	25	6341	31	4151	15	6195	16	4667	16	0.13	0.44	0.31
LVVK01000006.1	1288001	1289000	0.0883	0.353	5489	24	5228	20	5823	26	4631	8	5951	22	4386	16	0.12	0.42	0.31
LVVK01000007.1	2077001	2078000	0.104	0.383	4829	18	4381	25	4942	18	4168	13	5353	15	4518	16	0.12	0.43	0.31
LVVK01000017.1	528001	529000	0.119	0.408	4763	17	3842	27	5383	15	4359	16	5514	14	4913	16	0.11	0.42	0.31
LVVK01000020.1	154001	155000	0.15	0.454	4602	13	3573	21	4699	20	4375	15	5400	14	4552	16	0.11	0.42	0.31
LVVK01000006.1	727001	728000	0.178	0.49	3892	15	3463	25	4711	10	4211	10	5025	17	4480	16	0.1	0.41	0.31
LVVK01000013.1	368001	369000	0.183	0.495	5014	18	3833	6	4852	32	4673	19	4597	9	4788	16	0.1	0.41	0.31
LVVK01000011.1	68001	69000	0.324	0.64	3716	11	3451	14	4295	20	3538	15	4083	4	3498	16	0.08	0.39	0.31
LVVK01000017.1	1039001	1040000	0.474	0.754	3728	14	3223	14	4463	13	4390	15	4953	11	4340	16	0.05	0.36	0.31
LVVK01000022.1	937001	938000	0.53	0.789	3416	11	3120	17	3620	9	3681	9	4172	10	3284	16	0.05	0.36	0.31
LVVK01000003.1	1873001	1874000	0.597	0.829	3161	15	3289	10	4241	13	3955	13	4059	8	3746	16	0.04	0.36	0.31
LVVK01000030.1	219001	220000	0.755	0.907	3550	12	3391	7	4655	20	4093	13	4420	11	4243	16	0.02	0.34	0.31
LVVK01000020.1	1828001	1829000	1.79e-07	0.000151	5369	29	4138	33	4753	45	4627	17	5047	12	5075	17	0.44	0.75	0.31
LVVK01000003.1	1897001	1898000	5.91e-05	0.00615	3928	27	3376	24	4459	28	4255	9	4064	12	3836	17	0.36	0.67	0.31
LVVK01000023.1	903001	904000	2.4e-06	0.000736	4669	27	4637	34	5751	41	5156	18	5890	18	5914	17	0.36	0.68	0.31
LVVK01000005.1	680001	681000	0.000157	0.011	3817	17	3867	40	5203	23	4441	13	4859	12	4315	17	0.31	0.62	0.31
LVVK01000013.1	432001	433000	0.000126	0.00967	5142	31	4066	16	5929	45	4754	14	5791	17	4789	17	0.29	0.61	0.31
LVVK01000013.1	1944001	1945000	0.000327	0.0173	4804	18	4214	27	5356	38	5394	17	6015	15	4580	17	0.27	0.58	0.31
LVVK01000019.1	879001	880000	0.00201	0.048	3671	22	3232	20	4502	23	4121	16	4911	10	4688	17	0.26	0.57	0.31
LVVK01000013.1	1593001	1594000	0.00157	0.0415	5102	25	4597	32	5698	25	5541	23	6130	14	5834	17	0.22	0.53	0.31
LVVK01000017.1	1735001	1736000	0.0142	0.139	3508	15	2764	12	4289	28	3999	8	3877	11	3731	17	0.21	0.52	0.31
LVVK01000017.1	1856001	1857000	0.00343	0.0653	5345	27	4848	15	5242	39	5096	16	5538	14	4521	17	0.21	0.52	0.31
LVVK01000017.1	1459001	1460000	0.0176	0.156	3512	12	3556	29	4489	18	3831	11	4256	9	3742	17	0.2	0.51	0.31
LVVK01000003.1	1725001	1726000	0.00386	0.0693	6046	36	5161	24	6418	29	5523	16	7312	22	4899	17	0.19	0.5	0.31
LVVK01000007.1	130001	131000	0.0143	0.139	4255	17	4350	30	5388	22	5116	12	6062	20	4447	17	0.18	0.49	0.31
LVVK01000003.1	770001	771000	0.0232	0.18	5281	25	4839	33	6060	18	5525	14	6084	21	4972	17	0.16	0.47	0.31
LVVK01000011.1	981001	982000	0.0327	0.215	4195	19	3633	15	4506	24	4838	14	5100	13	4353	17	0.16	0.47	0.31
LVVK01000003.1	918001	919000	0.0464	0.257	4439	24	3842	13	4714	22	4568	12	4872	14	4629	17	0.15	0.45	0.31
LVVK01000005.1	1557001	1558000	0.0715	0.319	3556	6	3675	24	4551	23	4145	13	4434	8	3767	17	0.14	0.45	0.31
LVVK01000013.1	427001	428000	0.05	0.267	4675	21	4980	26	5320	20	4067	12	5263	12	4112	17	0.14	0.45	0.31
LVVK01000020.1	70001	71000	0.0736	0.323	4078	17	3597	18	4254	19	4638	14	4809	12	4215	17	0.14	0.45	0.31
LVVK01000023.1	2266001	2267000	0.078	0.333	4398	14	3546	20	4955	23	4616	15	5378	13	4446	17	0.13	0.44	0.31
LVVK01000026.1	605001	606000	0.0847	0.346	4551	18	3805	29	4623	9	4464	12	5012	15	4925	17	0.13	0.43	0.31
LVVK01000014.1	490001	491000	0.098	0.371	4385	17	4083	19	5607	24	5345	18	6033	14	4404	17	0.12	0.43	0.31
LVVK01000017.1	981001	982000	0.0836	0.344	5271	15	4995	19	5866	36	4432	12	5757	17	4480	17	0.12	0.43	0.31
LVVK01000017.1	1726001	1727000	0.0817	0.34	5048	19	4976	28	5452	19	5249	14	5713	16	4358	17	0.12	0.43	0.31
LVVK01000020.1	2171001	2172000	0.114	0.4	4034	26	3571	14	5090	15	4106	11	4666	13	4304	17	0.12	0.43	0.31
LVVK01000007.1	814001	815000	0.134	0.432	3699	17	3761	15	4569	19	4827	18	4743	9	4537	17	0.11	0.42	0.31
LVVK01000013.1	799001	800000	0.209	0.528	3829	18	3443	14	4579	16	4304	10	4140	11	3859	17	0.1	0.41	0.31
LVVK01000022.1	367001	368000	0.186	0.499	4729	20	4056	14	4759	21	4814	16	5382	13	4541	17	0.09	0.41	0.31
LVVK01000005.1	169001	170000	0.268	0.589	4448	22	3647	9	4384	18	4333	14	4853	10	4001	17	0.08	0.39	0.31
LVVK01000013.1	125001	126000	0.272	0.592	4589	12	3595	21	5318	19	4144	14	4901	11	4637	17	0.08	0.39	0.31
LVVK01000013.1	890001	891000	0.201	0.517	5822	26	5039	15	6315	26	5949	23	6495	15	5332	17	0.08	0.39	0.31
LVVK01000003.1	1231001	1232000	0.305	0.624	5722	22	4596	13	5848	25	5240	13	6884	26	6124	17	0.06	0.37	0.31
LVVK01000004.1	270001	271000	0.562	0.809	3974	18	4018	10	4491	16	4213	13	4817	10	3848	17	0.04	0.35	0.31
LVVK01000007.1	1077001	1078000	0.918	0.973	5403	8	5295	16	6160	30	6237	20	6726	22	5818	17	0.01	0.32	0.31
LVVK01000020.1	3059001	3060000	0.951	0.984	3657	8	3145	13	4601	15	4960	16	5041	11	4128	17	0	0.32	0.31
LVVK01000020.1	736001	737000	1.86e-07	0.000151	6205	43	5210	27	6843	53	6098	22	6894	21	6926	18	0.37	0.67	0.31
LVVK01000011.1	568001	569000	0.000127	0.00967	4383	36	4249	18	4976	31	3983	8	4430	14	4598	18	0.32	0.62	0.31
LVVK01000013.1	476001	477000	0.000422	0.0198	4331	23	3876	28	4712	27	4470	13	4869	11	4080	18	0.29	0.6	0.31
LVVK01000022.1	749001	750000	0.000163	0.0112	5081	51	4798	24	5375	15	5425	16	5889	19	5700	18	0.28	0.59	0.31
LVVK01000005.1	650001	651000	0.00167	0.0431	4374	20	3405	28	5231	26	4671	11	4637	13	4062	18	0.25	0.57	0.31
LVVK01000002.1	1333001	1334000	0.00177	0.0442	4660	29	3434	13	5153	31	5236	18	5336	13	5139	18	0.24	0.55	0.31
LVVK01000013.1	2322001	2323000	0.00246	0.0539	4885	36	4253	18	5323	23	4902	17	5584	10	4262	18	0.23	0.53	0.31
LVVK01000003.1	819001	820000	0.00699	0.096	3975	21	3998	25	4225	18	4161	14	4847	10	4562	18	0.22	0.52	0.31
LVVK01000013.1	1027001	1028000	0.0206	0.168	4744	17	3784	24	4744	24	4487	15	4936	11	4617	18	0.18	0.49	0.31
LVVK01000019.1	302001	303000	0.0194	0.163	4397	22	4276	18	5692	29	4604	13	5967	16	4576	18	0.17	0.48	0.31
LVVK01000007.1	2605001	2606000	0.0816	0.34	4381	14	3820	26	4748	17	4696	13	5597	14	4144	18	0.13	0.44	0.31
LVVK01000020.1	1365001	1366000	0.0783	0.333	4506	22	3758	20	4949	16	4635	14	6069	17	4982	18	0.13	0.44	0.31
LVVK01000026.1	479001	480000	0.0748	0.326	4476	21	3715	12	4660	24	4512	13	5117	11	3934	18	0.13	0.44	0.31
LVVK01000015.1	1119001	1120000	0.109	0.391	4536	22	3524	7	4853	26	4403	16	5354	11	4799	18	0.12	0.43	0.31
LVVK01000003.1	1574001	1575000	0.0997	0.374	5882	26	5425	22	5792	22	5918	21	6755	17	5673	18	0.1	0.41	0.31
LVVK01000003.1	1972001	1973000	0.204	0.521	4961	17	4005	15	5640	25	5080	13	6229	21	5678	18	0.08	0.39	0.31
LVVK01000018.1	799001	800000	0.245	0.566	4883	18	3795	21	5501	16	5563	13	5798	22	5723	18	0.08	0.39	0.31
LVVK01000015.1	1663001	1664000	0.572	0.816	3476	9	3186	12	3797	16	3628	10	3913	8	4072	18	0.04	0.35	0.31
LVVK01000003.1	460001	461000	0.809	0.931	5819	16	4976	13	6558	22	5713	23	6573	16	6229	18	-0.01	0.29	0.31
LVVK01000022.1	1607001	1608000	1.1e-07	0.000117	5885	42	4081	30	6526	46	5206	16	6265	19	5954	19	0.41	0.72	0.31
LVVK01000007.1	1710001	1711000	3.79e-05	0.00467	3879	32	3596	26	4215	21	4143	7	4610	15	4328	19	0.36	0.68	0.31
LVVK01000006.1	1227001	1228000	0.000129	0.00967	4062	23	4147	32	5282	29	4979	17	5213	10	4446	19	0.31	0.62	0.31
LVVK01000005.1	886001	887000	3.7e-05	0.0046	5316	41	5384	33	5930	27	6041	21	6448	17	5795	19	0.3	0.61	0.31
LVVK01000020.1	2299001	2300000	0.000225	0.0137	4360	36	3941	20	5312	27	4430	7	5263	19	4658	19	0.3	0.61	0.31
LVVK01000020.1	2590001	2591000	0.000593	0.0244	4952	25	3915	16	4656	40	4016	11	4632	10	4062	19	0.28	0.6	0.31
LVVK01000013.1	1676001	1677000	0.000991	0.0324	4472	27	3708	20	4608	27	4447	17	4857	7	4478	19	0.27	0.58	0.31
LVVK01000023.1	2145001	2146000	0.0013	0.0372	4800	34	3675	13	5259	29	4636	9	5552	20	5349	19	0.24	0.55	0.31
LVVK01000020.1	2546001	2547000	0.00572	0.0859	3952	17	3556	18	4488	29	4085	10	5267	13	4166	19	0.22	0.53	0.31
LVVK01000003.1	1930001	1931000	0.00648	0.0921	4749	22	4119	18	5549	33	4810	13	5387	14	4846	19	0.2	0.51	0.31
LVVK01000018.1	810001	811000	0.0035	0.066	6014	39	5595	18	6541	36	4822	16	6813	18	5294	19	0.2	0.51	0.31
LVVK01000017.1	127001	128000	0.00655	0.0927	5481	29	4814	13	6389	41	5753	12	6568	25	5586	19	0.18	0.5	0.31
LVVK01000013.1	2631001	2632000	0.0197	0.165	4856	29	4420	17	5243	23	4928	20	5605	9	5050	19	0.17	0.48	0.31
LVVK01000015.1	582001	583000	0.0346	0.221	3680	25	3729	15	4420	16	3993	9	4410	10	4046	19	0.17	0.47	0.31
LVVK01000011.1	962001	963000	0.0168	0.152	5962	27	4853	19	6560	36	5564	19	6579	19	6017	19	0.16	0.47	0.31
LVVK01000002.1	1643001	1644000	0.0564	0.285	4861	22	4519	21	4720	21	4089	10	5439	14	4214	19	0.14	0.45	0.31
LVVK01000013.1	2254001	2255000	0.115	0.4	7124	23	6219	28	7257	33	6075	13	7643	28	5453	19	0.09	0.41	0.31
LVVK01000016.1	360001	361000	0.271	0.591	5456	15	5018	26	5955	22	4749	15	6002	15	4992	19	0.07	0.38	0.31
LVVK01000022.1	198001	199000	0.385	0.69	4579	18	4388	18	4375	14	4086	8	4697	13	4041	19	0.06	0.37	0.31
LVVK01000005.1	1541001	1542000	0.695	0.878	4426	16	4215	18	5090	12	4299	11	4918	13	4730	19	0.03	0.34	0.31
LVVK01000003.1	891001	892000	0.00639	0.0912	4501	19	4196	27	5043	26	4726	12	4857	11	4164	20	0.21	0.52	0.31
LVVK01000009.1	590001	591000	0.0182	0.158	4439	30	4680	19	5694	23	4392	8	4457	14	4708	20	0.18	0.49	0.31
LVVK01000015.1	993001	994000	0.0142	0.139	5307	34	4892	17	5478	25	5020	12	5656	17	5065	20	0.17	0.48	0.31
LVVK01000030.1	104001	105000	0.0223	0.176	6147	37	5974	11	6733	38	5958	20	7150	17	5270	20	0.15	0.46	0.31
LVVK01000009.1	477001	478000	0.102	0.378	4875	20	3924	16	5206	24	4898	18	5575	9	4583	20	0.12	0.43	0.31
LVVK01000013.1	2077001	2078000	0.119	0.407	4047	15	3999	14	5326	28	4758	14	5536	13	4676	20	0.11	0.43	0.31
LVVK01000015.1	1397001	1398000	0.118	0.406	4795	14	3835	23	5238	21	4995	13	5030	15	5523	20	0.11	0.42	0.31
LVVK01000004.1	287001	288000	0.304	0.623	4320	8	3891	19	4995	24	4663	14	5175	13	5137	20	0.07	0.39	0.31
LVVK01000022.1	1735001	1736000	0.742	0.901	4656	22	3946	6	4742	16	4745	16	5316	10	4890	20	0.02	0.33	0.31
LVVK01000020.1	2310001	2311000	0.000705	0.0268	4962	21	4181	28	4995	32	4838	13	5113	11	4574	21	0.26	0.57	0.31
LVVK01000017.1	1655001	1656000	0.00118	0.0351	5231	13	4824	24	5674	49	5239	11	5322	19	5803	21	0.24	0.55	0.31
LVVK01000018.1	96001	97000	0.00304	0.0607	3929	19	3149	29	4758	18	4276	10	4696	12	4689	21	0.24	0.56	0.31
LVVK01000007.1	492001	493000	0.00528	0.0823	4811	17	3786	32	5137	23	4944	14	5024	12	5043	21	0.21	0.52	0.31
LVVK01000011.1	868001	869000	0.0128	0.132	5209	23	4795	30	5523	23	4534	7	5479	16	4271	21	0.18	0.49	0.31
LVVK01000023.1	635001	636000	0.0419	0.243	4690	22	3943	13	5694	30	4963	17	5229	8	4756	21	0.15	0.45	0.31
LVVK01000018.1	23001	24000	0.0335	0.217	5724	26	5263	27	5822	23	4939	9	6272	20	5001	21	0.14	0.45	0.31
LVVK01000022.1	44001	45000	0.0424	0.245	5267	30	5072	17	6761	28	5941	14	6131	21	6148	21	0.13	0.44	0.31
LVVK01000005.1	706001	707000	0.172	0.482	4560	16	3660	17	4566	19	4700	11	4843	11	4454	21	0.1	0.41	0.31
LVVK01000017.1	1164001	1165000	0.177	0.488	5753	24	5126	17	6310	27	5230	14	6625	17	4979	21	0.09	0.4	0.31
LVVK01000020.1	1039001	1040000	0.356	0.667	5143	20	4536	20	5415	16	5344	11	6203	17	4268	21	0.06	0.37	0.31
LVVK01000017.1	455001	456000	0.466	0.749	7025	27	6176	16	6399	27	6258	16	7372	25	6079	21	0.04	0.36	0.31
LVVK01000022.1	1620001	1621000	0.0744	0.325	4870	20	4213	14	5297	28	5107	13	5725	13	4820	22	0.12	0.43	0.31
LVVK01000022.1	815001	816000	0.108	0.389	4854	15	4187	24	5056	20	5529	10	5499	17	4921	22	0.11	0.42	0.31
LVVK01000011.1	298001	299000	0.259	0.58	4490	8	3984	18	5030	27	4509	14	5228	10	4963	22	0.08	0.39	0.31
LVVK01000022.1	1803001	1804000	0.317	0.634	3985	18	3354	13	4453	14	3695	12	4419	5	4595	22	0.07	0.38	0.31
LVVK01000007.1	33001	34000	0.00168	0.0433	6407	19	4661	36	5910	34	5449	15	5862	13	5389	23	0.22	0.52	0.31
LVVK01000007.1	2524001	2525000	0.00575	0.0861	5545	36	4290	17	5011	23	5316	15	6568	15	4990	23	0.2	0.51	0.31
LVVK01000015.1	1473001	1474000	0.128	0.422	5367	23	4799	18	5735	24	4643	11	5631	14	5377	23	0.1	0.41	0.31
LVVK01000020.1	1793001	1794000	7.14e-05	0.00713	4600	42	4199	14	5350	32	4410	12	6061	14	5497	24	0.31	0.62	0.31
LVVK01000020.1	322001	323000	0.00278	0.0577	4915	22	4619	36	5958	23	5501	13	6506	19	5891	24	0.21	0.52	0.31
LVVK01000002.1	781001	782000	0.0139	0.138	5357	27	4462	23	5078	24	4309	7	5278	13	4444	24	0.18	0.5	0.31
LVVK01000004.1	455001	456000	0.0185	0.159	3877	15	3528	22	4423	22	4363	8	4470	6	3798	25	0.19	0.5	0.31
LVVK01000013.1	1713001	1714000	0.0167	0.151	5535	20	4571	22	6329	34	6523	19	6023	12	6139	26	0.16	0.46	0.31
LVVK01000043.1	1	1000	0.164	0.472	570	0	689	2	616	0	605	3	524	2	433	0	-0.21	0.11	0.32
LVVK01000006.1	1	1000	0.348	0.661	576	1	656	7	666	2	507	2	571	1	489	2	0.21	0.53	0.32
LVVK01000013.1	674001	675000	0.00911	0.111	1905	18	1631	5	1813	13	1705	4	2180	11	1656	3	0.35	0.67	0.32
LVVK01000035.1	135001	136000	0.515	0.78	609	3	796	4	769	3	349	0	700	2	493	3	0.14	0.46	0.32
LVVK01000026.1	555001	556000	0.105	0.384	3483	14	3255	12	4075	23	4089	21	4226	13	3279	3	0.13	0.45	0.32
LVVK01000013.1	373001	374000	0.296	0.616	2881	14	2133	9	2606	9	2388	12	2663	8	2219	3	0.1	0.42	0.32
LVVK01000005.1	629001	630000	0.00128	0.037	3069	21	2893	20	3266	18	3353	12	3349	16	3255	4	0.32	0.64	0.32
LVVK01000019.1	130001	131000	0.0168	0.152	3612	17	3564	22	3802	20	3295	12	3796	17	3123	4	0.21	0.54	0.32
LVVK01000023.1	322001	323000	0.064	0.303	4293	19	3919	19	4627	21	4192	20	4941	18	4103	4	0.14	0.46	0.32
LVVK01000018.1	469001	470000	0.19	0.504	2953	13	2938	10	3222	18	2267	8	3195	13	2253	4	0.13	0.45	0.32
LVVK01000003.1	1218001	1219000	0.0171	0.153	2780	14	2455	15	3096	18	2637	9	2892	11	2350	5	0.25	0.56	0.32
LVVK01000002.1	1902001	1903000	0.00725	0.0977	4645	17	4013	23	5333	34	4523	15	4863	24	4355	5	0.21	0.53	0.32
LVVK01000007.1	2564001	2565000	0.0123	0.129	4291	27	4205	24	4973	19	4259	21	5003	17	4071	5	0.2	0.52	0.32
LVVK01000020.1	347001	348000	0.123	0.414	3194	14	3081	12	3438	19	3308	12	3657	14	2594	5	0.14	0.46	0.32
LVVK01000023.1	258001	259000	0.161	0.468	4697	18	4002	17	5646	25	4771	23	5588	19	4387	5	0.1	0.42	0.32
LVVK01000008.1	655001	656000	0.433	0.725	3898	11	3036	13	4032	18	4365	21	4311	14	3740	5	0.06	0.38	0.32
LVVK01000003.1	654001	655000	0.996	0.998	3179	15	3005	3	4542	16	3030	9	3996	19	3371	5	0	0.32	0.32
LVVK01000007.1	2398001	2399000	0.0023	0.052	3303	17	2954	26	4206	19	3823	18	4122	12	3401	6	0.28	0.59	0.32
LVVK01000020.1	1250001	1251000	0.00351	0.066	3421	14	3055	30	3199	14	3039	10	3556	14	2877	6	0.28	0.6	0.32
LVVK01000015.1	784001	785000	0.0193	0.163	2561	13	2181	15	2927	16	2132	10	2865	7	2208	6	0.25	0.57	0.32
LVVK01000008.1	705001	706000	0.00599	0.0882	3614	15	3403	22	4422	26	3844	16	4639	17	3793	6	0.23	0.55	0.32
LVVK01000007.1	350001	351000	0.0321	0.213	3170	20	2885	13	3658	18	3176	12	3492	13	2871	6	0.2	0.53	0.32
LVVK01000007.1	2417001	2418000	0.0572	0.287	3244	14	2513	14	3502	19	2433	10	3428	11	2488	6	0.18	0.51	0.32
LVVK01000011.1	1052001	1053000	0.0771	0.331	2876	11	2393	15	3309	16	3074	11	3006	12	2952	6	0.17	0.49	0.32
LVVK01000022.1	1776001	1777000	0.0564	0.285	3116	11	2834	20	3671	16	3468	10	3934	17	2968	6	0.17	0.49	0.32
LVVK01000017.1	2077001	2078000	0.0611	0.296	3536	21	3727	19	4352	15	3476	18	4253	10	3010	6	0.16	0.47	0.32
LVVK01000020.1	2321001	2322000	0.182	0.494	2898	11	2551	9	2960	18	2910	7	2980	15	2728	6	0.13	0.45	0.32
LVVK01000015.1	1498001	1499000	0.258	0.579	3024	13	2666	15	3144	9	2937	8	3539	15	2674	6	0.1	0.42	0.32
LVVK01000017.1	1128001	1129000	0.257	0.578	3271	14	3182	15	3449	13	2497	9	3180	11	2433	6	0.1	0.42	0.32
LVVK01000020.1	1404001	1405000	0.554	0.804	3497	9	2850	19	4228	11	4200	17	4184	15	3405	6	0.05	0.37	0.32
LVVK01000020.1	2987001	2988000	0.622	0.841	3150	12	3128	14	3177	8	2799	10	3718	13	2615	6	0.04	0.36	0.32
LVVK01000006.1	762001	763000	0.713	0.887	3394	8	3311	14	4094	16	4105	25	3986	6	3355	6	0.03	0.35	0.32
LVVK01000020.1	928001	929000	0.606	0.834	5342	14	4319	13	4829	14	4650	16	4887	23	4695	6	-0.03	0.28	0.32
LVVK01000019.1	1976001	1977000	0.000155	0.0108	3950	37	2945	15	4170	21	4007	18	4152	15	4348	7	0.34	0.66	0.32
LVVK01000007.1	419001	420000	0.000695	0.0266	2920	25	3002	19	3517	18	3547	15	3496	12	3427	7	0.33	0.66	0.32
LVVK01000020.1	3263001	3264000	0.00551	0.0844	2487	18	2275	14	2741	14	2778	6	3009	14	2717	7	0.3	0.61	0.32
LVVK01000014.1	348001	349000	0.00437	0.0738	3012	18	2420	15	3418	20	3314	8	3393	15	2755	7	0.28	0.6	0.32
LVVK01000017.1	1127001	1128000	0.0199	0.165	2718	16	2202	17	2956	11	2740	8	3114	12	2598	7	0.24	0.56	0.32
LVVK01000017.1	205001	206000	0.02	0.166	4469	18	3912	20	4754	28	4328	18	5222	18	3865	7	0.18	0.5	0.32
LVVK01000020.1	1847001	1848000	0.0477	0.261	3051	23	2544	8	3586	15	3277	14	3537	11	3208	7	0.18	0.5	0.32
LVVK01000022.1	1619001	1620000	0.0378	0.231	3452	14	3608	16	4030	25	3672	10	4332	21	3813	7	0.17	0.5	0.32
LVVK01000005.1	1050001	1051000	0.0489	0.264	3956	29	3461	13	4117	14	3758	15	4231	15	3517	7	0.16	0.49	0.32
LVVK01000013.1	749001	750000	0.0406	0.24	4685	18	4000	24	4817	22	3992	15	5155	19	3811	7	0.16	0.47	0.32
LVVK01000003.1	210001	211000	0.0872	0.35	3605	17	3540	17	4477	19	4522	19	4593	16	3970	7	0.14	0.46	0.32
LVVK01000014.1	576001	577000	0.105	0.385	3429	4	3152	29	3676	15	3231	16	3477	9	3145	7	0.14	0.47	0.32
LVVK01000018.1	910001	911000	0.0623	0.298	4786	17	4143	18	5394	30	4381	16	5423	21	4092	7	0.14	0.45	0.32
LVVK01000023.1	1104001	1105000	0.107	0.387	3088	12	2893	6	3629	26	3480	15	3794	11	3142	7	0.14	0.46	0.32
LVVK01000006.1	308001	309000	0.122	0.412	5546	24	4748	20	5501	23	5472	27	5570	15	4378	7	0.11	0.42	0.32
LVVK01000018.1	473001	474000	0.166	0.475	4231	15	3431	13	4242	23	3854	18	4599	15	4038	7	0.11	0.43	0.32
LVVK01000007.1	428001	429000	0.249	0.569	3875	12	3688	15	4571	22	4196	14	4429	18	3730	7	0.09	0.4	0.32
LVVK01000004.1	169001	170000	0.296	0.616	3554	13	3131	15	3987	15	3968	22	3663	6	3374	7	0.08	0.4	0.32
LVVK01000005.1	384001	385000	0.31	0.627	3621	15	3263	14	3992	14	3785	10	4393	20	3562	7	0.08	0.4	0.32
LVVK01000013.1	2747001	2748000	0.415	0.714	4578	23	4197	11	4980	18	4565	21	5116	16	4063	7	0.06	0.38	0.32
LVVK01000019.1	702001	703000	0.337	0.652	5144	21	4689	15	5677	23	5026	22	5945	19	4222	7	0.06	0.38	0.32
LVVK01000011.1	1190001	1191000	0.927	0.976	2998	10	2771	9	3442	10	3424	12	3419	13	3086	7	-0.01	0.31	0.32
LVVK01000022.1	1579001	1580000	0.000754	0.0277	3304	26	2906	24	3833	14	3707	14	3718	12	3264	8	0.32	0.64	0.32
LVVK01000005.1	926001	927000	0.000267	0.0152	4362	21	3686	29	4505	29	4429	15	4379	17	3811	8	0.31	0.63	0.32
LVVK01000019.1	1339001	1340000	0.000835	0.0292	3494	20	3741	21	3922	29	3566	10	4091	17	3249	8	0.31	0.63	0.32
LVVK01000003.1	1989001	1990000	0.00937	0.113	2133	22	1978	10	2915	11	2460	10	2739	6	2282	8	0.29	0.61	0.32
LVVK01000005.1	437001	438000	0.000445	0.0205	3897	22	3959	18	4513	35	4715	17	5013	19	4204	8	0.29	0.61	0.32
LVVK01000005.1	988001	989000	0.00201	0.0481	3355	18	3379	19	3762	27	3346	11	3614	14	3335	8	0.29	0.61	0.32
LVVK01000002.1	313001	314000	0.00263	0.0559	3760	19	3011	20	3949	24	4025	11	4094	17	3204	8	0.27	0.59	0.32
LVVK01000035.1	31001	32000	0.00236	0.0527	3771	15	3023	31	3733	17	3665	14	4567	16	3479	8	0.27	0.6	0.32
LVVK01000018.1	87001	88000	0.0128	0.132	2655	9	2037	7	2809	28	2886	10	2757	9	2721	8	0.26	0.59	0.32
LVVK01000023.1	1501001	1502000	0.00475	0.0773	3755	11	3495	36	4242	17	3735	16	4656	15	3906	8	0.24	0.56	0.32
LVVK01000019.1	779001	780000	0.00175	0.044	4961	17	4813	21	6121	49	5284	21	5780	21	4672	8	0.23	0.55	0.32
LVVK01000004.1	278001	279000	0.028	0.198	2836	15	2498	14	2857	15	2556	11	3265	7	2427	8	0.22	0.54	0.32
LVVK01000005.1	1099001	1100000	0.0121	0.129	4332	30	3646	19	4627	17	4209	11	4734	21	3576	8	0.2	0.52	0.32
LVVK01000016.1	125001	126000	0.0132	0.134	4474	14	3628	19	4695	34	4580	17	4918	18	3737	8	0.2	0.52	0.32
LVVK01000021.1	578001	579000	0.0206	0.168	3668	13	3442	14	3994	30	3760	13	4582	16	3326	8	0.2	0.51	0.32
LVVK01000016.1	625001	626000	0.0298	0.205	3558	10	3501	23	4116	24	3652	12	4193	16	3286	8	0.19	0.51	0.32
LVVK01000003.1	777001	778000	0.0315	0.211	3992	26	3651	17	4111	15	3971	18	4447	13	3851	8	0.18	0.49	0.32
LVVK01000017.1	1350001	1351000	0.0548	0.279	3241	22	3247	9	3893	20	3815	16	3935	11	3058	8	0.17	0.49	0.32
LVVK01000023.1	2050001	2051000	0.0541	0.278	3645	13	3199	7	4572	34	3991	20	4508	12	4095	8	0.16	0.47	0.32
LVVK01000003.1	611001	612000	0.0728	0.322	4059	27	3236	14	4128	12	4248	19	4069	11	3633	8	0.15	0.46	0.32
LVVK01000013.1	1893001	1894000	0.0464	0.257	4284	16	3986	25	4804	21	4450	17	4872	18	4084	8	0.15	0.47	0.32
LVVK01000016.1	472001	473000	0.0911	0.357	3595	17	3220	17	3600	15	3016	12	3563	10	2802	8	0.15	0.47	0.32
LVVK01000007.1	2466001	2467000	0.0935	0.362	3815	18	3432	18	4184	16	3927	22	4300	8	3685	8	0.14	0.45	0.32
LVVK01000013.1	1703001	1704000	0.122	0.414	3476	12	3079	19	3879	16	3593	18	3914	9	3434	8	0.13	0.45	0.32
LVVK01000022.1	328001	329000	0.143	0.444	2927	13	2555	13	3242	13	3286	15	3747	9	3102	8	0.13	0.45	0.32
LVVK01000004.1	178001	179000	0.126	0.419	3919	13	3193	14	4322	24	4121	12	4739	21	3789	8	0.12	0.45	0.32
LVVK01000015.1	1124001	1125000	0.135	0.433	4204	26	3486	13	4938	16	4492	20	4591	13	3702	8	0.11	0.44	0.32
LVVK01000006.1	735001	736000	0.147	0.45	4627	23	4411	19	4780	17	5016	26	5113	13	4462	8	0.1	0.43	0.32
LVVK01000007.1	1815001	1816000	0.183	0.496	4370	9	3547	12	4570	31	4211	15	5080	20	4279	8	0.1	0.42	0.32
LVVK01000015.1	1391001	1392000	0.167	0.477	4840	20	4464	19	4923	22	3873	20	4687	11	3477	8	0.1	0.43	0.32
LVVK01000002.1	283001	284000	0.31	0.627	3274	9	2847	18	3529	12	3068	8	3527	15	3185	8	0.09	0.4	0.32
LVVK01000017.1	3443001	3444000	0.243	0.563	4313	19	3738	10	4784	23	4929	18	5294	20	4150	8	0.09	0.41	0.32
LVVK01000026.1	149001	150000	0.228	0.547	4432	15	4539	25	4934	17	4184	17	4969	17	3915	8	0.09	0.41	0.32
LVVK01000008.1	356001	357000	0.334	0.649	3344	11	3146	18	3579	12	3122	8	3495	16	3241	8	0.08	0.41	0.32
LVVK01000002.1	1896001	1897000	0.405	0.706	4702	15	3883	16	4728	19	4539	20	4879	15	4187	8	0.06	0.38	0.32
LVVK01000013.1	396001	397000	0.446	0.734	3722	17	2855	10	4106	14	3467	16	3900	10	3199	8	0.06	0.38	0.32
LVVK01000017.1	858001	859000	0.481	0.758	4996	16	4798	16	5727	24	5882	21	6519	27	5328	8	0.04	0.36	0.32
LVVK01000005.1	690001	691000	0.967	0.989	3139	11	2799	8	3717	12	3162	10	3878	15	3132	8	0	0.32	0.32
LVVK01000019.1	797001	798000	0.932	0.977	3471	16	2842	5	3848	11	3300	10	4020	15	2940	8	-0.01	0.31	0.32
LVVK01000022.1	1179001	1180000	0.000507	0.0223	3596	22	3099	26	4013	21	3440	11	3768	14	3469	9	0.33	0.64	0.32
LVVK01000021.1	647001	648000	0.00194	0.0472	3533	19	3842	26	3861	23	3661	15	4170	12	3247	9	0.28	0.61	0.32
LVVK01000005.1	1942001	1943000	0.000264	0.0151	5042	36	4561	23	6061	33	5100	20	6141	22	4924	9	0.27	0.59	0.32
LVVK01000013.1	1496001	1497000	0.00267	0.0564	3401	19	3148	21	3986	22	3466	11	3626	14	3701	9	0.27	0.59	0.32
LVVK01000007.1	496001	497000	0.00229	0.0519	3975	13	3554	28	4415	28	3655	14	4861	17	4014	9	0.26	0.58	0.32
LVVK01000008.1	424001	425000	0.00233	0.0524	4283	27	3705	21	4202	22	4017	13	4626	18	3924	9	0.26	0.57	0.32
LVVK01000016.1	146001	147000	0.00269	0.0566	3390	23	2935	11	4216	27	4573	14	4518	19	4051	9	0.26	0.58	0.32
LVVK01000007.1	176001	177000	0.00783	0.102	3329	17	3386	17	4165	27	3561	12	4184	14	3098	9	0.24	0.56	0.32
LVVK01000016.1	8001	9000	0.00661	0.0933	3615	20	3391	27	3696	13	3930	17	4134	12	3728	9	0.24	0.56	0.32
LVVK01000021.1	154001	155000	0.00293	0.0594	4328	21	4327	26	5210	31	4305	16	4635	17	4076	9	0.24	0.56	0.32
LVVK01000020.1	2119001	2120000	0.00351	0.066	4468	32	4522	29	5179	17	4075	13	5263	20	3828	9	0.23	0.55	0.32
LVVK01000005.1	1788001	1789000	0.0183	0.159	3871	17	4035	23	4804	25	4048	14	5001	20	4238	9	0.19	0.51	0.32
LVVK01000023.1	1642001	1643000	0.0333	0.216	3206	13	2922	15	3861	23	3812	17	3579	10	3760	9	0.19	0.51	0.32
LVVK01000005.1	25001	26000	0.0414	0.242	3359	17	3346	17	3577	18	2976	9	3931	14	3027	9	0.18	0.51	0.32
LVVK01000007.1	2475001	2476000	0.0352	0.223	4595	12	4679	25	5482	33	4549	13	5267	21	3733	9	0.16	0.47	0.32
LVVK01000013.1	1661001	1662000	0.0405	0.24	4417	17	3865	25	4407	20	4328	11	4344	20	3663	9	0.16	0.49	0.32
LVVK01000014.1	557001	558000	0.0553	0.281	3858	11	3633	26	4320	20	3976	11	4231	18	3499	9	0.16	0.48	0.32
LVVK01000020.1	859001	860000	0.0315	0.211	4364	12	3842	36	5532	18	5019	23	4899	15	4769	9	0.16	0.48	0.32
LVVK01000002.1	911001	912000	0.0494	0.265	5853	32	4687	23	5329	18	4230	21	5342	14	4271	9	0.14	0.46	0.32
LVVK01000003.1	642001	643000	0.126	0.418	3127	14	2817	14	3452	15	3131	6	3956	17	2883	9	0.14	0.46	0.32
LVVK01000013.1	2681001	2682000	0.0696	0.316	4482	14	4223	23	5015	25	4510	17	4939	16	3855	9	0.14	0.45	0.32
LVVK01000015.1	192001	193000	0.0664	0.309	4143	16	4139	17	5015	29	4074	15	4823	17	3773	9	0.14	0.47	0.32
LVVK01000018.1	176001	177000	0.0599	0.293	3942	14	3797	21	4724	23	4935	18	4953	19	4410	9	0.14	0.47	0.32
LVVK01000017.1	2595001	2596000	0.126	0.419	3877	20	3497	11	3687	18	3714	13	4163	14	3464	9	0.13	0.44	0.32
LVVK01000022.1	1030001	1031000	0.144	0.446	3439	6	3042	25	3687	14	3423	10	3882	14	3088	9	0.13	0.44	0.32
LVVK01000013.1	322001	323000	0.0899	0.355	5265	36	4730	14	5947	19	5019	26	6197	17	5151	9	0.12	0.43	0.32
LVVK01000005.1	1358001	1359000	0.125	0.418	4678	17	4028	13	5551	31	4927	19	5649	21	4767	9	0.11	0.43	0.32
LVVK01000020.1	246001	247000	0.239	0.559	3295	9	2812	14	3652	18	3629	9	3091	14	3321	9	0.1	0.42	0.32
LVVK01000013.1	1610001	1611000	0.357	0.669	2948	14	2937	9	3286	14	3425	10	3339	13	3135	9	0.08	0.4	0.32
LVVK01000020.1	3351001	3352000	0.498	0.769	3214	13	3007	13	3670	11	3554	13	3813	11	3003	9	0.06	0.37	0.32
LVVK01000028.1	131001	132000	0.488	0.762	3614	10	3373	11	3895	20	3555	9	3841	17	3495	9	0.06	0.38	0.32
LVVK01000015.1	483001	484000	0.528	0.787	3682	8	3142	14	4127	19	3989	15	3856	14	3852	9	0.05	0.37	0.32
LVVK01000019.1	1513001	1514000	0.776	0.916	3910	9	3175	9	4415	16	3605	22	4104	7	4311	9	-0.02	0.3	0.32
LVVK01000016.1	104001	105000	0.594	0.828	3852	10	3574	9	4484	15	4321	18	4347	14	4029	9	-0.04	0.29	0.32
LVVK01000017.1	1811001	1812000	0.586	0.824	4210	11	3776	12	4659	13	4546	17	5194	19	4259	9	-0.04	0.28	0.32
LVVK01000023.1	246001	247000	0.58	0.82	2583	5	2410	8	3332	10	3119	10	3093	11	3110	9	-0.05	0.28	0.32
LVVK01000002.1	294001	295000	2.89e-07	0.000201	3659	48	2572	15	4111	25	3088	10	3929	13	3369	10	0.53	0.85	0.32
LVVK01000023.1	189001	190000	4.4e-05	0.00514	3783	13	3782	22	4449	48	3872	16	4193	10	3313	10	0.37	0.69	0.32
[truncated: 36,340 more rows]

## Sheet: CHG
#CHR	POS_L	POS_R	P-value	Q-value	coverage_T3_1	numCs_T3_1	coverage_T3_2	numCs_T3_2	coverage_T3_3	numCs_T3_3	coverage_T1_1	numCs_T1_1	coverage_T1_2	numCs_T1_2	coverage_T1_3	numCs_T1_3	Meth_Diff(%)	Case_Meth(%)	Control_Meth(%)
LVVK01000002.1	2050001	2051000	0.0857	0.391	51	1	56	1	47	1	41	0	32	0	24	0	1.95	1.95	0
LVVK01000016.1	645001	646000	0.12	0.451	56	1	70	1	53	0	32	0	69	0	47	0	1.12	1.12	0
LVVK01000028.1	156001	157000	0.336	0.687	79	0	137	0	108	1	69	0	77	0	44	0	0.31	0.31	0
LVVK01000031.1	3001	4000	0.0101	0.145	195	2	292	4	232	1	167	0	127	0	139	0	0.97	0.97	0
LVVK01000042.1	1001	2000	0.308	0.664	124	0	137	0	131	1	102	0	93	0	72	0	0.26	0.26	0
LVVK01000053.1	1001	2000	0.00346	0.0847	266	2	272	4	232	1	209	0	228	0	208	0	0.91	0.91	0
LVVK01000056.1	1001	2000	0.0211	0.207	123	2	135	0	106	3	91	0	83	0	80	0	1.37	1.37	0
LVVK01000057.1	1001	2000	0.133	0.472	144	0	208	0	203	2	163	0	143	0	115	0	0.36	0.36	0
LVVK01000063.1	1	1000	0.031	0.25	176	3	212	0	214	1	155	0	180	0	138	0	0.66	0.66	0
LVVK01000032.1	1001	2000	0.0151	0.177	580	6	790	1	662	4	436	0	457	0	409	1	0.46	0.54	0.08
LVVK01000052.1	1	1000	0.0432	0.289	582	0	617	7	488	4	260	0	317	1	244	0	0.53	0.65	0.12
LVVK01000020.1	2942001	2943000	0.0528	0.317	2743	8	2367	6	3212	9	2512	7	2968	3	2432	1	0.14	0.28	0.14
LVVK01000054.1	1	1000	0.884	0.964	305	0	385	2	351	0	218	0	223	0	180	1	0.03	0.19	0.16
LVVK01000016.1	54001	55000	0.000817	0.0403	3080	17	2593	5	3113	16	2617	5	3186	5	2409	3	0.27	0.43	0.16
LVVK01000035.1	135001	136000	0.177	0.53	506	2	618	3	686	3	274	0	537	1	392	1	0.28	0.44	0.17
LVVK01000017.1	1167001	1168000	0.000985	0.0448	3473	11	2577	12	3701	19	3353	7	3564	8	3644	4	0.25	0.43	0.18
LVVK01000008.1	488001	489000	4.2e-06	0.00229	3855	33	3429	8	4406	21	4112	4	4473	14	3858	5	0.35	0.53	0.18
LVVK01000017.1	2757001	2758000	0.000136	0.0162	3855	21	3564	23	3798	8	3815	4	4045	9	3279	7	0.28	0.46	0.18
LVVK01000020.1	1103001	1104000	0.152	0.498	3969	9	2899	10	4019	11	3632	8	3937	4	3839	9	0.09	0.28	0.18
LVVK01000020.1	900001	901000	5.25e-07	0.000671	4642	29	3904	17	5254	29	4782	12	5542	13	4302	3	0.35	0.54	0.19
LVVK01000026.1	618001	619000	0.306	0.662	886	6	824	1	893	2	595	0	803	1	700	3	0.16	0.35	0.19
LVVK01000007.1	271001	272000	0.000983	0.0448	2788	19	2757	12	3210	10	2867	3	3185	9	2520	4	0.28	0.47	0.19
LVVK01000018.1	852001	853000	0.000457	0.0302	3296	24	2825	5	3624	17	3366	5	3547	9	3078	5	0.28	0.47	0.19
LVVK01000015.1	1155001	1156000	9.73e-09	6.22e-05	6022	36	5455	23	5571	40	4777	14	6278	10	4480	6	0.39	0.58	0.19
LVVK01000015.1	48001	49000	0.00306	0.0801	5120	14	4767	20	5745	24	4690	8	4999	11	4488	8	0.18	0.37	0.19
LVVK01000007.1	2273001	2274000	0.0104	0.147	3913	11	3294	14	4598	18	3904	9	4269	3	3862	11	0.17	0.36	0.19
LVVK01000013.1	674001	675000	0.125	0.46	1508	6	1278	6	1548	4	1397	3	1767	5	1388	1	0.17	0.37	0.2
LVVK01000002.1	192001	193000	0.0352	0.264	3097	14	2626	10	3104	9	2475	7	3122	6	2378	3	0.17	0.37	0.2
LVVK01000013.1	4001	5000	0.0132	0.166	1156	6	1144	11	1318	3	1139	1	1237	2	1127	4	0.35	0.55	0.2
LVVK01000018.1	412001	413000	5.56e-06	0.00262	3727	18	3126	17	3508	28	2761	6	3721	9	2858	4	0.4	0.61	0.2
LVVK01000011.1	1458001	1459000	0.0417	0.285	3891	13	2948	10	3522	13	3759	7	3995	11	3554	5	0.14	0.35	0.2
LVVK01000013.1	2826001	2827000	0.0082	0.133	4920	16	4791	18	5318	21	4945	10	5696	15	4502	6	0.16	0.37	0.2
LVVK01000017.1	2506001	2507000	0.00315	0.081	3275	21	2251	6	3600	13	3184	9	3282	4	3112	6	0.24	0.44	0.2
LVVK01000013.1	338001	339000	0.00897	0.137	3155	16	2411	15	3673	7	3293	9	3352	4	3164	7	0.21	0.41	0.2
LVVK01000019.1	296001	297000	0.421	0.749	2891	5	2276	4	3381	13	3419	9	3212	4	3331	7	0.06	0.26	0.2
LVVK01000013.1	2309001	2310000	1.77e-06	0.00142	3038	26	2518	9	3244	22	2603	5	3436	5	3083	8	0.45	0.65	0.2
LVVK01000023.1	1525001	1526000	0.00442	0.0954	4906	16	4786	23	4739	18	3565	8	4423	8	3839	8	0.19	0.39	0.2
LVVK01000002.1	1079001	1080000	6.03e-07	0.0007	4523	35	4190	21	5167	21	4341	7	4888	10	4582	10	0.36	0.55	0.2
LVVK01000013.1	801001	802000	0.000433	0.0294	3791	14	2818	13	4219	25	3286	5	3898	7	3581	10	0.28	0.48	0.2
LVVK01000017.1	2093001	2094000	2.01e-05	0.00549	4120	15	3593	19	4828	30	4698	6	4895	11	4206	11	0.31	0.51	0.2
LVVK01000034.1	1	1000	0.337	0.687	966	2	1169	5	898	4	688	2	632	2	571	0	0.15	0.36	0.21
LVVK01000041.1	1	1000	0.168	0.52	1102	3	1345	9	1191	3	731	2	1005	3	648	0	0.2	0.41	0.21
LVVK01000004.1	687001	688000	0.000138	0.0163	3369	14	3096	21	3665	18	3375	9	3848	10	3320	3	0.31	0.52	0.21
LVVK01000020.1	933001	934000	0.00506	0.103	2411	13	2213	7	2846	16	2397	4	2779	9	2271	3	0.27	0.48	0.21
LVVK01000023.1	1701001	1702000	0.195	0.551	2506	8	2278	5	2488	11	1709	3	2128	6	1856	3	0.12	0.33	0.21
LVVK01000014.1	327001	328000	0.476	0.783	2690	8	2361	7	2914	6	2855	6	2866	6	2405	5	0.05	0.26	0.21
LVVK01000020.1	254001	255000	0.000215	0.0208	3432	18	2908	12	4418	23	4282	8	4277	14	4209	5	0.28	0.49	0.21
LVVK01000013.1	2019001	2020000	0.0511	0.312	3152	8	3093	15	3651	12	3608	13	4069	4	3222	6	0.14	0.35	0.21
LVVK01000007.1	1954001	1955000	0.0163	0.184	3970	13	3398	13	4250	19	3560	12	4004	5	3641	7	0.17	0.39	0.21
LVVK01000015.1	396001	397000	0.00292	0.0782	3291	10	2885	17	3532	17	3236	7	3728	8	3333	7	0.24	0.45	0.21
LVVK01000016.1	255001	256000	0.000889	0.0421	3481	20	3125	14	3782	15	3753	9	3992	7	3199	7	0.26	0.47	0.21
LVVK01000017.1	1951001	1952000	0.000832	0.0406	4437	16	3866	26	4448	16	4069	11	4798	9	3703	7	0.24	0.45	0.21
LVVK01000017.1	2653001	2654000	0.0193	0.2	4180	13	3801	13	4196	18	4209	8	4866	12	4032	7	0.16	0.36	0.21
LVVK01000023.1	1527001	1528000	0.000953	0.0438	4568	25	4394	16	5029	21	4183	11	4910	10	3945	7	0.23	0.44	0.21
LVVK01000017.1	205001	206000	0.000345	0.026	4233	11	3746	24	4413	24	4104	9	4940	10	3568	8	0.26	0.48	0.21
LVVK01000017.1	1233001	1234000	0.111	0.437	3669	8	3212	12	3476	14	3607	8	3975	7	3142	8	0.11	0.33	0.21
LVVK01000022.1	547001	548000	0.0307	0.249	3433	9	2742	17	3479	11	2854	8	3619	4	2899	8	0.17	0.38	0.21
LVVK01000022.1	2250001	2251000	0.00128	0.0517	4370	15	3774	17	5104	26	4758	11	4567	9	3765	8	0.22	0.44	0.21
LVVK01000022.1	1933001	1934000	5.14e-05	0.00969	4057	30	3113	8	3894	21	3484	6	3635	8	3939	9	0.33	0.53	0.21
LVVK01000002.1	286001	287000	0.0103	0.147	2507	5	2359	13	2639	17	2460	7	2705	8	2067	1	0.25	0.47	0.22
LVVK01000002.1	2048001	2049000	0.272	0.631	568	4	734	2	753	3	510	1	456	1	407	1	0.22	0.44	0.22
LVVK01000021.1	736001	737000	0.268	0.627	152	2	103	1	165	0	145	0	186	0	126	1	0.5	0.71	0.22
LVVK01000013.1	145001	146000	0.0933	0.406	1640	2	1486	6	1838	12	1734	2	2052	7	1646	3	0.18	0.4	0.22
LVVK01000019.1	899001	900000	0.0116	0.156	3149	11	2746	16	3358	13	2958	9	3421	9	3034	3	0.21	0.43	0.22
LVVK01000005.1	469001	470000	0.00847	0.135	3649	15	3174	15	3853	16	3449	8	3645	11	3157	4	0.21	0.43	0.22
LVVK01000006.1	907001	908000	0.000712	0.0373	2987	17	2559	15	3180	14	2756	10	3442	6	2826	4	0.31	0.53	0.22
LVVK01000017.1	3154001	3155000	0.00156	0.0573	3078	12	2535	13	3432	20	3091	7	3336	10	3009	4	0.27	0.5	0.22
LVVK01000019.1	791001	792000	0.000295	0.024	3413	27	3003	12	3838	14	3820	9	3709	12	3726	4	0.29	0.52	0.22
LVVK01000011.1	1388001	1389000	0.000975	0.0445	3301	13	2364	12	3269	20	3701	6	3489	12	3154	5	0.28	0.5	0.22
LVVK01000015.1	1440001	1441000	0.0003	0.024	3141	18	2736	18	3269	15	2735	3	3205	11	2585	5	0.33	0.56	0.22
LVVK01000017.1	835001	836000	0.0074	0.125	2932	8	2681	11	3121	20	3359	12	3355	5	3176	5	0.22	0.45	0.22
LVVK01000017.1	1562001	1563000	0.00164	0.0589	2479	13	2334	15	2777	12	2615	7	2642	6	2785	5	0.3	0.53	0.22
LVVK01000019.1	1594001	1595000	0.000209	0.0206	2972	19	2875	22	3026	8	3103	12	3369	4	3085	5	0.33	0.55	0.22
LVVK01000007.1	2112001	2113000	0.0044	0.095	3993	26	3485	12	4520	14	3801	9	4227	12	3988	6	0.21	0.43	0.22
LVVK01000009.1	196001	197000	0.000145	0.0168	2781	14	2744	15	3829	22	3202	10	3912	7	3396	6	0.33	0.55	0.22
LVVK01000011.1	427001	428000	0.000194	0.0197	4007	33	2974	9	3679	14	3600	11	3861	9	4113	6	0.3	0.53	0.22
LVVK01000011.1	1112001	1113000	0.000254	0.0223	3874	20	3607	22	4158	17	3354	10	4784	10	3564	6	0.28	0.51	0.22
LVVK01000013.1	2563001	2564000	0.0366	0.268	4231	15	3801	17	4569	14	3498	9	4282	10	3606	6	0.15	0.37	0.22
LVVK01000017.1	3169001	3170000	0.0314	0.252	3296	11	3072	13	3659	15	3525	9	3882	9	3274	6	0.16	0.39	0.22
LVVK01000023.1	398001	399000	0.00853	0.135	4673	19	4540	21	4804	17	2977	10	4226	7	3360	6	0.19	0.41	0.22
LVVK01000002.1	444001	445000	0.0412	0.284	4771	8	3994	20	5321	21	4676	14	5034	10	4433	7	0.13	0.35	0.22
LVVK01000002.1	1564001	1565000	0.0339	0.26	3222	9	3000	8	3741	21	3094	3	3879	12	3094	7	0.16	0.38	0.22
LVVK01000007.1	1000001	1001000	0.000273	0.0227	3351	18	2899	14	3677	20	3414	11	4397	6	3037	7	0.3	0.52	0.22
LVVK01000007.1	2664001	2665000	2.5e-05	0.0064	3338	16	3293	21	3883	23	3761	7	3768	9	3157	7	0.36	0.57	0.22
LVVK01000023.1	638001	639000	0.0249	0.225	2761	13	2651	10	3412	13	3168	7	3048	6	2817	7	0.19	0.41	0.22
LVVK01000030.1	104001	105000	0.00141	0.0544	3579	22	3498	13	3973	17	3382	6	4135	10	3012	7	0.25	0.47	0.22
LVVK01000013.1	995001	996000	5.61e-05	0.01	3658	23	3369	15	3743	21	3634	9	4217	9	3893	8	0.33	0.55	0.22
LVVK01000002.1	439001	440000	0.000655	0.0355	3045	17	2613	16	3294	13	3334	6	3484	7	3200	9	0.29	0.51	0.22
LVVK01000003.1	44001	45000	0.0412	0.284	4042	18	3488	14	3888	9	4038	10	4049	7	3900	9	0.14	0.36	0.22
LVVK01000005.1	1204001	1205000	0.047	0.301	3778	15	3580	13	3864	14	2715	5	3819	7	2881	9	0.15	0.37	0.22
LVVK01000009.1	32001	33000	0.0653	0.346	3069	11	2985	12	3480	12	2686	6	3142	4	2825	9	0.15	0.37	0.22
LVVK01000013.1	2532001	2533000	0.000574	0.0334	4395	14	4071	29	4291	18	3575	8	4691	10	3860	9	0.26	0.48	0.22
LVVK01000017.1	1181001	1182000	3.49e-05	0.00763	3928	20	2925	16	3492	22	3881	9	4383	8	3533	9	0.34	0.56	0.22
LVVK01000019.1	798001	799000	0.0163	0.184	3206	15	2889	10	3527	15	2569	5	3807	6	2735	9	0.2	0.42	0.22
LVVK01000023.1	2260001	2261000	0.000157	0.0174	4008	31	3449	15	4562	16	3672	9	4124	8	3910	9	0.29	0.52	0.22
LVVK01000019.1	684001	685000	0.00922	0.139	2887	5	3070	18	3638	17	3683	9	4230	6	3596	10	0.2	0.42	0.22
LVVK01000020.1	1414001	1415000	5.99e-06	0.00274	6024	26	5397	27	6007	38	4914	12	5810	12	5020	11	0.3	0.52	0.22
LVVK01000020.1	1943001	1944000	0.00323	0.0819	4360	12	3941	15	4674	28	4281	10	4573	8	4352	11	0.2	0.42	0.22
LVVK01000003.1	691001	692000	2.81e-06	0.00183	4382	25	3412	15	4600	32	4232	7	4558	10	4451	12	0.36	0.58	0.22
LVVK01000003.1	1750001	1751000	0.000178	0.0187	3464	21	3314	18	4120	17	4020	10	4221	5	4000	12	0.29	0.51	0.22
LVVK01000018.1	112001	113000	6.64e-05	0.0109	4126	23	3920	15	4685	28	4275	11	5168	5	4341	15	0.29	0.52	0.22
LVVK01000003.1	265001	266000	0.134	0.473	2033	6	2253	7	2407	12	2086	5	2280	7	2130	3	0.14	0.37	0.23
LVVK01000007.1	3153001	3154000	0.0057	0.11	3772	20	3036	17	3867	11	3536	14	3913	8	3339	3	0.22	0.45	0.23
LVVK01000016.1	150001	151000	0.00331	0.0829	2653	12	2403	9	3114	20	2493	6	3139	10	2664	3	0.27	0.5	0.23
LVVK01000020.1	1126001	1127000	0.00135	0.0531	2959	10	2423	12	3137	23	2555	8	2897	7	2523	3	0.3	0.53	0.23
LVVK01000007.1	784001	785000	0.00291	0.0781	2765	14	2333	15	3299	12	3043	14	3125	3	3157	4	0.26	0.49	0.23
LVVK01000015.1	256001	257000	0.121	0.453	4000	12	3135	6	4643	21	4051	11	4776	14	3939	4	0.1	0.33	0.23
LVVK01000004.1	749001	750000	0.000664	0.0355	3607	18	3002	19	3901	16	3490	10	4141	10	3351	5	0.28	0.5	0.23
LVVK01000016.1	133001	134000	0.000245	0.0219	3353	17	2944	16	3939	22	3374	12	3678	7	3480	5	0.31	0.54	0.23
LVVK01000023.1	1658001	1659000	0.0126	0.162	3118	16	2740	11	3473	14	3121	7	3594	10	2806	5	0.21	0.44	0.23
LVVK01000003.1	1677001	1678000	0.0757	0.371	4267	9	3610	20	4563	15	4135	13	4522	10	3818	6	0.12	0.35	0.23
LVVK01000005.1	1215001	1216000	0.00457	0.0971	2247	15	1789	9	2337	10	2249	6	2414	4	2194	6	0.3	0.53	0.23
LVVK01000005.1	1722001	1723000	0.0452	0.296	3269	9	2732	11	3904	18	3201	6	3779	10	2725	6	0.16	0.38	0.23
LVVK01000011.1	104001	105000	0.294	0.652	3096	6	2953	6	3918	19	3518	8	3773	11	3353	6	0.08	0.31	0.23
LVVK01000015.1	532001	533000	0.000506	0.0315	3351	17	3158	21	3710	16	3543	8	3744	10	3002	6	0.3	0.53	0.23
LVVK01000020.1	363001	364000	0.029	0.242	3161	9	2946	19	3501	11	3207	7	3516	10	3226	6	0.17	0.41	0.23
LVVK01000020.1	795001	796000	0.00258	0.0732	3294	14	3233	13	3953	22	3780	12	4808	10	3436	6	0.23	0.47	0.23
LVVK01000023.1	1000001	1001000	0.000328	0.0253	3004	22	2840	15	3160	14	2738	7	3339	7	2592	6	0.34	0.57	0.23
LVVK01000023.1	2312001	2313000	0.00158	0.0576	3710	13	3211	16	4198	24	4030	13	4599	9	3408	6	0.24	0.48	0.23
LVVK01000002.1	1119001	1120000	0.0912	0.402	3252	11	2758	14	3562	9	3555	8	3640	9	3357	7	0.13	0.36	0.23
LVVK01000002.1	1695001	1696000	0.0233	0.218	6025	19	5562	22	5928	23	3954	9	5747	15	4064	7	0.14	0.37	0.23
LVVK01000008.1	141001	142000	0.00195	0.0635	3685	18	3784	12	4110	25	3511	6	3830	12	3470	7	0.24	0.47	0.23
LVVK01000013.1	1392001	1393000	0.00125	0.051	3191	13	3234	13	3757	25	3218	6	3970	12	3499	7	0.27	0.5	0.23
LVVK01000020.1	2847001	2848000	0.0453	0.296	4772	14	4423	20	4832	16	3935	13	5109	10	4218	7	0.13	0.36	0.23
LVVK01000023.1	635001	636000	0.124	0.458	2783	10	2317	9	3249	11	2781	7	3086	6	2762	7	0.13	0.36	0.23
LVVK01000003.1	228001	229000	0.00178	0.0611	4290	25	4069	21	4406	12	4087	8	4844	13	3780	8	0.23	0.45	0.23
LVVK01000003.1	426001	427000	0.0005	0.0314	4517	22	4027	21	4270	22	3638	9	4126	9	3314	8	0.27	0.51	0.23
LVVK01000005.1	351001	352000	0.001	0.045	3472	15	3365	25	4221	14	4158	10	4123	9	3430	8	0.26	0.49	0.23
LVVK01000005.1	1584001	1585000	0.0317	0.253	4043	16	3735	16	4669	15	4211	13	4663	9	4154	8	0.15	0.38	0.23
LVVK01000011.1	819001	820000	0.00229	0.0687	3256	8	3030	17	4130	23	3985	9	3877	11	4482	8	0.23	0.46	0.23
LVVK01000013.1	1334001	1335000	1.02e-07	0.000217	4565	29	3883	22	4852	36	4598	10	5143	15	4302	8	0.42	0.65	0.23
LVVK01000018.1	415001	416000	9.77e-08	0.000217	3617	27	3190	28	4084	22	3770	13	4260	6	3564	8	0.47	0.71	0.23
LVVK01000020.1	2346001	2347000	0.00154	0.0571	4762	18	4262	17	5361	29	4645	16	5204	10	4851	8	0.21	0.44	0.23
LVVK01000007.1	3128001	3129000	0.00288	0.078	3188	16	3165	10	3743	22	3450	10	4067	6	3217	9	0.24	0.48	0.23
LVVK01000011.1	703001	704000	0.000769	0.039	3812	12	3064	13	3903	28	4265	11	4343	9	3951	9	0.26	0.49	0.23
LVVK01000011.1	1211001	1212000	0.41	0.743	2989	11	2331	5	3351	9	2776	1	3735	11	2774	9	0.06	0.29	0.23
LVVK01000015.1	365001	366000	0.121	0.453	3544	16	3362	9	3720	12	3409	6	3698	10	3569	9	0.11	0.35	0.23
LVVK01000002.1	616001	617000	0.065	0.346	4483	19	3954	15	4716	12	4143	9	4732	10	3890	10	0.12	0.35	0.23
LVVK01000003.1	2010001	2011000	0.0186	0.196	3912	11	3967	12	5032	27	4668	11	5150	11	4148	10	0.16	0.39	0.23
LVVK01000017.1	1860001	1861000	0.000299	0.024	3387	22	3033	20	3693	11	3707	8	4143	8	3585	10	0.3	0.52	0.23
LVVK01000019.1	1707001	1708000	0.000192	0.0196	3501	13	3134	24	3622	20	3197	5	3759	8	2979	10	0.32	0.56	0.23
LVVK01000020.1	841001	842000	0.00302	0.0796	3074	16	2994	13	3469	17	3108	5	3198	6	2926	10	0.25	0.48	0.23
LVVK01000020.1	2886001	2887000	0.0749	0.369	3838	11	2948	8	4138	20	4325	10	4098	9	4103	10	0.13	0.36	0.23
LVVK01000011.1	1338001	1339000	0.021	0.207	3853	15	3348	18	3904	12	3473	6	3740	9	3987	11	0.17	0.41	0.23
LVVK01000019.1	678001	679000	0.0305	0.248	4095	13	3922	19	4840	17	4380	9	5055	12	4201	11	0.15	0.38	0.23
LVVK01000017.1	2710001	2711000	0.0546	0.321	5229	15	4745	22	6157	19	4888	8	5248	15	5033	12	0.12	0.35	0.23
LVVK01000002.1	1352001	1353000	0.00457	0.0971	3498	15	3265	18	4020	15	4045	5	4009	9	3752	13	0.22	0.45	0.23
LVVK01000013.1	1066001	1067000	0.0261	0.23	3230	17	2811	10	4034	13	3351	5	3896	6	3374	13	0.17	0.4	0.23
LVVK01000026.1	106001	107000	0.0251	0.226	4541	9	3866	21	4870	21	4495	13	4974	6	4227	13	0.15	0.38	0.23
LVVK01000023.1	1256001	1257000	0.00689	0.121	4478	18	3295	12	4108	21	4347	10	4274	4	3869	15	0.2	0.43	0.23
LVVK01000003.1	432001	433000	0.841	0.951	1785	2	1880	7	2639	5	1772	6	2306	6	1767	2	-0.02	0.22	0.24
LVVK01000023.1	2205001	2206000	0.0241	0.221	2759	13	2641	10	2912	16	1884	4	2477	9	1801	2	0.23	0.47	0.24
LVVK01000002.1	143001	144000	0.0151	0.177	4153	19	3213	8	4804	23	4197	18	3937	8	4174	3	0.18	0.41	0.24
LVVK01000017.1	2534001	2535000	0.162	0.512	3349	10	3263	12	3675	13	3820	14	3509	8	3231	3	0.1	0.34	0.24
LVVK01000013.1	2798001	2799000	0.000824	0.0405	2770	21	2770	9	3736	19	3558	11	3867	10	3060	4	0.29	0.53	0.24
LVVK01000018.1	612001	613000	0.0253	0.227	3597	22	2717	7	3810	14	2854	7	3656	10	2308	4	0.19	0.42	0.24
LVVK01000021.1	467001	468000	0.164	0.514	4027	5	3659	13	4388	23	3634	11	4537	13	3388	4	0.1	0.34	0.24
LVVK01000023.1	305001	306000	0.0527	0.317	1815	5	1558	6	1897	13	1991	4	2175	6	1650	4	0.21	0.46	0.24
LVVK01000026.1	173001	174000	0.035	0.264	2949	14	3025	11	3320	13	3132	12	4022	8	2928	4	0.17	0.41	0.24
LVVK01000008.1	327001	328000	0.0632	0.342	2976	4	2548	18	3468	14	2966	4	3185	13	2859	5	0.16	0.4	0.24
LVVK01000013.1	2082001	2083000	0.00138	0.0536	3927	17	3817	17	4504	24	4646	11	4578	15	3860	5	0.24	0.47	0.24
LVVK01000016.1	394001	395000	0.00562	0.109	3028	21	2298	5	2858	14	3099	15	3123	3	3327	5	0.25	0.49	0.24
LVVK01000022.1	39001	40000	0.0255	0.227	3672	9	3126	20	3857	14	3807	13	4368	10	3668	5	0.17	0.4	0.24
LVVK01000022.1	262001	263000	1.02e-05	0.0038	2708	22	2437	20	3201	14	3092	5	3400	14	3451	5	0.43	0.67	0.24
LVVK01000023.1	182001	183000	0.00165	0.0591	3973	18	3497	13	4243	25	4159	11	4367	14	4017	5	0.24	0.48	0.24
LVVK01000003.1	206001	207000	0.052	0.316	3523	15	3082	15	3740	10	3872	13	3835	7	3189	6	0.15	0.39	0.24
LVVK01000006.1	251001	252000	0.72	0.904	3630	12	2907	7	4031	9	3696	5	4027	16	3500	6	0.02	0.26	0.24
LVVK01000018.1	636001	637000	0.0107	0.149	4230	18	3808	10	5092	27	4196	12	5090	16	4747	6	0.18	0.42	0.24
LVVK01000020.1	236001	237000	0.00182	0.0616	3623	19	3071	7	4748	29	3621	11	4344	11	3791	6	0.24	0.48	0.24
LVVK01000021.1	560001	561000	0.0116	0.156	3287	13	3069	15	3657	16	3232	8	3906	11	3417	6	0.2	0.44	0.24
LVVK01000022.1	1399001	1400000	0.605	0.852	3168	10	2301	2	3281	12	3396	8	3236	9	3119	6	0.04	0.27	0.24
LVVK01000022.1	1915001	1916000	5.16e-05	0.00969	3478	14	3185	29	3641	19	2983	8	3605	10	3427	6	0.36	0.6	0.24
LVVK01000002.1	503001	504000	0.000371	0.027	4012	13	3206	24	4590	24	3398	10	4299	11	4144	7	0.28	0.52	0.24
LVVK01000013.1	2548001	2549000	0.111	0.437	3977	16	3211	12	4141	13	3766	8	4256	12	3003	7	0.12	0.36	0.24
LVVK01000015.1	1462001	1463000	0.0236	0.219	3634	20	2994	15	4035	10	3353	10	3585	8	3354	7	0.18	0.42	0.24
LVVK01000019.1	30001	31000	8.94e-06	0.0035	2819	14	2679	24	3524	20	3862	7	3955	14	3800	7	0.4	0.64	0.24
LVVK01000019.1	1276001	1277000	0.0116	0.156	2737	14	2405	9	3192	16	2349	4	3249	8	2446	7	0.23	0.47	0.24
LVVK01000019.1	1451001	1452000	0.0495	0.308	3682	10	3019	17	3859	14	3538	6	3834	13	3506	7	0.15	0.39	0.24
LVVK01000020.1	252001	253000	0.000333	0.0254	3195	20	3233	13	4051	24	3417	9	3766	9	3296	7	0.31	0.54	0.24
LVVK01000020.1	2616001	2617000	0.327	0.679	4322	15	3994	8	4690	16	3847	10	4690	13	4142	7	0.06	0.3	0.24
LVVK01000021.1	498001	499000	0.0127	0.163	2863	12	2161	12	2991	13	2714	10	3308	4	2821	7	0.22	0.46	0.24
LVVK01000030.1	226001	227000	0.00619	0.114	3945	16	3240	18	3911	16	3447	11	4012	8	3525	7	0.21	0.45	0.24
LVVK01000003.1	1199001	1200000	0.000318	0.0248	3269	10	3043	18	3436	27	3022	11	3516	5	3340	8	0.32	0.56	0.24
LVVK01000005.1	1582001	1583000	0.000122	0.0151	3901	9	3636	23	4671	34	4526	13	4570	12	4376	8	0.3	0.54	0.24
LVVK01000009.1	439001	440000	0.0509	0.312	4522	16	3361	11	5081	21	4473	13	4835	11	4112	8	0.13	0.37	0.24
LVVK01000013.1	1762001	1763000	0.0126	0.162	3288	13	2996	19	3564	13	2882	9	3499	5	2652	8	0.21	0.46	0.24
LVVK01000017.1	3275001	3276000	0.0637	0.343	4597	11	3694	16	4718	21	4223	12	4939	12	4013	8	0.13	0.37	0.24
LVVK01000018.1	99001	100000	0.0488	0.306	3928	8	3478	21	4090	16	3083	8	4458	9	2799	8	0.15	0.39	0.24
LVVK01000018.1	935001	936000	1.97e-05	0.00546	3622	19	3784	25	4754	26	4943	13	5197	13	3808	8	0.33	0.58	0.24
LVVK01000020.1	1950001	1951000	0.00386	0.089	4161	16	4111	14	4985	29	4982	13	5001	14	4405	8	0.2	0.45	0.24
LVVK01000020.1	3282001	3283000	1.43e-06	0.0013	4590	23	3922	32	5182	29	4001	7	5388	17	4038	8	0.38	0.61	0.24
LVVK01000020.1	3505001	3506000	0.00409	0.0909	3525	13	3256	18	4566	21	4023	14	4759	9	4025	8	0.22	0.46	0.24
LVVK01000021.1	322001	323000	0.0039	0.0893	3893	18	3182	11	4233	24	3731	14	4258	6	3524	8	0.23	0.47	0.24
LVVK01000022.1	809001	810000	0.0119	0.158	3068	15	2771	17	3145	9	2927	6	3304	7	2636	8	0.22	0.46	0.24
LVVK01000006.1	1024001	1025000	0.000466	0.0302	4973	20	3968	22	4883	24	4675	13	5725	14	4875	9	0.24	0.48	0.24
LVVK01000009.1	441001	442000	0.0243	0.222	4048	21	3664	14	4989	15	3901	12	5081	10	4087	9	0.16	0.39	0.24
LVVK01000013.1	354001	355000	0.01	0.145	3851	19	3351	14	4030	16	3807	8	3857	10	3646	9	0.2	0.44	0.24
LVVK01000017.1	817001	818000	0.0414	0.284	3946	28	3501	10	4850	9	3935	9	4954	15	4766	9	0.14	0.38	0.24
LVVK01000017.1	1303001	1304000	0.0378	0.273	2845	4	2640	19	3188	13	3031	6	3247	7	2929	9	0.18	0.42	0.24
LVVK01000022.1	2260001	2261000	0.26	0.62	3583	13	3529	8	4579	16	3855	8	4006	11	3847	9	0.08	0.32	0.24
LVVK01000023.1	215001	216000	0.00826	0.133	3145	13	2735	13	3816	18	3621	9	4012	9	3578	9	0.21	0.45	0.24
LVVK01000005.1	311001	312000	0.837	0.949	4190	13	3795	4	4190	14	4054	10	4380	9	3578	10	0.01	0.25	0.24
LVVK01000005.1	648001	649000	0.111	0.438	4277	19	3519	17	4415	7	4381	13	4976	10	4159	10	0.11	0.35	0.24
LVVK01000005.1	1541001	1542000	0.00242	0.0706	3964	13	3764	27	4561	17	3754	10	4429	9	4054	10	0.23	0.46	0.24
LVVK01000015.1	1156001	1157000	0.00574	0.11	3877	16	3526	22	4445	15	3628	11	4255	6	3503	10	0.21	0.45	0.24
LVVK01000017.1	996001	997000	0.00743	0.125	5091	20	4451	10	5435	32	4879	18	5470	9	5078	10	0.17	0.41	0.24
LVVK01000020.1	535001	536000	0.0129	0.164	4036	17	3503	15	5039	20	4359	7	4900	15	4146	10	0.17	0.41	0.24
LVVK01000022.1	1891001	1892000	0.00181	0.0615	3203	17	2720	18	3473	13	3498	8	3989	8	3169	10	0.27	0.51	0.24
LVVK01000003.1	1793001	1794000	0.000687	0.0364	2682	14	2560	22	3144	10	3371	8	3585	5	3056	11	0.31	0.55	0.24
LVVK01000007.1	1195001	1196000	0.0553	0.324	2597	12	2318	7	2699	12	2930	3	3227	8	3009	11	0.17	0.41	0.24
LVVK01000007.1	1807001	1808000	0.0011	0.0472	3617	21	3164	16	4188	18	3731	10	4342	8	3895	11	0.26	0.5	0.24
LVVK01000013.1	966001	967000	0.118	0.449	3015	5	3094	18	3893	13	3474	8	3840	8	3817	11	0.12	0.36	0.24
LVVK01000013.1	2334001	2335000	4.28e-06	0.00229	3575	22	2929	22	4128	24	3976	12	3984	6	3997	11	0.4	0.64	0.24
LVVK01000020.1	630001	631000	0.000632	0.0348	3893	20	3308	18	4755	23	3901	9	4010	9	4047	11	0.27	0.51	0.24
LVVK01000022.1	1778001	1779000	0.000286	0.0236	4081	21	3490	12	5013	30	5486	12	5086	13	4490	11	0.26	0.5	0.24
LVVK01000026.1	215001	216000	0.00757	0.127	4581	20	4348	16	5344	23	5243	12	5034	12	4530	11	0.18	0.41	0.24
LVVK01000030.1	114001	115000	0.126	0.461	5112	12	4803	18	5174	21	5205	15	5706	13	5037	11	0.09	0.34	0.24
LVVK01000017.1	387001	388000	0.0148	0.176	4748	25	4357	15	5169	18	4750	8	5149	14	4128	12	0.16	0.41	0.24
LVVK01000020.1	3215001	3216000	0.044	0.293	3383	14	2963	12	3311	12	3353	7	3903	6	3339	12	0.16	0.39	0.24
LVVK01000005.1	1195001	1196000	0.144	0.488	4290	11	3460	11	4382	19	3657	4	4628	11	3907	14	0.1	0.34	0.24
LVVK01000009.1	508001	509000	0.00907	0.138	3994	20	3837	17	4708	17	4527	7	4717	11	3906	14	0.19	0.43	0.24
LVVK01000013.1	704001	705000	0.0276	0.236	3301	13	2986	14	4126	16	3727	6	3817	8	3945	14	0.17	0.41	0.24
LVVK01000008.1	628001	629000	2.97e-05	0.0069	3066	30	2654	18	3786	10	3313	4	3978	7	3635	15	0.37	0.61	0.24
LVVK01000007.1	2945001	2946000	0.275	0.634	4537	13	3416	10	4842	17	4218	9	5423	9	4764	17	0.07	0.31	0.24
LVVK01000020.1	3009001	3010000	0.143	0.486	2527	8	2476	9	3075	14	2887	11	2966	8	2391	2	0.13	0.38	0.25
LVVK01000017.1	2141001	2142000	0.166	0.517	3384	13	2944	10	3653	12	3456	12	3800	11	3327	3	0.1	0.35	0.25
LVVK01000007.1	2450001	2451000	0.444	0.764	3592	10	3462	14	4214	10	3975	12	4159	13	3522	4	0.05	0.3	0.25
LVVK01000008.1	841001	842000	0.127	0.463	3144	8	2806	15	3736	13	3553	13	3983	11	3498	4	0.12	0.37	0.25
LVVK01000013.1	1707001	1708000	0.0409	0.283	2655	10	2426	11	3359	15	2706	6	3391	13	3132	4	0.18	0.43	0.25
LVVK01000019.1	255001	256000	0.111	0.437	3551	18	3401	6	3858	17	3108	9	3819	12	2894	4	0.12	0.38	0.25
LVVK01000020.1	286001	287000	0.217	0.577	2031	5	1819	10	2068	7	1738	7	2480	4	1855	4	0.12	0.37	0.25
LVVK01000020.1	3361001	3362000	0.000161	0.0176	3668	13	3148	18	3809	28	4140	15	4319	11	3783	4	0.31	0.56	0.25
LVVK01000002.1	830001	831000	0.0595	0.333	3394	12	2965	12	3862	16	3852	12	3946	11	3528	5	0.14	0.39	0.25
LVVK01000003.1	1480001	1481000	0.197	0.555	3714	16	3146	8	4353	14	3475	18	4065	4	3455	5	0.09	0.34	0.25
LVVK01000005.1	1252001	1253000	0.00587	0.111	3507	13	3406	10	4290	30	3361	12	4370	12	3674	5	0.22	0.47	0.25
LVVK01000005.1	1862001	1863000	0.002	0.0642	3038	16	2463	12	3548	19	3582	5	3687	16	3176	5	0.27	0.52	0.25
LVVK01000007.1	907001	908000	0.0514	0.313	3329	10	2818	18	3455	11	2991	13	3609	7	3466	5	0.16	0.41	0.25
LVVK01000007.1	2159001	2160000	0.707	0.899	3510	9	3062	7	3744	13	3459	14	4195	9	3349	5	0.03	0.28	0.25
LVVK01000010.1	127001	128000	0.342	0.691	3488	9	3352	12	4007	14	3282	11	3582	9	3056	5	0.07	0.32	0.25
LVVK01000013.1	2573001	2574000	4.88e-05	0.00935	3480	20	3809	29	4032	19	3595	10	4429	14	3382	5	0.35	0.6	0.25
LVVK01000017.1	1928001	1929000	0.34	0.69	2480	7	1738	8	2636	8	1795	5	2555	6	2138	5	0.09	0.34	0.25
LVVK01000019.1	1331001	1332000	0.00116	0.0488	2695	13	2282	22	3297	12	2779	7	3139	10	2765	5	0.31	0.57	0.25
LVVK01000022.1	327001	328000	0.00067	0.0357	5179	15	4055	34	5050	22	4080	16	5180	12	4000	5	0.25	0.5	0.25
LVVK01000023.1	341001	342000	0.146	0.49	3163	11	2735	11	3077	12	2452	6	3134	9	2317	5	0.13	0.38	0.25
LVVK01000023.1	2272001	2273000	0.522	0.809	2886	7	2642	13	3026	6	3022	10	3141	7	2543	5	0.05	0.3	0.25
LVVK01000028.1	72001	73000	0.0452	0.296	4139	16	3717	14	4676	20	4012	13	4084	12	3755	5	0.15	0.4	0.25
LVVK01000008.1	496001	497000	0.755	0.918	3047	9	3102	12	3228	5	2636	9	2815	4	2075	6	0.02	0.28	0.25
LVVK01000013.1	1304001	1305000	0.142	0.485	2938	7	2501	8	3283	17	2932	8	3175	8	2863	6	0.12	0.37	0.25
LVVK01000015.1	174001	175000	0.0267	0.232	3586	15	2692	18	4277	12	3810	14	4104	9	3527	6	0.17	0.43	0.25
LVVK01000016.1	87001	88000	0.0636	0.343	2955	12	2772	14	3348	11	3225	12	3378	6	2904	6	0.16	0.41	0.25
LVVK01000017.1	505001	506000	0.00142	0.0546	3893	19	3714	10	4782	31	4172	15	5250	12	3945	6	0.24	0.48	0.25
LVVK01000017.1	2089001	2090000	0.0211	0.207	3585	11	3152	14	3980	21	3577	9	4199	12	3110	6	0.18	0.43	0.25
LVVK01000017.1	2411001	2412000	0.00525	0.105	2750	19	2511	8	3570	17	3373	9	3458	9	2771	6	0.25	0.5	0.25
LVVK01000019.1	1268001	1269000	3.28e-07	0.000449	3366	36	2937	17	3438	19	3425	12	3728	8	3326	6	0.49	0.74	0.25
LVVK01000019.1	2361001	2362000	0.187	0.541	3277	8	2790	11	3576	15	3181	9	3624	9	2843	6	0.1	0.35	0.25
LVVK01000020.1	1750001	1751000	0.000193	0.0197	4383	14	3467	28	4191	24	3882	10	4702	16	4088	6	0.3	0.55	0.25
LVVK01000023.1	460001	461000	0.0207	0.205	3063	19	3245	12	3978	14	3496	12	4239	10	3332	6	0.18	0.44	0.25
LVVK01000002.1	646001	647000	0.0145	0.174	4702	17	4513	20	5046	23	4038	10	5383	18	4433	7	0.17	0.42	0.25
LVVK01000002.1	1657001	1658000	0.135	0.475	2652	13	2674	5	3303	14	2720	10	3197	5	3014	7	0.12	0.37	0.25
LVVK01000003.1	1226001	1227000	0.468	0.778	3684	12	3192	8	4618	15	3927	12	4431	12	3811	7	0.05	0.3	0.25
LVVK01000004.1	621001	622000	0.000879	0.0418	3866	11	3860	28	4850	23	4353	18	5312	9	4106	7	0.25	0.49	0.25
LVVK01000008.1	682001	683000	0.00128	0.0515	3183	8	2943	13	3601	31	3066	8	3723	10	3177	7	0.28	0.53	0.25
LVVK01000009.1	593001	594000	0.794	0.933	3316	7	2921	9	3340	10	3196	10	3663	7	2659	7	0.02	0.27	0.25
LVVK01000013.1	371001	372000	0.0108	0.151	2589	21	2400	9	2868	10	1684	5	3135	6	2277	7	0.26	0.51	0.25
LVVK01000013.1	744001	745000	0.12	0.45	3724	14	3753	10	4388	19	4151	13	4805	13	4066	7	0.11	0.36	0.25
LVVK01000013.1	1233001	1234000	0.0155	0.18	4212	10	3406	25	4363	16	4339	13	4962	15	4592	7	0.17	0.43	0.25
LVVK01000013.1	1538001	1539000	0.0434	0.29	3844	12	3526	14	4170	20	3622	15	4661	8	3730	7	0.15	0.4	0.25
LVVK01000013.1	1607001	1608000	0.15	0.495	3487	14	3249	14	4293	11	4095	16	4029	7	3878	7	0.1	0.35	0.25
LVVK01000013.1	1858001	1859000	0.000523	0.0319	3199	12	2603	17	3673	23	3541	13	3627	7	3749	7	0.3	0.55	0.25
LVVK01000016.1	318001	319000	0.0577	0.329	3564	11	2861	14	4271	17	3935	16	4071	7	3966	7	0.14	0.39	0.25
LVVK01000017.1	966001	967000	0.00271	0.0754	3948	28	3586	18	4017	11	3098	7	3564	11	3462	7	0.25	0.49	0.25
LVVK01000020.1	1133001	1134000	0.00657	0.117	3386	25	3376	9	3880	15	3996	13	3889	8	3527	7	0.22	0.46	0.25
LVVK01000020.1	1267001	1268000	0.0296	0.245	4443	22	3767	8	4363	22	3282	13	4408	7	3116	7	0.16	0.41	0.25
LVVK01000022.1	580001	581000	0.102	0.421	4970	16	3989	12	4601	21	4334	14	4710	12	4108	7	0.11	0.36	0.25
LVVK01000023.1	1209001	1210000	0.0667	0.35	3654	17	3531	15	4633	13	3750	12	4732	11	3593	7	0.13	0.38	0.25
LVVK01000023.1	2139001	2140000	0.000103	0.0139	3411	21	2809	13	3864	26	3468	12	3785	9	3795	7	0.34	0.6	0.25
LVVK01000026.1	191001	192000	0.00444	0.0957	3079	22	2996	13	3895	14	3465	7	3523	11	3039	7	0.24	0.49	0.25
LVVK01000004.1	748001	749000	0.00514	0.104	3995	17	3675	20	4630	19	4146	6	4815	17	3591	8	0.21	0.46	0.25
LVVK01000007.1	732001	733000	0.000933	0.0434	3554	26	3190	17	3563	12	3492	11	4149	9	3405	8	0.28	0.53	0.25
LVVK01000007.1	2346001	2347000	0.00231	0.0689	4655	26	5010	21	4752	20	3977	9	5608	16	3731	8	0.22	0.46	0.25
LVVK01000008.1	566001	567000	0.55	0.824	3297	8	3017	9	4128	14	3952	14	4011	8	3811	8	0.04	0.3	0.25
LVVK01000011.1	338001	339000	0.00422	0.0927	3812	17	3395	14	4207	24	3798	13	3971	7	3310	8	0.23	0.48	0.25
LVVK01000011.1	612001	613000	0.0269	0.233	4025	15	3852	20	3968	15	3120	8	3769	8	2814	8	0.17	0.42	0.25
LVVK01000013.1	925001	926000	0.00293	0.0784	3275	14	2961	18	3836	18	3223	7	3976	11	3332	8	0.25	0.5	0.25
LVVK01000018.1	769001	770000	0.423	0.751	3821	15	3427	12	4742	10	4112	8	4555	16	3910	8	0.05	0.31	0.25
LVVK01000019.1	168001	169000	0.0536	0.319	3584	17	3399	11	3940	15	3568	10	3731	8	3286	8	0.15	0.39	0.25
LVVK01000019.1	2157001	2158000	0.00903	0.138	4909	24	4410	20	4945	18	3756	5	4991	17	3388	8	0.19	0.43	0.25
LVVK01000020.1	1807001	1808000	0.101	0.42	2946	9	2491	10	3090	14	3091	7	3055	8	3088	8	0.14	0.39	0.25
LVVK01000022.1	283001	284000	0.214	0.574	3515	13	2983	12	3999	11	3224	7	4459	13	3463	8	0.09	0.34	0.25
LVVK01000022.1	447001	448000	0.042	0.286	3309	16	2797	10	3953	16	3417	8	3880	11	3303	8	0.16	0.42	0.25
LVVK01000003.1	945001	946000	0.00271	0.0754	4027	20	4187	20	4599	20	4218	9	4678	13	3721	9	0.22	0.47	0.25
LVVK01000003.1	1754001	1755000	0.000685	0.0364	4013	31	3790	9	5188	24	4583	9	5102	17	4554	9	0.25	0.49	0.25
LVVK01000005.1	347001	348000	0.00529	0.105	3360	23	3468	14	4410	15	3994	9	4237	11	3550	9	0.22	0.46	0.25
LVVK01000005.1	1056001	1057000	0.0185	0.196	4082	19	3733	16	4043	16	3808	10	4363	10	3360	9	0.18	0.43	0.25
LVVK01000006.1	67001	68000	9.9e-05	0.0136	3504	15	3699	20	4462	32	3393	11	4104	8	3748	9	0.33	0.57	0.25
LVVK01000006.1	728001	729000	0.00405	0.0905	3698	18	3244	18	4406	18	3854	10	4467	12	3951	9	0.22	0.48	0.25
LVVK01000006.1	820001	821000	0.487	0.789	2719	9	2932	10	3408	9	2838	11	3409	3	2797	9	0.05	0.31	0.25
LVVK01000006.1	1016001	1017000	0.00723	0.124	3439	19	2902	16	3742	13	3765	8	3612	10	3284	9	0.22	0.48	0.25
LVVK01000013.1	2785001	2786000	0.0084	0.134	4339	17	4533	21	5364	23	4445	11	5186	14	4147	9	0.18	0.43	0.25
LVVK01000015.1	327001	328000	0.0253	0.227	4284	19	3712	13	4820	20	3785	13	4608	8	3836	9	0.16	0.41	0.25
LVVK01000017.1	571001	572000	0.00162	0.0585	3290	15	2557	19	3556	16	2829	8	3468	7	3310	9	0.28	0.53	0.25
LVVK01000019.1	69001	70000	0.0091	0.138	4305	28	3672	11	4586	16	4098	8	5194	17	4293	9	0.19	0.44	0.25
LVVK01000023.1	1605001	1606000	0.0061	0.114	3237	18	2629	12	3147	14	3037	6	3444	9	3203	9	0.24	0.49	0.25
LVVK01000026.1	554001	555000	0.0435	0.29	2781	12	2660	18	3078	7	2868	5	3253	8	2515	9	0.18	0.43	0.25
LVVK01000005.1	268001	269000	0.0552	0.323	5131	14	4908	18	5605	26	4271	12	5678	13	4195	10	0.12	0.37	0.25
LVVK01000011.1	914001	915000	1.03e-05	0.0038	4438	20	3754	30	4860	26	4739	11	5040	14	4488	10	0.34	0.58	0.25
LVVK01000013.1	52001	53000	0.234	0.593	3457	8	2450	8	3649	17	3445	9	4075	9	3479	10	0.09	0.35	0.25
LVVK01000013.1	2189001	2190000	0.114	0.443	4074	10	4261	18	4632	19	4177	11	5038	12	3777	10	0.11	0.36	0.25
LVVK01000013.1	2498001	2499000	0.0041	0.091	4308	25	3886	13	4318	19	3935	6	4645	16	4471	10	0.21	0.46	0.25
LVVK01000015.1	1243001	1244000	0.000164	0.0177	2849	16	2391	16	3255	21	2853	4	3187	7	2411	10	0.38	0.62	0.25
LVVK01000015.1	1575001	1576000	6.39e-05	0.0107	5444	30	4985	27	5494	28	4537	9	5333	16	4255	10	0.29	0.53	0.25
LVVK01000017.1	1041001	1042000	0.0799	0.38	4034	14	3426	17	4205	13	4112	11	3933	9	3940	10	0.13	0.38	0.25
LVVK01000018.1	810001	811000	2.99e-05	0.0069	4398	27	4068	21	4982	30	3568	6	5209	16	3940	10	0.33	0.58	0.25
LVVK01000019.1	397001	398000	2.63e-07	0.000387	3862	32	3230	21	3838	24	4004	10	4084	10	4004	10	0.46	0.7	0.25
LVVK01000019.1	1094001	1095000	0.00414	0.0915	4513	25	3665	13	4309	19	3956	11	5190	11	3870	10	0.21	0.46	0.25
LVVK01000019.1	1297001	1298000	0.182	0.536	3397	8	2649	16	3494	10	3081	5	3526	9	2976	10	0.11	0.36	0.25
LVVK01000019.1	1611001	1612000	0.000826	0.0405	3260	27	2833	12	3893	15	2882	5	3690	9	3179	10	0.29	0.54	0.25
LVVK01000020.1	1083001	1084000	0.86	0.957	3868	17	2988	6	4038	5	3716	7	4889	13	3619	10	0.01	0.26	0.25
LVVK01000020.1	2706001	2707000	0.00265	0.0745	3727	19	3316	17	3990	18	3763	6	4125	12	3404	10	0.24	0.49	0.25
LVVK01000021.1	19001	20000	0.000107	0.0142	2478	16	2230	10	3241	24	3571	9	3009	6	3339	10	0.38	0.63	0.25
LVVK01000022.1	1723001	1724000	0.898	0.968	3980	12	3017	8	3916	8	4175	9	4810	13	3909	10	0.01	0.26	0.25
LVVK01000023.1	1791001	1792000	3.99e-06	0.00225	3642	17	3588	23	4163	34	3321	5	3997	12	3696	10	0.4	0.65	0.25
LVVK01000023.1	1969001	1970000	0.188	0.542	3405	11	2797	6	3980	19	3522	8	3734	9	3399	10	0.1	0.35	0.25
LVVK01000011.1	561001	562000	0.0482	0.304	3318	16	2977	12	3915	13	3847	6	4377	13	3732	11	0.15	0.4	0.25
LVVK01000013.1	1244001	1245000	0.265	0.625	4834	17	3899	17	4446	9	3327	5	4205	10	2947	11	0.08	0.33	0.25
LVVK01000015.1	1116001	1117000	0.0215	0.209	4700	24	4326	16	5159	18	4242	14	5508	10	4136	11	0.16	0.41	0.25
LVVK01000015.1	1473001	1474000	0.00957	0.142	4312	20	3621	12	4439	23	3715	12	4354	8	4253	11	0.19	0.44	0.25
LVVK01000016.1	192001	193000	0.000737	0.0382	3266	15	3347	24	3912	17	3804	11	4239	7	3481	11	0.28	0.53	0.25
LVVK01000017.1	2689001	2690000	0.165	0.516	4282	12	3504	10	5252	23	4460	13	4808	10	4208	11	0.09	0.35	0.25
LVVK01000020.1	1059001	1060000	2.79e-06	0.00183	3548	18	3217	17	3827	36	3673	9	4124	8	3420	11	0.42	0.67	0.25
LVVK01000021.1	306001	307000	0.307	0.663	3496	10	2855	6	4161	18	3315	7	3836	9	3696	11	0.07	0.32	0.25
LVVK01000023.1	1719001	1720000	0.0344	0.262	4020	13	3572	12	4396	23	3756	10	4766	9	3642	11	0.15	0.4	0.25
LVVK01000003.1	775001	776000	0.00367	0.0869	3630	12	3447	25	3640	15	3783	7	4062	8	3026	12	0.24	0.49	0.25
LVVK01000003.1	1756001	1757000	0.0452	0.296	4027	16	2872	12	3770	15	3919	12	4279	7	4076	12	0.15	0.4	0.25
LVVK01000003.1	1900001	1901000	0.109	0.434	4224	12	3682	10	5082	25	4307	11	4858	11	4276	12	0.11	0.36	0.25
LVVK01000013.1	1982001	1983000	0.00221	0.0672	3233	13	2271	6	3587	28	3456	9	3627	5	3336	12	0.27	0.52	0.25
LVVK01000013.1	2700001	2701000	1.32e-05	0.00448	3844	32	3216	15	4399	24	3953	11	4572	9	4025	12	0.36	0.62	0.25
LVVK01000016.1	182001	183000	0.000533	0.0322	4263	23	4078	20	4700	23	4299	10	4707	11	4326	12	0.26	0.51	0.25
LVVK01000016.1	466001	467000	0.0672	0.352	3383	10	3078	6	4099	25	4024	9	4074	9	3850	12	0.14	0.39	0.25
LVVK01000017.1	1453001	1454000	0.0372	0.271	4664	18	4221	16	4691	19	4552	11	5218	12	4261	12	0.14	0.39	0.25
LVVK01000017.1	1911001	1912000	0.0188	0.197	4462	20	3888	14	4337	18	4665	11	5317	12	4194	12	0.16	0.41	0.25
LVVK01000019.1	180001	181000	1.09e-05	0.00397	4582	36	3792	19	4824	24	3838	7	5171	16	4738	12	0.34	0.6	0.25
LVVK01000020.1	2951001	2952000	0.25	0.609	2963	9	2873	9	3223	13	2664	5	3407	6	3134	12	0.09	0.34	0.25
LVVK01000020.1	2973001	2974000	0.000389	0.0274	4009	14	3573	25	4234	24	4092	10	4669	9	3575	12	0.28	0.53	0.25
LVVK01000022.1	117001	118000	0.0348	0.263	3569	20	2258	6	3333	13	3034	4	3386	8	3237	12	0.18	0.43	0.25
LVVK01000022.1	147001	148000	0.889	0.965	3458	9	3209	8	3952	11	3670	9	3910	6	3051	12	0.01	0.26	0.25
LVVK01000022.1	662001	663000	0.00864	0.135	3722	22	3720	14	4852	18	4135	10	4722	9	3739	12	0.19	0.44	0.25
LVVK01000006.1	312001	313000	0.00449	0.0963	4425	19	3663	34	4891	6	4518	11	4637	9	4120	13	0.21	0.45	0.25
LVVK01000018.1	934001	935000	0.0406	0.282	3680	13	3554	15	3889	17	4042	10	4583	8	3666	13	0.15	0.4	0.25
LVVK01000022.1	227001	228000	0.000866	0.0414	3454	25	2875	12	3895	17	3486	6	3872	8	3566	13	0.28	0.53	0.25
LVVK01000022.1	395001	396000	0.00432	0.0942	4374	19	3864	18	5323	24	4220	9	5344	14	4841	13	0.2	0.45	0.25
LVVK01000023.1	1253001	1254000	0.0975	0.414	4934	19	3966	16	4787	15	3887	10	4761	9	4040	13	0.11	0.37	0.25
LVVK01000005.1	6001	7000	0.0137	0.169	4759	20	4172	12	4671	25	4360	11	5170	10	4521	14	0.17	0.42	0.25
LVVK01000007.1	1713001	1714000	0.00608	0.113	2883	12	2616	24	3064	6	2902	7	3435	2	3042	14	0.25	0.49	0.25
LVVK01000013.1	1013001	1014000	0.00736	0.125	4250	19	3628	16	4820	23	3820	6	4282	10	3711	14	0.2	0.46	0.25
LVVK01000017.1	767001	768000	0.0705	0.359	3472	7	3071	25	3659	8	3521	5	4228	8	3351	15	0.14	0.39	0.25
LVVK01000020.1	3082001	3083000	0.00108	0.0466	3959	6	3403	25	4644	30	3920	5	4831	11	3526	15	0.26	0.51	0.25
LVVK01000017.1	3195001	3196000	0.00463	0.0978	3122	8	2853	20	2992	19	2822	10	3217	11	2774	2	0.26	0.52	0.26
LVVK01000022.1	2447001	2448000	0.00746	0.125	3316	18	3127	18	3781	14	3471	15	3661	9	2844	2	0.23	0.49	0.26
LVVK01000017.1	2044001	2045000	0.00153	0.0567	2940	10	2819	21	3238	19	2855	9	3189	10	2573	3	0.3	0.56	0.26
LVVK01000020.1	1024001	1025000	0.135	0.475	3499	20	2973	6	3772	12	3667	10	3774	16	3833	3	0.11	0.37	0.26
LVVK01000011.1	525001	526000	0.0284	0.239	2980	16	2550	5	3162	18	3368	10	3281	10	2704	4	0.19	0.45	0.26
LVVK01000017.1	253001	254000	0.0266	0.232	2903	13	2477	14	3178	13	2972	9	2810	9	2582	4	0.2	0.47	0.26
LVVK01000020.1	267001	268000	0.000245	0.0219	3211	19	2471	12	3486	24	3074	13	3505	9	3453	4	0.34	0.6	0.26
LVVK01000020.1	3165001	3166000	0.0579	0.329	2666	11	2437	9	2951	15	2339	8	2946	7	2131	4	0.18	0.43	0.26
LVVK01000021.1	51001	52000	0.274	0.634	2952	7	2249	9	2778	12	2571	12	3179	5	2438	4	0.09	0.35	0.26
LVVK01000023.1	2273001	2274000	0.764	0.921	3077	7	2419	6	2850	11	2448	13	2815	3	2351	4	0.02	0.29	0.26
LVVK01000003.1	1959001	1960000	0.000227	0.0211	2878	15	2491	12	3496	27	3413	12	3330	9	3215	5	0.35	0.61	0.26
LVVK01000007.1	2627001	2628000	0.00373	0.0877	3417	13	3068	17	4038	23	3303	9	4136	13	2992	5	0.24	0.5	0.26
LVVK01000011.1	798001	799000	0.477	0.783	2643	6	2853	12	2975	9	2247	4	2838	10	2282	5	0.06	0.32	0.26
LVVK01000016.1	367001	368000	0.00476	0.0994	3231	18	3052	13	4107	21	3339	11	3745	12	3575	5	0.24	0.5	0.26
LVVK01000017.1	2031001	2032000	0.019	0.199	2581	17	2411	10	2933	11	2700	5	3265	11	2196	5	0.22	0.48	0.26
LVVK01000017.1	2179001	2180000	0.0622	0.34	3633	19	3060	2	4168	23	3688	12	4075	13	3694	5	0.14	0.41	0.26
LVVK01000019.1	373001	374000	6.68e-05	0.0109	3603	15	3588	22	3677	28	3491	12	4499	13	3685	5	0.34	0.6	0.26
LVVK01000020.1	844001	845000	0.00716	0.123	2872	9	2829	16	3540	21	3276	9	3649	12	3025	5	0.24	0.5	0.26
LVVK01000022.1	592001	593000	0.0524	0.316	3161	18	2843	7	3172	14	3075	8	3254	10	2600	5	0.17	0.43	0.26
LVVK01000007.1	2714001	2715000	0.0394	0.278	4092	23	3380	8	4401	18	4356	13	4638	16	4323	6	0.15	0.41	0.26
LVVK01000009.1	595001	596000	0.0139	0.17	3114	21	3154	10	3451	16	2737	12	3316	5	2678	6	0.22	0.48	0.26
LVVK01000013.1	174001	175000	0.0189	0.197	2446	18	2644	11	3230	11	2876	13	3289	4	2563	6	0.22	0.48	0.26
LVVK01000013.1	1798001	1799000	0.0124	0.161	2092	8	1974	9	2545	17	2355	4	2780	9	2290	6	0.26	0.51	0.26
LVVK01000015.1	62001	63000	0.00063	0.0347	4540	19	4182	16	5064	36	4140	15	4803	13	4210	6	0.26	0.52	0.26
LVVK01000015.1	1016001	1017000	0.00124	0.0508	3174	19	2953	17	4078	18	3589	11	4250	12	3454	6	0.27	0.53	0.26
LVVK01000019.1	1497001	1498000	1.81e-06	0.00142	3101	33	2678	15	3799	24	2744	8	3287	10	3060	6	0.49	0.75	0.26
LVVK01000020.1	1762001	1763000	8.23e-05	0.0121	3153	12	2521	8	3321	36	3736	14	3807	8	3288	6	0.36	0.62	0.26
LVVK01000022.1	2008001	2009000	0.0437	0.291	2925	13	2531	17	2986	7	2758	12	2943	3	2519	6	0.18	0.44	0.26
LVVK01000023.1	266001	267000	0.253	0.613	2002	6	1800	7	2091	9	1939	2	2121	7	1808	6	0.12	0.37	0.26
LVVK01000003.1	345001	346000	0.000829	0.0405	4356	20	4304	23	4463	24	4343	12	4931	16	4224	7	0.25	0.51	0.26
LVVK01000003.1	1463001	1464000	0.00316	0.0811	4022	18	3514	19	4409	22	3697	16	4218	8	3954	7	0.23	0.49	0.26
LVVK01000003.1	1605001	1606000	0.495	0.794	2109	6	1878	3	2121	11	1729	5	2335	3	1711	7	0.07	0.33	0.26
LVVK01000006.1	605001	606000	0.122	0.455	2784	11	2408	8	3191	14	2882	10	3390	7	2924	7	0.13	0.39	0.26
LVVK01000007.1	670001	671000	0.000532	0.0322	3416	14	2660	16	3537	25	3336	10	3574	10	3445	7	0.31	0.57	0.26
LVVK01000007.1	1777001	1778000	0.000567	0.0333	3265	13	3275	20	3713	27	2923	7	3601	10	2543	7	0.32	0.59	0.26
LVVK01000007.1	2958001	2959000	0.00287	0.0778	3285	12	3456	19	4357	25	4288	18	3625	7	4182	7	0.24	0.5	0.26
LVVK01000010.1	73001	74000	0.000544	0.0325	4295	12	3953	17	5118	39	5063	10	5587	22	4459	7	0.25	0.51	0.26
LVVK01000013.1	1604001	1605000	0.447	0.766	3799	8	3256	4	4111	12	3774	10	4364	14	3600	7	-0.05	0.21	0.26
LVVK01000016.1	340001	341000	0.115	0.444	3000	19	2648	8	3049	8	2983	8	2885	7	2476	7	0.14	0.4	0.26
LVVK01000019.1	787001	788000	0.0479	0.303	2583	15	2134	7	2989	12	2511	5	3189	9	2464	7	0.18	0.44	0.26
LVVK01000019.1	1607001	1608000	0.0508	0.312	3028	9	2665	14	3575	16	3522	12	3677	9	3543	7	0.16	0.42	0.26
LVVK01000019.1	2088001	2089000	0.0358	0.266	4491	20	3831	15	4730	19	4235	17	5203	12	4154	7	0.15	0.41	0.26
LVVK01000019.1	2232001	2233000	0.000191	0.0196	2570	15	1931	15	2869	18	2674	9	2910	6	2889	7	0.39	0.65	0.26
LVVK01000020.1	1655001	1656000	4.8e-06	0.00242	2790	16	2767	15	3692	34	3242	11	3856	10	3553	7	0.44	0.7	0.26
LVVK01000020.1	1849001	1850000	0.486	0.788	3065	8	2316	6	3092	4	2647	7	3343	8	2317	7	-0.05	0.21	0.26
LVVK01000020.1	3303001	3304000	0.00161	0.0582	4335	23	3701	21	4504	20	4094	14	3824	11	4243	7	0.25	0.51	0.26
LVVK01000022.1	1439001	1440000	0.000499	0.0314	3911	24	3788	11	4686	31	3962	11	4730	15	4014	7	0.27	0.53	0.26
LVVK01000023.1	724001	725000	0.00832	0.134	3556	24	3028	14	4022	11	4004	15	4675	10	3824	7	0.21	0.46	0.26
LVVK01000030.1	12001	13000	0.000117	0.0149	3946	20	3137	17	4145	29	4320	11	4201	14	3599	7	0.32	0.59	0.26
LVVK01000030.1	186001	187000	0.00321	0.0816	3141	20	2522	13	3333	14	3146	12	3761	7	3133	7	0.26	0.52	0.26
LVVK01000002.1	783001	784000	0.0394	0.277	4095	13	3094	13	3991	21	4188	13	3967	11	3982	8	0.16	0.42	0.26
LVVK01000003.1	320001	321000	0.0267	0.232	3011	13	2664	10	3245	17	3184	7	3481	9	2719	8	0.19	0.45	0.26
LVVK01000004.1	391001	392000	0.00107	0.0464	3640	12	3433	29	4420	19	3565	10	4391	11	3404	8	0.27	0.52	0.26
LVVK01000007.1	1261001	1262000	0.295	0.654	2973	6	2496	11	3415	14	2477	6	3294	8	2649	8	0.09	0.35	0.26
LVVK01000008.1	530001	531000	0.217	0.577	3301	10	3129	8	3702	18	3396	10	3919	9	3071	8	0.1	0.36	0.26
LVVK01000013.1	713001	714000	0.00192	0.0632	3725	16	3510	23	4158	19	3719	12	4587	11	3616	8	0.25	0.51	0.26
LVVK01000013.1	2858001	2859000	2.04e-05	0.0055	3994	25	3608	12	4459	37	4306	15	3998	8	3740	8	0.36	0.61	0.26
LVVK01000015.1	1061001	1062000	1.4e-05	0.00462	3323	22	3331	11	4085	36	4082	12	4090	12	3967	8	0.38	0.64	0.26
LVVK01000017.1	481001	482000	0.0151	0.177	3190	9	2652	9	4100	27	3850	13	4135	9	3676	8	0.2	0.45	0.26
LVVK01000017.1	1836001	1837000	0.149	0.494	3531	11	3399	12	4203	17	4082	15	4658	9	3780	8	0.1	0.36	0.26
LVVK01000017.1	1854001	1855000	0.194	0.551	3425	12	3015	14	3380	10	3585	13	3800	7	3188	8	0.1	0.37	0.26
LVVK01000018.1	114001	115000	0.357	0.703	3904	13	3134	17	4126	6	3882	15	4554	9	3967	8	0.06	0.32	0.26
LVVK01000018.1	246001	247000	0.00911	0.138	4921	21	4211	29	4912	13	4324	16	5091	13	4596	8	0.18	0.45	0.26
LVVK01000019.1	803001	804000	0.00122	0.0505	3765	16	3398	16	4102	26	4372	13	4769	13	3932	8	0.25	0.51	0.26
LVVK01000020.1	337001	338000	0.000313	0.0247	3305	22	2887	15	3654	20	3635	11	3594	9	3564	8	0.32	0.58	0.26
LVVK01000020.1	2472001	2473000	1.62e-08	6.9e-05	2903	20	2570	26	3195	28	3152	9	3583	9	3328	8	0.6	0.85	0.26
LVVK01000021.1	250001	251000	0.0448	0.295	3468	15	3221	14	3949	15	3880	9	4012	12	3365	8	0.16	0.41	0.26
LVVK01000021.1	584001	585000	0.11	0.437	3444	11	2812	11	3566	16	3186	8	3466	10	3392	8	0.13	0.39	0.26
LVVK01000022.1	1504001	1505000	0.0161	0.183	3923	17	3155	14	4301	20	4108	14	4137	11	4259	8	0.18	0.45	0.26
LVVK01000022.1	1884001	1885000	0.00897	0.137	3800	15	3243	23	4338	15	3725	12	4844	14	4278	8	0.2	0.47	0.26
LVVK01000023.1	1413001	1414000	0.0086	0.135	1926	10	1834	8	2573	17	2517	6	2329	4	1972	8	0.29	0.55	0.26
LVVK01000023.1	2015001	2016000	0.000801	0.0398	3452	20	3508	22	3987	17	3701	5	4184	16	3338	8	0.28	0.54	0.26
LVVK01000030.1	195001	196000	0.00194	0.0635	2465	14	2630	8	2944	23	2758	8	3220	6	2583	8	0.3	0.56	0.26
LVVK01000003.1	1686001	1687000	0.12	0.45	3524	16	2848	7	3651	15	3938	11	4383	11	3574	9	0.12	0.38	0.26
LVVK01000003.1	1753001	1754000	0.084	0.388	3234	14	2767	10	3528	14	3477	7	3799	11	3139	9	0.14	0.4	0.26
LVVK01000004.1	322001	323000	0.0442	0.293	4218	15	4158	11	4509	27	3740	12	4830	11	3550	9	0.15	0.41	0.26
LVVK01000005.1	1131001	1132000	0.000264	0.0225	3434	16	3158	17	4014	28	3818	13	3785	7	3536	9	0.31	0.58	0.26
LVVK01000006.1	73001	74000	0.0103	0.147	4366	16	3705	19	4510	22	3915	10	4462	11	3269	9	0.2	0.45	0.26
LVVK01000006.1	749001	750000	0.0732	0.365	3592	13	3178	14	4200	17	4097	15	4082	7	3536	9	0.14	0.4	0.26
LVVK01000009.1	617001	618000	0.0407	0.282	4390	21	3407	12	4735	18	4393	11	4355	14	4322	9	0.15	0.41	0.26
LVVK01000011.1	713001	714000	0.0764	0.373	3007	11	2675	10	2894	14	3325	6	3311	10	3062	9	0.15	0.41	0.26
LVVK01000011.1	847001	848000	0.0397	0.279	4859	17	4128	11	4844	28	4007	10	4641	14	4054	9	0.15	0.4	0.26
LVVK01000013.1	423001	424000	0.00239	0.0702	4198	31	3154	17	4146	10	3555	7	4223	13	3454	9	0.25	0.5	0.26
LVVK01000013.1	1034001	1035000	0.0703	0.359	3331	14	2686	12	4082	15	3765	15	3769	5	3499	9	0.14	0.41	0.26
LVVK01000014.1	439001	440000	0.0667	0.35	4299	11	3802	16	3897	21	3607	12	4413	10	3737	9	0.14	0.4	0.26
LVVK01000014.1	572001	573000	0.0335	0.259	4451	10	4347	18	5109	30	4089	11	4674	13	3708	9	0.15	0.42	0.26
LVVK01000015.1	423001	424000	0.00445	0.0958	4861	15	4212	25	5127	26	4610	11	5306	17	4178	9	0.2	0.46	0.26
LVVK01000015.1	1582001	1583000	0.0168	0.187	3535	16	3504	20	4139	14	3681	6	4569	16	3609	9	0.19	0.45	0.26
LVVK01000017.1	124001	125000	0.0087	0.136	3630	15	3169	20	3541	15	3471	7	3850	12	3283	9	0.22	0.48	0.26
LVVK01000017.1	913001	914000	0.000104	0.014	3076	17	2992	12	3961	32	3711	10	3821	10	3534	9	0.35	0.61	0.26
LVVK01000017.1	1887001	1888000	0.0204	0.204	3107	11	2862	13	3983	21	3931	11	4046	11	3726	9	0.19	0.45	0.26
LVVK01000017.1	3106001	3107000	0.00298	0.0792	3486	19	3190	21	3804	14	3498	11	3742	8	3400	9	0.25	0.52	0.26
LVVK01000019.1	438001	439000	0.0442	0.293	3215	14	2622	10	3052	15	3010	7	3349	8	2781	9	0.18	0.44	0.26
LVVK01000019.1	808001	809000	3.05e-07	0.000433	4981	21	4495	52	5255	24	4791	12	5453	19	4912	9	0.39	0.66	0.26
LVVK01000019.1	1703001	1704000	0.0212	0.208	4604	20	4095	20	5237	18	4175	10	4972	15	4169	9	0.16	0.42	0.26
LVVK01000020.1	436001	437000	0.0784	0.377	4254	24	3922	13	4843	13	4216	14	4434	10	4042	9	0.12	0.38	0.26
LVVK01000020.1	1234001	1235000	0.05	0.31	4122	16	3736	15	4809	20	3900	10	4699	15	4366	9	0.14	0.4	0.26
LVVK01000022.1	2466001	2467000	0.0675	0.352	3771	17	3434	8	4309	21	3797	13	4329	8	3344	9	0.14	0.4	0.26
LVVK01000023.1	376001	377000	0.00517	0.104	3593	23	3083	11	4010	18	3875	15	4336	9	4292	9	0.22	0.49	0.26
LVVK01000023.1	1491001	1492000	0.00308	0.0802	4129	18	3270	17	4407	22	4199	12	4663	13	4337	9	0.23	0.48	0.26
LVVK01000030.1	102001	103000	0.00302	0.0795	2551	12	2442	18	2884	14	2741	5	2882	7	2406	9	0.3	0.56	0.26
LVVK01000002.1	76001	77000	0.012	0.159	3842	18	3973	24	4328	13	4250	14	4307	8	3656	10	0.19	0.45	0.26
LVVK01000002.1	173001	174000	0.0462	0.298	3211	11	2799	10	3761	20	3687	13	4122	7	3682	10	0.16	0.42	0.26
LVVK01000003.1	1200001	1201000	0.0284	0.24	4801	14	4210	18	5104	26	5196	14	5402	15	4262	10	0.15	0.41	0.26
LVVK01000005.1	1019001	1020000	0.0868	0.394	3738	13	2864	13	3918	15	3591	11	3893	8	3744	10	0.13	0.39	0.26
LVVK01000005.1	1976001	1977000	0.0371	0.27	6056	27	5733	21	6212	23	5124	13	5747	18	4672	10	0.13	0.39	0.26
LVVK01000007.1	330001	331000	0.0197	0.201	3682	11	2995	8	4030	29	3967	10	3874	11	3898	10	0.18	0.45	0.26
LVVK01000007.1	1664001	1665000	0.00993	0.144	3381	18	3159	9	4221	24	3656	10	3779	7	2925	10	0.21	0.47	0.26
LVVK01000007.1	2363001	2364000	0.369	0.712	4092	14	3514	9	3914	15	3545	13	3788	5	3270	10	0.07	0.33	0.26
LVVK01000007.1	2483001	2484000	0.00137	0.0535	4365	27	4260	18	5036	22	5190	14	5122	13	3990	10	0.23	0.49	0.26
LVVK01000011.1	1083001	1084000	0.0019	0.0631	3152	21	3184	13	3614	19	3295	15	3500	3	3842	10	0.27	0.53	0.26
LVVK01000013.1	1200001	1201000	6.66e-06	0.00287	2813	21	2342	20	3287	20	3147	9	3177	6	3199	10	0.46	0.72	0.26
LVVK01000013.1	2315001	2316000	0.0345	0.262	2894	25	2615	4	3543	10	3521	8	3586	9	3467	10	0.18	0.43	0.26
LVVK01000014.1	44001	45000	0.625	0.862	4873	20	4133	12	5068	9	3782	14	4200	7	3967	10	0.03	0.29	0.26
LVVK01000014.1	121001	122000	0.000412	0.0284	4665	24	3453	23	4971	23	4309	13	4922	12	4058	10	0.27	0.53	0.26
LVVK01000017.1	1483001	1484000	0.262	0.622	3815	6	3526	14	4875	21	3816	11	4151	10	4076	10	0.08	0.34	0.26
LVVK01000017.1	2099001	2100000	0.024	0.221	3330	17	3094	14	3963	14	3577	10	4300	9	3487	10	0.18	0.43	0.26
LVVK01000019.1	133001	134000	0.0253	0.227	4058	24	3230	17	4218	9	3626	13	4651	9	3848	10	0.17	0.43	0.26
LVVK01000019.1	1000001	1001000	0.0311	0.251	4123	15	3478	10	4590	26	3962	12	5030	12	4026	10	0.16	0.42	0.26
LVVK01000020.1	68001	69000	0.12	0.452	4232	12	3839	22	4405	12	3916	10	4432	11	3669	10	0.11	0.37	0.26
LVVK01000020.1	1761001	1762000	0.0165	0.185	2535	11	2555	7	3146	22	3309	9	3070	5	2690	10	0.22	0.49	0.26
LVVK01000020.1	2632001	2633000	0.0305	0.248	3915	15	3658	17	4183	17	4153	11	4380	13	4615	10	0.16	0.42	0.26
LVVK01000020.1	3008001	3009000	0.000385	0.0273	3433	17	2980	13	3776	28	3499	10	4059	8	3257	10	0.31	0.57	0.26
LVVK01000021.1	164001	165000	0.000462	0.0302	3171	13	3235	13	3752	32	3604	7	3980	11	3085	10	0.31	0.57	0.26
LVVK01000022.1	2372001	2373000	0.0234	0.218	3733	14	3548	13	4451	23	3858	12	4773	10	3817	10	0.17	0.43	0.26
LVVK01000023.1	917001	918000	0.00661	0.118	3157	14	2485	13	3568	19	3621	10	3324	7	3352	10	0.24	0.5	0.26
LVVK01000023.1	1259001	1260000	0.0403	0.281	3532	12	2755	17	3936	15	3335	11	3845	7	3422	10	0.17	0.43	0.26
LVVK01000023.1	1412001	1413000	0.0691	0.356	4719	18	3741	11	5109	23	4301	12	5043	13	4186	10	0.12	0.38	0.26
LVVK01000003.1	439001	440000	0.000122	0.0151	3093	17	2813	21	3372	20	3482	9	3389	7	3329	11	0.36	0.63	0.26
LVVK01000003.1	687001	688000	5.26e-05	0.00975	3919	21	3672	19	4290	33	3520	6	4202	12	3251	11	0.35	0.61	0.26
LVVK01000004.1	114001	115000	0.00112	0.0479	3583	15	3609	24	3950	21	3682	8	3661	10	3634	11	0.27	0.54	0.26
LVVK01000004.1	260001	261000	0.00355	0.0857	3747	10	3167	15	4066	29	3518	6	4158	12	3662	11	0.24	0.49	0.26
LVVK01000005.1	1009001	1010000	0.00976	0.143	3737	17	3409	14	4067	21	3604	10	4285	9	3666	11	0.2	0.46	0.26
LVVK01000006.1	949001	950000	0.814	0.94	3707	10	3499	11	4218	11	3434	6	4010	11	3178	11	0.02	0.28	0.26
LVVK01000007.1	1425001	1426000	0.062	0.339	4374	23	3556	9	4139	16	3796	13	4734	8	3726	11	0.14	0.4	0.26
LVVK01000008.1	166001	167000	0.000273	0.0227	4466	30	4245	27	4961	16	4024	11	5021	12	4150	11	0.28	0.53	0.26
LVVK01000008.1	657001	658000	1.5e-07	0.000265	3941	24	3544	31	4545	30	4344	12	4608	11	4224	11	0.45	0.71	0.26
LVVK01000011.1	221001	222000	0.0752	0.369	2802	15	2728	11	3042	9	2808	6	3506	7	3053	11	0.15	0.41	0.26
LVVK01000011.1	531001	532000	0.0555	0.324	4409	21	3221	5	4349	21	4537	7	4550	16	4197	11	0.14	0.39	0.26
LVVK01000011.1	1259001	1260000	0.26	0.62	3525	12	2811	14	3635	9	3316	7	4003	10	3278	11	0.09	0.35	0.26
LVVK01000013.1	1150001	1151000	0.00703	0.122	4339	18	4027	24	4584	17	4201	13	4694	9	3951	11	0.2	0.46	0.26
LVVK01000013.1	2219001	2220000	0.0714	0.361	4729	11	4012	17	4886	24	4276	9	5174	17	4788	11	0.12	0.38	0.26
LVVK01000013.1	2609001	2610000	0.423	0.751	4240	8	4177	17	4975	17	4083	12	5197	12	4118	11	0.05	0.31	0.26
LVVK01000014.1	238001	239000	0.363	0.708	3715	13	3896	11	3677	13	3334	7	4155	10	3224	11	0.07	0.33	0.26
LVVK01000015.1	871001	872000	0.0819	0.383	4150	16	3533	15	4729	17	3987	12	4705	10	3903	11	0.12	0.39	0.26
LVVK01000016.1	587001	588000	0.00532	0.106	3567	18	3433	11	4392	25	4293	12	4258	10	4189	11	0.21	0.47	0.26
LVVK01000017.1	1703001	1704000	0.00337	0.0838	3593	19	3230	12	4229	24	3719	7	4338	13	3792	11	0.24	0.5	0.26
LVVK01000017.1	2972001	2973000	0.421	0.75	4044	11	3454	15	4788	13	4460	11	5053	15	4501	11	0.05	0.32	0.26
LVVK01000019.1	173001	174000	0.000418	0.0288	3818	18	2974	13	4315	30	4115	13	4291	10	4512	11	0.29	0.55	0.26
LVVK01000020.1	677001	678000	0.000258	0.0223	4998	27	4293	19	5313	31	3962	12	5351	13	4600	11	0.27	0.53	0.26
LVVK01000023.1	2110001	2111000	0.000275	0.0228	4676	31	4526	24	4836	20	4730	14	4968	11	4044	11	0.27	0.53	0.26
LVVK01000030.1	109001	110000	0.0015	0.0563	4194	14	3752	29	4096	19	3898	9	4201	11	3749	11	0.25	0.51	0.26
LVVK01000030.1	173001	174000	0.00808	0.132	3328	12	3401	26	4050	13	3346	6	3983	10	3217	11	0.22	0.47	0.26
LVVK01000062.1	15001	16000	0.0297	0.245	3508	11	2955	12	3984	21	4281	8	4271	13	3979	11	0.17	0.42	0.26
LVVK01000009.1	449001	450000	0.561	0.83	2819	11	2637	7	3315	9	2613	8	3206	2	2622	12	0.05	0.31	0.26
LVVK01000013.1	212001	213000	0.00568	0.109	4187	16	3664	21	5121	23	4484	7	4947	18	4684	12	0.2	0.46	0.26
LVVK01000013.1	547001	548000	0.115	0.444	3963	10	3785	14	5316	24	3919	12	4285	7	3870	12	0.11	0.37	0.26
LVVK01000013.1	2454001	2455000	0.0201	0.203	4324	19	3839	21	4839	16	3776	9	5116	13	4083	12	0.17	0.43	0.26
LVVK01000016.1	443001	444000	0.051	0.312	3830	14	3359	23	4485	10	4759	16	4450	8	4525	12	0.14	0.4	0.26
LVVK01000017.1	114001	115000	0.002	0.0642	3591	12	3540	15	4322	32	3571	10	4162	9	3986	12	0.25	0.52	0.26
LVVK01000017.1	135001	136000	0.000219	0.0208	5825	30	5041	20	5777	35	4956	10	5749	17	4512	12	0.25	0.51	0.26
LVVK01000017.1	3016001	3017000	0.00026	0.0224	3555	18	3011	19	3701	21	3960	6	4254	12	3550	12	0.31	0.56	0.26
LVVK01000019.1	932001	933000	0.143	0.487	4003	18	3260	11	4722	14	4561	12	5104	11	3929	12	0.1	0.36	0.26
LVVK01000020.1	1273001	1274000	0.19	0.545	4237	21	3744	9	4563	14	3868	11	4839	9	3634	12	0.09	0.35	0.26
LVVK01000022.1	2422001	2423000	0.0718	0.361	4246	10	3990	24	4751	17	4079	7	4599	14	3823	12	0.13	0.39	0.26
LVVK01000002.1	791001	792000	0.000118	0.0149	3395	29	2793	21	3904	10	3748	11	3982	5	3552	13	0.34	0.59	0.26
LVVK01000006.1	249001	250000	0.00545	0.107	3945	16	3086	17	4171	21	4194	7	4105	13	4207	13	0.22	0.48	0.26
LVVK01000006.1	334001	335000	0.00639	0.116	3343	10	3062	20	3787	19	3634	8	3948	8	3695	13	0.22	0.48	0.26
LVVK01000010.1	250001	251000	0.00808	0.132	4313	16	3954	12	5083	32	4764	10	4921	12	3842	13	0.19	0.45	0.26
LVVK01000013.1	94001	95000	0.00286	0.0777	3866	21	3509	18	4292	18	4026	7	4298	11	3815	13	0.23	0.49	0.26
LVVK01000013.1	540001	541000	0.0139	0.17	4068	22	3764	16	4687	18	4179	13	4476	7	3876	13	0.18	0.45	0.26
LVVK01000020.1	1491001	1492000	5.19e-05	0.00969	4371	20	3862	36	4509	18	4168	7	4886	14	4049	13	0.32	0.58	0.26
LVVK01000021.1	143001	144000	0.00988	0.144	3606	18	2952	14	4132	18	4149	9	3924	9	3757	13	0.21	0.47	0.26
LVVK01000022.1	560001	561000	0.0392	0.277	3911	14	3853	18	4700	18	4610	5	4689	16	4032	13	0.15	0.4	0.26
LVVK01000022.1	2072001	2073000	0.0178	0.192	4281	14	3578	18	4637	23	4016	8	4628	13	4199	13	0.18	0.44	0.26
LVVK01000002.1	984001	985000	0.0172	0.189	4692	22	3993	12	5468	26	4875	17	5540	9	4831	14	0.16	0.42	0.26
LVVK01000003.1	2030001	2031000	0.138	0.48	5168	9	4210	32	5586	12	5322	14	5250	12	4805	14	0.09	0.35	0.26
LVVK01000007.1	1911001	1912000	1.6e-06	0.00136	3683	35	3136	16	3829	21	4183	10	4357	8	3974	14	0.42	0.68	0.26
LVVK01000008.1	296001	297000	0.562	0.83	4276	8	4175	10	5125	22	4666	10	4958	11	3957	14	0.04	0.29	0.26
LVVK01000017.1	1743001	1744000	0.00179	0.0612	3496	23	2956	8	3684	22	3255	10	4440	4	3184	14	0.27	0.52	0.26
LVVK01000020.1	2634001	2635000	0.0499	0.31	3958	17	3299	13	3859	15	3641	11	4408	6	3991	14	0.15	0.4	0.26
LVVK01000022.1	663001	664000	0.0826	0.385	3982	18	3608	14	4295	14	3793	10	4606	8	3880	14	0.13	0.39	0.26
LVVK01000023.1	1219001	1220000	0.00395	0.0897	3558	12	3150	26	3656	14	3453	9	4137	7	3818	14	0.24	0.5	0.26
LVVK01000026.1	503001	504000	0.00107	0.0465	3686	15	3228	26	4735	18	4605	10	4699	14	5342	14	0.25	0.51	0.26
LVVK01000007.1	2396001	2397000	0.333	0.684	2881	10	2650	7	3521	13	3300	5	3523	7	3704	15	0.07	0.33	0.26
LVVK01000017.1	3233001	3234000	0.0126	0.162	3980	11	4062	18	4305	26	3982	6	4636	12	4082	15	0.19	0.45	0.26
LVVK01000020.1	1756001	1757000	0.0608	0.336	3369	9	3108	16	3793	17	3446	8	3898	7	4089	15	0.15	0.41	0.26
LVVK01000021.1	10001	11000	0.0148	0.176	4625	19	4517	17	5060	25	4784	10	5631	15	4774	15	0.17	0.43	0.26
LVVK01000022.1	1649001	1650000	0.127	0.463	3503	7	3576	24	4326	12	4330	13	4087	4	3665	15	0.11	0.38	0.26
LVVK01000013.1	2265001	2266000	0.0541	0.32	3437	15	3213	13	4208	17	4032	11	3815	3	3486	16	0.15	0.41	0.26
LVVK01000017.1	780001	781000	0.0388	0.275	4477	18	4112	9	5393	29	5440	15	5567	11	4928	16	0.14	0.4	0.26
LVVK01000018.1	67001	68000	0.0613	0.337	4244	15	3646	14	4686	20	4210	8	4853	10	4130	16	0.13	0.39	0.26
LVVK01000015.1	727001	728000	0.00688	0.121	4212	26	3999	14	4914	20	4887	12	5040	8	4498	18	0.19	0.46	0.26
LVVK01000008.1	821001	822000	0.00391	0.0893	4752	13	4074	28	5582	26	4530	13	5311	6	4657	19	0.2	0.47	0.26
LVVK01000015.1	1202001	1203000	0.0297	0.245	4246	29	4396	10	5225	18	4708	13	5571	7	4552	19	0.15	0.41	0.26
LVVK01000061.1	1	1000	0.0355	0.265	2029	10	2254	16	2214	7	1846	11	1959	3	1450	0	0.24	0.51	0.27
LVVK01000021.1	291001	292000	0.00662	0.118	1991	18	1808	8	1926	8	1948	5	2153	8	1557	2	0.33	0.59	0.27
LVVK01000016.1	523001	524000	0.0239	0.221	3793	17	3253	20	3966	13	3808	12	3885	15	3336	3	0.18	0.45	0.27
LVVK01000020.1	2378001	2379000	0.0135	0.167	3293	16	3191	20	3676	13	3695	21	3855	6	3368	3	0.21	0.48	0.27
LVVK01000023.1	147001	148000	2.77e-05	0.00669	3224	23	2490	15	2966	22	2685	12	3481	9	2886	3	0.43	0.69	0.27
LVVK01000002.1	1610001	1611000	0.172	0.524	2829	10	2352	9	3256	14	2780	7	2988	12	2721	4	0.12	0.39	0.27
LVVK01000003.1	768001	769000	0.118	0.449	3586	13	2954	17	3989	11	3945	13	4322	15	3588	4	0.12	0.39	0.27
LVVK01000005.1	1315001	1316000	0.0941	0.407	2873	9	2508	15	2993	11	3074	10	3261	11	2897	4	0.15	0.42	0.27
LVVK01000007.1	2462001	2463000	0.0646	0.345	2264	14	2010	8	2431	9	2018	9	2693	5	1949	4	0.19	0.46	0.27
LVVK01000008.1	315001	316000	0.392	0.73	4192	16	3853	13	4307	12	3918	16	4569	15	4345	4	0.06	0.33	0.27
LVVK01000013.1	802001	803000	0.167	0.517	4267	17	3884	13	4334	16	4633	20	4777	12	3859	4	0.1	0.37	0.27
LVVK01000015.1	1623001	1624000	0.0462	0.298	3104	14	2888	10	3091	18	2049	5	2911	10	2053	4	0.19	0.46	0.27
LVVK01000017.1	410001	411000	0.0236	0.219	3327	19	2962	12	3868	16	3024	9	4091	15	3169	4	0.19	0.46	0.27
LVVK01000017.1	654001	655000	0.000359	0.0264	3942	19	3801	15	4414	34	4131	8	4940	24	4080	4	0.29	0.56	0.27
LVVK01000017.1	1644001	1645000	0.176	0.529	3172	17	2560	6	3034	11	2758	14	3168	6	2920	4	0.12	0.39	0.27
LVVK01000017.1	3086001	3087000	0.0766	0.373	3523	15	2880	12	3693	14	3708	13	4125	12	3093	4	0.14	0.41	0.27
LVVK01000018.1	842001	843000	0.279	0.639	3461	10	2864	9	3679	16	3310	11	3852	12	3003	4	0.08	0.35	0.27
LVVK01000023.1	95001	96000	0.348	0.696	3234	10	3062	12	3892	13	3243	16	3708	9	3724	4	0.07	0.34	0.27
LVVK01000002.1	1146001	1147000	0.265	0.625	3179	14	2817	8	4021	14	2983	9	3890	14	3428	5	0.09	0.36	0.27
LVVK01000003.1	777001	778000	0.00407	0.0908	3379	18	2974	17	3441	17	3148	7	3729	15	2984	5	0.26	0.53	0.27
LVVK01000003.1	977001	978000	0.298	0.656	3443	14	2686	6	3355	14	3096	9	3478	12	2920	5	0.08	0.36	0.27
LVVK01000005.1	491001	492000	0.0584	0.331	3174	23	2971	9	3621	10	3462	13	3682	10	3127	5	0.16	0.43	0.27
LVVK01000006.1	1122001	1123000	0.097	0.413	4142	17	3888	16	4401	15	3630	17	4422	10	4000	5	0.12	0.39	0.27
LVVK01000013.1	2416001	2417000	0.00809	0.132	3464	16	3068	20	3854	15	3393	13	4103	11	3289	5	0.22	0.49	0.27
LVVK01000017.1	653001	654000	0.263	0.623	3773	17	3316	6	3511	14	3913	12	4397	14	3341	5	0.08	0.35	0.27
LVVK01000018.1	796001	797000	5.94e-05	0.0103	3175	25	2798	20	3301	16	2797	15	3651	6	3238	5	0.39	0.66	0.27
LVVK01000019.1	614001	615000	0.011	0.151	3851	14	2962	11	4086	26	4085	12	4863	17	3713	5	0.2	0.47	0.27
LVVK01000019.1	2146001	2147000	0.0657	0.347	2486	7	2214	8	2786	18	2400	6	3154	11	2673	5	0.17	0.44	0.27
LVVK01000020.1	413001	414000	0.546	0.823	3482	10	3052	13	3889	10	2521	10	3454	9	2930	5	0.05	0.32	0.27
LVVK01000022.1	839001	840000	0.00501	0.103	4344	18	3308	20	4307	22	3204	14	4271	11	3526	5	0.23	0.5	0.27
LVVK01000023.1	269001	270000	0.0301	0.246	2807	10	2551	14	3138	15	3235	12	3560	9	2939	5	0.19	0.46	0.27
LVVK01000023.1	1750001	1751000	0.00147	0.0557	4014	17	3622	13	4409	33	3956	14	4506	14	3800	5	0.25	0.52	0.27
LVVK01000030.1	73001	74000	0.091	0.401	3720	24	3337	6	4747	17	3789	14	4379	13	3622	5	0.13	0.4	0.27
LVVK01000002.1	49001	50000	0.000196	0.0198	3619	17	3363	33	4119	15	3572	17	4789	10	3817	6	0.31	0.59	0.27
LVVK01000002.1	353001	354000	0.286	0.646	2951	12	2642	9	3142	11	2670	7	3104	10	2611	6	0.09	0.37	0.27
LVVK01000002.1	997001	998000	0.113	0.441	3696	8	3023	13	3756	20	3745	14	4295	11	3477	6	0.12	0.39	0.27
LVVK01000002.1	1535001	1536000	0.208	0.567	3793	12	3223	12	4094	16	4307	8	3967	18	3685	6	0.09	0.36	0.27
LVVK01000005.1	31001	32000	0.0111	0.153	3589	18	2906	13	4045	20	3675	6	4255	19	3370	6	0.21	0.48	0.27
LVVK01000005.1	321001	322000	0.242	0.602	3629	18	3884	13	4434	11	3898	12	4404	14	3659	6	0.08	0.35	0.27
LVVK01000005.1	345001	346000	0.415	0.746	2597	8	2500	6	3270	14	2764	5	3084	11	2434	6	0.07	0.33	0.27
LVVK01000006.1	1199001	1200000	0.0267	0.233	3489	12	2885	20	3587	13	3920	16	3374	7	3499	6	0.18	0.45	0.27
LVVK01000007.1	2663001	2664000	0.0491	0.307	4700	22	4126	12	4656	21	4375	13	4979	17	4029	6	0.14	0.41	0.27
LVVK01000008.1	555001	556000	0.386	0.726	3179	12	2616	10	3581	10	2683	8	3543	11	2993	6	0.07	0.34	0.27
LVVK01000013.1	685001	686000	0.321	0.674	4562	16	4113	12	4703	17	4148	13	4637	16	4215	6	0.07	0.34	0.27
LVVK01000014.1	433001	434000	7.52e-05	0.0114	4127	35	3445	14	4167	21	3900	15	4444	12	4029	6	0.33	0.6	0.27
LVVK01000015.1	514001	515000	0.00606	0.113	3515	27	3369	10	3957	16	4153	14	4102	12	3702	6	0.22	0.49	0.27
LVVK01000015.1	584001	585000	1.24e-12	4.76e-08	3800	29	3243	21	4166	59	4340	18	4386	9	3556	6	0.7	0.97	0.27
LVVK01000015.1	628001	629000	0.351	0.698	3312	12	3157	8	3538	15	2681	5	3839	14	2590	6	0.08	0.35	0.27
LVVK01000015.1	1207001	1208000	0.00172	0.0602	4030	15	3381	23	4145	23	4011	11	4080	16	4003	6	0.26	0.53	0.27
LVVK01000015.1	1360001	1361000	0.812	0.94	2239	2	1918	6	2263	11	1762	5	2393	5	1704	6	0.02	0.3	0.27
LVVK01000017.1	1342001	1343000	0.153	0.498	3070	10	3214	9	4226	21	3331	14	4045	9	3394	6	0.11	0.38	0.27
LVVK01000018.1	179001	180000	0.223	0.583	3702	10	3303	13	3765	16	3092	12	3880	9	3117	6	0.09	0.36	0.27
LVVK01000019.1	13001	14000	0.0528	0.317	2611	7	2399	19	2729	9	2793	14	3140	5	3197	6	0.18	0.45	0.27
LVVK01000019.1	2411001	2412000	0.22	0.58	2477	14	2462	7	2808	8	2984	6	3311	13	3026	6	0.11	0.37	0.27
LVVK01000020.1	1447001	1448000	0.258	0.618	2697	8	2300	6	2913	15	2985	6	3214	12	2734	6	0.1	0.37	0.27
LVVK01000022.1	842001	843000	0.0163	0.184	3479	13	2855	15	3472	18	3764	16	4277	9	3418	6	0.2	0.47	0.27
LVVK01000002.1	847001	848000	0.106	0.428	3212	17	2991	13	3288	9	2821	4	3066	11	2293	7	0.14	0.41	0.27
LVVK01000005.1	556001	557000	0.0109	0.151	4432	26	4156	17	4577	17	4037	17	5111	11	3910	7	0.19	0.46	0.27
LVVK01000007.1	2345001	2346000	0.569	0.834	2916	7	2698	9	3364	12	2971	8	3430	10	2970	7	0.05	0.31	0.27
LVVK01000007.1	2687001	2688000	0.0143	0.173	3766	6	3427	18	4015	28	3310	12	4290	10	3289	7	0.2	0.46	0.27
LVVK01000011.1	872001	873000	0.00472	0.099	3485	19	2841	17	4097	16	4099	11	4625	14	3235	7	0.23	0.5	0.27
LVVK01000013.1	2052001	2053000	0.399	0.734	3418	12	3343	14	4010	10	4060	11	4354	15	3679	7	0.06	0.33	0.27
LVVK01000017.1	1302001	1303000	0.00381	0.0884	3761	17	3134	22	4217	18	4223	16	4074	9	3348	7	0.24	0.51	0.27
LVVK01000017.1	3141001	3142000	0.0751	0.369	3523	12	3552	10	3885	23	3450	10	4499	14	3438	7	0.14	0.41	0.27
LVVK01000019.1	992001	993000	0.0404	0.281	3272	16	2729	9	3247	17	3204	11	3266	8	2999	7	0.18	0.45	0.27
LVVK01000019.1	2021001	2022000	0.5	0.797	3446	10	3419	8	3616	16	3236	9	3980	12	3031	7	0.05	0.32	0.27
LVVK01000020.1	220001	221000	0.00634	0.116	3358	20	3129	10	3459	21	2935	8	3470	10	2897	7	0.24	0.51	0.27
LVVK01000020.1	712001	713000	0.0546	0.322	4990	22	4811	18	4853	20	3770	14	5099	14	3911	7	0.14	0.41	0.27
LVVK01000020.1	1157001	1158000	0.00318	0.0813	4222	22	3730	19	5198	23	5121	22	5253	10	4053	7	0.22	0.49	0.27
LVVK01000020.1	2500001	2501000	0.0682	0.354	3394	14	2968	15	3169	12	2887	6	3428	13	3170	7	0.16	0.43	0.27
LVVK01000022.1	1238001	1239000	0.0188	0.197	3809	23	2883	11	3871	15	3460	8	4538	17	3678	7	0.19	0.46	0.27
LVVK01000023.1	747001	748000	0.219	0.579	2909	16	2558	8	3380	9	3078	9	3238	8	2606	7	0.1	0.37	0.27
LVVK01000002.1	796001	797000	0.0209	0.206	4899	26	4428	22	5693	17	4684	15	5143	16	4451	8	0.16	0.43	0.27
LVVK01000003.1	736001	737000	0.0516	0.314	3082	10	2532	17	3448	13	3555	15	3517	5	3122	8	0.17	0.44	0.27
LVVK01000004.1	29001	30000	1.73e-06	0.00141	4164	36	3462	31	4296	14	4609	15	4472	14	4429	8	0.41	0.68	0.27
LVVK01000004.1	348001	349000	0.00658	0.118	3878	17	3012	14	4219	23	3838	7	4277	17	3809	8	0.22	0.49	0.27
LVVK01000005.1	984001	985000	0.00422	0.0928	3493	11	3102	8	4332	36	3711	7	4195	16	3631	8	0.23	0.5	0.27
LVVK01000005.1	1318001	1319000	0.0598	0.334	4633	21	4114	14	4538	20	3369	11	4415	12	3559	8	0.14	0.41	0.27
LVVK01000005.1	1354001	1355000	0.0649	0.346	4607	19	4604	26	4617	10	3610	10	5188	15	3583	8	0.13	0.4	0.27
LVVK01000005.1	1613001	1614000	0.0332	0.258	4302	17	4132	23	4230	15	3139	10	4476	11	3155	8	0.17	0.43	0.27
LVVK01000006.1	31001	32000	0.268	0.628	4448	12	3828	15	4992	19	3916	8	4480	18	4182	8	0.08	0.35	0.27
LVVK01000007.1	1005001	1006000	0.487	0.789	4414	13	3755	14	4656	13	4196	13	5120	14	3858	8	0.05	0.31	0.27
LVVK01000007.1	2344001	2345000	0.166	0.517	3163	13	2901	12	4080	13	3505	10	3924	11	3435	8	0.11	0.37	0.27
LVVK01000007.1	2704001	2705000	0.288	0.648	3403	9	2993	14	3738	13	3196	12	3730	7	3016	8	0.08	0.36	0.27
LVVK01000007.1	2862001	2863000	2.04e-06	0.00151	5441	23	5228	42	5942	36	5574	22	6165	14	4707	8	0.34	0.61	0.27
LVVK01000010.1	246001	247000	0.037	0.27	3648	20	3422	11	4313	18	3897	10	4059	13	3583	8	0.16	0.43	0.27
LVVK01000011.1	766001	767000	0.204	0.563	4388	17	3566	9	4473	19	4184	16	4989	12	4012	8	0.09	0.36	0.27
LVVK01000011.1	1094001	1095000	0.238	0.598	3349	10	3106	13	3497	13	3207	9	4009	11	3186	8	0.09	0.36	0.27
LVVK01000013.1	1370001	1371000	0.0295	0.244	3881	17	3370	14	4124	19	4048	11	4424	15	4002	8	0.17	0.44	0.27
LVVK01000013.1	1415001	1416000	0.0024	0.0702	4090	10	3837	30	4048	20	4198	12	4784	14	3843	8	0.24	0.5	0.27
LVVK01000017.1	260001	261000	0.0493	0.307	2808	20	2586	7	3365	12	3103	9	3253	9	3187	8	0.17	0.45	0.27
LVVK01000017.1	266001	267000	0.0121	0.159	4181	20	3088	15	4067	18	3855	9	4153	14	3557	8	0.2	0.47	0.27
LVVK01000017.1	906001	907000	0.392	0.73	3866	17	3392	11	3866	9	2959	13	3676	5	3083	8	0.07	0.33	0.27
LVVK01000017.1	1532001	1533000	0.0161	0.183	3637	17	3017	14	4012	18	3750	11	4186	11	3361	8	0.19	0.46	0.27
LVVK01000017.1	1826001	1827000	0.0896	0.399	3877	19	3615	13	4005	14	3976	15	4509	10	3621	8	0.13	0.4	0.27
LVVK01000019.1	539001	540000	0.0642	0.344	3408	12	3164	10	4068	22	3664	12	3920	10	3603	8	0.15	0.41	0.27
LVVK01000019.1	825001	826000	0.000126	0.0152	3402	21	2985	16	3625	26	3293	11	3637	8	3035	8	0.36	0.63	0.27
LVVK01000019.1	1572001	1573000	0.00273	0.0756	4678	21	4290	15	5122	32	4184	14	4977	15	4772	8	0.22	0.48	0.27
LVVK01000020.1	1722001	1723000	0.0144	0.173	4427	23	4309	22	4797	17	3740	14	4768	11	3550	8	0.18	0.46	0.27
LVVK01000022.1	182001	183000	0.000343	0.0259	3734	14	2737	15	3923	31	4029	16	4136	7	3403	8	0.31	0.58	0.27
LVVK01000022.1	1647001	1648000	0.0013	0.052	3622	21	2946	16	3758	22	2812	4	3316	12	2715	8	0.3	0.57	0.27
LVVK01000022.1	2427001	2428000	0.00219	0.0671	3717	18	3107	12	4140	27	3924	14	3945	9	3738	8	0.25	0.52	0.27
LVVK01000002.1	906001	907000	0.0254	0.227	5372	15	4030	19	5098	27	4850	18	5539	13	4504	9	0.15	0.42	0.27
LVVK01000002.1	1762001	1763000	0.00016	0.0176	3688	33	3165	16	4072	18	3042	5	4202	14	3029	9	0.34	0.61	0.27
LVVK01000002.1	1871001	1872000	0.000238	0.0219	3078	8	2486	26	2999	20	3009	9	2968	7	3329	9	0.36	0.63	0.27
LVVK01000005.1	968001	969000	0.00172	0.0602	3884	24	2946	12	4099	21	4516	14	4367	11	3795	9	0.25	0.52	0.27
LVVK01000005.1	1829001	1830000	0.741	0.912	3726	11	3338	7	4063	10	3896	16	4380	7	3401	9	-0.02	0.25	0.27
LVVK01000006.1	400001	401000	0.0446	0.294	3508	11	3200	17	3688	17	3978	13	4427	11	3625	9	0.16	0.43	0.27
LVVK01000007.1	1490001	1491000	0.000236	0.0217	3633	16	3407	27	4069	21	3632	13	4541	10	3821	9	0.31	0.58	0.27
LVVK01000007.1	1858001	1859000	0.0631	0.342	4152	16	3420	10	4362	23	3926	12	3871	10	3701	9	0.14	0.41	0.27
LVVK01000011.1	888001	889000	0.000793	0.0395	3393	16	2830	24	3693	16	3580	10	3597	9	3332	9	0.3	0.56	0.27
LVVK01000013.1	1745001	1746000	0.0206	0.205	3443	20	2869	10	3710	17	3295	10	3721	9	3255	9	0.2	0.47	0.27
LVVK01000013.1	2283001	2284000	0.0352	0.264	3511	14	2867	16	3641	15	3243	10	3426	8	3279	9	0.18	0.45	0.27
LVVK01000014.1	53001	54000	0.162	0.512	2855	12	2524	7	3220	15	2922	9	3069	5	2458	9	0.12	0.4	0.27
LVVK01000015.1	187001	188000	0.00484	0.1	3377	19	3792	12	4444	26	3874	13	4583	10	3519	9	0.22	0.49	0.27
LVVK01000015.1	202001	203000	0.056	0.325	4704	21	4316	17	5475	19	5017	15	5782	17	4566	9	0.13	0.39	0.27
LVVK01000015.1	1048001	1049000	0.000179	0.0187	3986	8	3369	26	4639	36	3998	12	4628	12	3494	9	0.31	0.58	0.27
LVVK01000015.1	1711001	1712000	0.0425	0.288	3447	10	3246	19	4556	19	4376	16	4306	8	3488	9	0.16	0.43	0.27
LVVK01000017.1	2555001	2556000	0.0839	0.388	3742	26	3159	6	3846	11	3810	9	4014	12	3439	9	0.13	0.4	0.27
LVVK01000017.1	2880001	2881000	0.00363	0.0866	3746	17	3348	17	4526	25	4072	8	3854	14	3515	9	0.24	0.51	0.27
LVVK01000019.1	420001	421000	0.0136	0.168	5169	23	4785	23	5580	24	3989	7	5088	19	3706	9	0.18	0.45	0.27
LVVK01000020.1	1396001	1397000	0.121	0.453	2782	14	2253	8	2904	11	2872	7	2992	7	2527	9	0.14	0.42	0.27
LVVK01000020.1	2947001	2948000	7.6e-05	0.0114	3819	31	3265	14	3900	22	3977	12	4659	13	3838	9	0.34	0.61	0.27
LVVK01000020.1	2966001	2967000	0.0438	0.292	3442	11	2539	15	3614	16	3282	5	3583	14	3528	9	0.17	0.44	0.27
LVVK01000021.1	274001	275000	0.00343	0.0846	3932	20	3511	25	4459	15	4214	12	5068	14	3486	9	0.23	0.5	0.27
LVVK01000022.1	1532001	1533000	0.00156	0.0573	3726	16	3086	25	3728	16	3496	6	3637	14	3662	9	0.27	0.54	0.27
LVVK01000022.1	1739001	1740000	0.0995	0.417	2857	13	2418	10	3003	11	3266	8	3091	7	2668	9	0.14	0.41	0.27
LVVK01000023.1	372001	373000	0.0502	0.31	3584	13	2859	17	3695	14	3386	10	3884	9	3017	9	0.16	0.43	0.27
LVVK01000023.1	734001	735000	0.97	0.991	3613	9	3170	8	4026	12	4310	10	4250	14	3860	9	0	0.27	0.27
LVVK01000023.1	1531001	1532000	0.0125	0.161	2598	14	2189	14	2682	11	2791	5	2940	9	2648	9	0.25	0.52	0.27
LVVK01000003.1	1626001	1627000	0.000563	0.0332	3197	15	2730	14	3926	28	3691	8	3999	13	3636	10	0.3	0.58	0.27
LVVK01000004.1	275001	276000	0.00879	0.136	5069	19	4853	18	5200	31	4897	18	5415	11	4216	10	0.18	0.45	0.27
LVVK01000005.1	921001	922000	0.0401	0.28	3683	20	3571	15	4510	15	4264	12	3880	11	4086	10	0.16	0.43	0.27
LVVK01000005.1	1003001	1004000	0.0351	0.264	3577	14	2822	17	3967	15	3783	9	4155	12	3390	10	0.17	0.44	0.27
LVVK01000005.1	1375001	1376000	0.358	0.704	4367	18	4073	8	4911	18	4525	12	4891	14	4003	10	0.06	0.33	0.27
LVVK01000005.1	1658001	1659000	0.015	0.177	4822	16	3656	25	5066	20	3898	7	4511	16	3839	10	0.18	0.45	0.27
LVVK01000006.1	472001	473000	0.00312	0.0808	3221	19	3112	10	4082	25	3840	13	3732	7	3583	10	0.25	0.52	0.27
LVVK01000006.1	639001	640000	0.0385	0.274	5173	17	4191	19	5160	23	4498	13	5329	15	4478	10	0.14	0.41	0.27
LVVK01000007.1	2872001	2873000	0.00317	0.0811	3348	19	2945	13	4112	22	3535	5	3968	14	3323	10	0.25	0.52	0.27
LVVK01000009.1	116001	117000	0.0661	0.349	3520	14	3058	10	4082	20	3648	10	3610	9	3586	10	0.15	0.41	0.27
LVVK01000010.1	221001	222000	0.0449	0.295	3969	24	3263	11	4495	14	3445	12	4562	10	4001	10	0.15	0.42	0.27
LVVK01000011.1	673001	674000	0.000453	0.0302	6782	35	6271	29	6863	34	5103	13	6400	22	5345	10	0.22	0.49	0.27
LVVK01000011.1	1126001	1127000	0.00135	0.0532	2921	11	2594	26	3499	14	3490	10	3461	8	3356	10	0.29	0.57	0.27
LVVK01000013.1	520001	521000	0.0123	0.16	3623	18	3139	21	3886	11	3750	9	4429	13	3725	10	0.2	0.47	0.27
LVVK01000013.1	1414001	1415000	0.234	0.594	3500	12	3112	15	3959	11	3291	5	3482	12	3336	10	0.09	0.36	0.27
LVVK01000013.1	1486001	1487000	0.019	0.199	4785	13	4123	19	5217	29	4238	12	5770	18	4820	10	0.16	0.43	0.27
LVVK01000013.1	1750001	1751000	6.74e-07	0.00076	3319	31	3050	21	3708	22	3607	10	3922	11	4039	10	0.47	0.73	0.27
LVVK01000013.1	2339001	2340000	0.000717	0.0375	3857	26	3543	16	4037	20	3926	15	4804	7	3329	10	0.28	0.54	0.27
LVVK01000013.1	2833001	2834000	6.78e-05	0.0109	4504	14	4213	25	4856	41	4250	12	4605	14	4312	10	0.32	0.59	0.27
LVVK01000015.1	576001	577000	0.00366	0.0869	3939	26	2796	12	4458	18	4652	10	4441	17	4469	10	0.23	0.5	0.27
LVVK01000015.1	1297001	1298000	0.0741	0.367	4137	16	3524	11	4440	21	4261	4	4449	20	4032	10	0.13	0.4	0.27
LVVK01000017.1	325001	326000	0.0357	0.266	3867	23	3138	6	4072	19	4261	20	4159	4	4081	10	0.16	0.43	0.27
LVVK01000017.1	710001	711000	0.0312	0.251	4000	10	3990	15	4121	27	3935	13	4333	9	3733	10	0.16	0.43	0.27
LVVK01000017.1	2671001	2672000	2.46e-05	0.00633	3953	23	3749	27	4793	30	3940	8	4065	13	3286	10	0.37	0.64	0.27
LVVK01000018.1	741001	742000	0.0328	0.256	4025	18	3409	9	3958	23	3732	13	4244	8	3440	10	0.17	0.44	0.27
LVVK01000018.1	786001	787000	0.243	0.603	3541	15	3503	11	4037	14	3877	10	3807	12	3990	10	0.09	0.36	0.27
LVVK01000018.1	821001	822000	0.00574	0.11	3057	13	2713	11	3817	25	3124	5	3999	14	3570	10	0.24	0.51	0.27
LVVK01000019.1	283001	284000	0.0227	0.215	3762	14	3303	18	4035	18	3809	9	4052	13	3944	10	0.18	0.45	0.27
LVVK01000019.1	1926001	1927000	0.00188	0.0628	3335	17	2951	20	3925	18	3405	9	3688	9	3373	10	0.27	0.54	0.27
LVVK01000020.1	378001	379000	0.406	0.739	3374	10	2680	11	3579	11	3501	14	3335	3	3256	10	0.06	0.33	0.27
LVVK01000020.1	1602001	1603000	0.000142	0.0165	4917	21	4534	28	5184	32	4467	13	5905	18	4648	10	0.28	0.55	0.27
LVVK01000020.1	2765001	2766000	0.00662	0.118	3670	11	2663	18	3128	19	3247	9	3536	7	2978	10	0.24	0.51	0.27
LVVK01000020.1	3367001	3368000	0.418	0.748	4207	12	3400	12	4039	14	3613	6	4131	15	3803	10	0.06	0.33	0.27
LVVK01000021.1	103001	104000	0.0073	0.124	3897	14	3100	19	4324	21	3804	8	4542	15	4034	10	0.21	0.48	0.27
LVVK01000022.1	1776001	1777000	0.0166	0.186	3955	16	3587	25	4479	14	4184	14	4875	11	3677	10	0.18	0.46	0.27
LVVK01000026.1	465001	466000	0.0224	0.214	3518	12	3585	13	4498	27	4174	12	4172	10	3478	10	0.18	0.45	0.27
LVVK01000002.1	1420001	1421000	0.00232	0.069	3868	18	3088	16	4299	23	4430	14	4854	12	4471	11	0.24	0.51	0.27
LVVK01000003.1	859001	860000	0.00399	0.09	3154	11	2847	26	3669	14	3414	8	3840	10	3321	11	0.25	0.53	0.27
LVVK01000006.1	207001	208000	0.00819	0.133	4215	25	3406	17	4334	14	4387	13	4928	12	4086	11	0.2	0.47	0.27
LVVK01000006.1	500001	501000	0.00427	0.0934	4072	18	3504	12	4870	30	4610	18	5303	10	4516	11	0.21	0.48	0.27
LVVK01000008.1	20001	21000	0.0194	0.2	4746	22	3587	17	4465	18	3975	12	5165	13	4054	11	0.17	0.45	0.27
LVVK01000009.1	325001	326000	4.2e-05	0.00843	3737	27	2763	21	3902	16	4278	10	4449	15	4697	11	0.35	0.62	0.27
LVVK01000011.1	596001	597000	0.217	0.578	3175	10	2429	10	3965	15	3627	10	3976	10	3876	11	0.1	0.37	0.27
LVVK01000013.1	809001	810000	0.00853	0.135	3405	18	2943	20	3730	12	3554	13	3792	7	3932	11	0.22	0.5	0.27
LVVK01000013.1	1975001	1976000	0.00857	0.135	3162	18	3182	16	3699	16	3303	10	3410	6	3290	11	0.23	0.5	0.27
LVVK01000013.1	2395001	2396000	0.275	0.634	3591	15	3443	11	3930	13	3686	11	4361	10	3614	11	0.08	0.36	0.27
LVVK01000015.1	561001	562000	0.0902	0.4	3714	17	3054	5	3846	20	3447	10	4255	10	3960	11	0.13	0.4	0.27
LVVK01000017.1	3561001	3562000	0.369	0.713	3844	2	3986	11	4465	28	4280	8	4902	17	4062	11	0.06	0.33	0.27
LVVK01000019.1	1256001	1257000	0.302	0.659	3270	17	2856	8	3482	9	3272	9	3351	6	2974	11	0.08	0.35	0.27
LVVK01000020.1	478001	479000	0.00289	0.078	4510	23	3751	21	4860	20	4799	15	5004	13	4678	11	0.22	0.49	0.27
LVVK01000020.1	1180001	1181000	3.88e-05	0.00799	3138	24	2180	13	4029	25	2640	7	4314	9	3111	11	0.4	0.66	0.27
LVVK01000020.1	1309001	1310000	0.139	0.481	4001	16	3336	7	4647	23	3579	11	4582	10	3521	11	0.11	0.38	0.27
LVVK01000020.1	3284001	3285000	0.00115	0.0487	3271	8	2903	15	3747	32	3397	11	3818	6	3277	11	0.29	0.55	0.27
LVVK01000022.1	298001	299000	0.0394	0.277	4913	19	4884	17	6052	28	4938	17	5962	14	4680	11	0.13	0.4	0.27
LVVK01000022.1	1594001	1595000	0.52	0.807	3086	10	2351	2	3156	7	2905	9	3468	7	3711	11	-0.05	0.22	0.27
LVVK01000022.1	1869001	1870000	0.042	0.286	3315	17	3008	4	3743	22	3608	9	4321	12	4065	11	0.16	0.43	0.27
LVVK01000022.1	2423001	2424000	0.000262	0.0224	3862	35	3487	9	4386	23	3835	10	4728	12	3676	11	0.3	0.57	0.27
LVVK01000030.1	13001	14000	0.0559	0.325	4607	23	3748	13	4710	17	3968	15	5108	10	4272	11	0.14	0.41	0.27
LVVK01000003.1	94001	95000	0.107	0.432	4156	14	3793	14	4652	20	3701	7	5079	15	3984	12	0.11	0.38	0.27
LVVK01000003.1	1733001	1734000	0.00392	0.0893	4188	22	3341	22	4740	16	4062	12	4703	10	3970	12	0.22	0.49	0.27
LVVK01000004.1	742001	743000	0.0337	0.259	4303	18	4234	18	4686	20	4947	15	5280	12	4046	12	0.15	0.42	0.27
LVVK01000005.1	1932001	1933000	0.000239	0.0219	4766	18	4349	25	4998	36	4350	9	4583	13	3587	12	0.29	0.56	0.27
LVVK01000007.1	2258001	2259000	0.0225	0.215	3615	16	3939	18	4564	20	3931	8	4635	14	3910	12	0.17	0.45	0.27
LVVK01000007.1	2411001	2412000	0.00127	0.0515	3764	15	3581	24	3929	21	4028	12	4222	8	3692	12	0.26	0.53	0.27
LVVK01000011.1	1344001	1345000	0.0394	0.278	3779	11	3275	11	4136	27	3414	8	3767	10	3779	12	0.16	0.44	0.27
LVVK01000013.1	1095001	1096000	0.0428	0.289	3155	16	2938	5	3666	22	3589	8	3921	10	3454	12	0.17	0.44	0.27
LVVK01000013.1	1508001	1509000	0.0324	0.255	3766	18	3260	13	4393	19	3937	11	4031	9	3810	12	0.17	0.44	0.27
LVVK01000014.1	448001	449000	6.22e-05	0.0106	3066	15	3099	13	3975	36	4015	7	3632	11	3487	12	0.36	0.63	0.27
LVVK01000015.1	1556001	1557000	0.00028	0.0231	3306	13	2868	27	4060	21	4026	14	3878	5	3390	12	0.32	0.6	0.27
LVVK01000016.1	42001	43000	0.131	0.468	3223	17	3038	5	3871	17	4024	9	3526	9	3673	12	0.12	0.38	0.27
LVVK01000017.1	1669001	1670000	0.0149	0.176	2990	11	3093	20	3578	15	3381	9	3410	5	3006	12	0.21	0.48	0.27
LVVK01000017.1	2363001	2364000	0.00477	0.0994	2585	13	2445	15	3234	17	2847	5	3212	7	2761	12	0.27	0.54	0.27
LVVK01000018.1	465001	466000	0.00615	0.114	3634	22	2948	7	3994	24	3595	10	3813	8	3629	12	0.23	0.5	0.27
LVVK01000018.1	906001	907000	0.0268	0.233	3537	13	2921	9	3830	24	3447	9	4547	10	3528	12	0.18	0.45	0.27
LVVK01000019.1	218001	219000	0.136	0.477	2956	11	2589	15	3692	10	3001	5	3756	10	3337	12	0.12	0.39	0.27
LVVK01000019.1	1670001	1671000	0.177	0.53	4291	14	3737	17	4488	15	4250	14	5083	11	4207	12	0.09	0.37	0.27
LVVK01000019.1	1873001	1874000	0.0562	0.326	4429	26	3439	10	4293	15	3729	7	4119	12	3494	12	0.15	0.42	0.27
LVVK01000019.1	2245001	2246000	0.00315	0.081	3873	21	3367	18	4825	22	3919	8	4564	15	4288	12	0.23	0.51	0.27
LVVK01000021.1	287001	288000	0.0126	0.162	2950	16	3117	13	3299	18	2703	4	3347	9	3045	12	0.23	0.5	0.27
LVVK01000021.1	404001	405000	0.00502	0.103	3757	18	3673	27	4282	13	3883	13	4676	9	3871	12	0.22	0.5	0.27
LVVK01000022.1	1138001	1139000	0.001	0.045	3286	16	2631	7	3725	33	3207	7	3414	7	2873	12	0.31	0.58	0.27
LVVK01000022.1	1156001	1157000	5.21e-05	0.00969	5453	35	5584	31	5351	28	3598	9	5432	14	4037	12	0.31	0.57	0.27
LVVK01000022.1	2421001	2422000	0.00124	0.0508	3494	12	3038	28	3913	16	3671	12	4124	7	3901	12	0.27	0.54	0.27
LVVK01000002.1	457001	458000	0.628	0.862	3762	13	3142	10	4139	11	4138	12	4079	8	3847	13	0.03	0.31	0.27
LVVK01000002.1	623001	624000	0.707	0.899	3420	9	2787	12	4011	9	3717	7	4544	11	3362	13	0.03	0.29	0.27
LVVK01000002.1	1473001	1474000	6.73e-05	0.0109	4460	25	3900	31	4898	20	4520	9	5684	16	4052	13	0.31	0.57	0.27
LVVK01000003.1	1349001	1350000	0.124	0.458	3374	6	2917	18	3778	15	3847	8	4323	11	3728	13	0.12	0.39	0.27
LVVK01000006.1	1008001	1009000	0.0295	0.244	5276	18	4099	14	5148	30	4257	14	5483	11	4101	13	0.15	0.43	0.27
LVVK01000007.1	1365001	1366000	0.595	0.848	3702	7	2700	14	3523	10	3702	9	4392	10	3617	13	0.04	0.31	0.27
LVVK01000013.1	377001	378000	0.00346	0.0847	5289	31	4639	19	5632	25	3897	10	5189	14	4502	13	0.21	0.48	0.27
LVVK01000013.1	1340001	1341000	0.101	0.42	4279	25	4322	12	5468	17	4720	17	5733	12	4850	13	0.11	0.38	0.27
LVVK01000017.1	1802001	1803000	0.0273	0.235	3607	16	3296	21	3781	11	4147	8	4263	12	3616	13	0.17	0.45	0.27
LVVK01000018.1	440001	441000	0.0818	0.383	6050	16	5699	25	6748	28	5855	14	6474	21	5464	13	0.1	0.37	0.27
LVVK01000019.1	475001	476000	0.0161	0.183	4095	26	3664	13	5051	19	4104	12	5013	12	4339	13	0.18	0.45	0.27
LVVK01000019.1	2317001	2318000	0.0213	0.208	3909	16	3574	20	4534	18	4303	12	4509	10	3936	13	0.17	0.45	0.27
LVVK01000020.1	1367001	1368000	0.385	0.725	3877	14	3873	14	4008	11	3503	9	4294	8	3361	13	0.06	0.33	0.27
LVVK01000023.1	1718001	1719000	0.000145	0.0168	3795	18	3756	20	4657	33	4373	14	4801	9	3963	13	0.31	0.58	0.27
LVVK01000023.1	2290001	2291000	0.0326	0.256	3638	17	3010	14	4676	19	3695	8	4503	11	3476	13	0.17	0.44	0.27
LVVK01000005.1	1571001	1572000	0.00107	0.0465	5446	21	4701	16	6186	42	5889	17	6235	16	5417	14	0.22	0.48	0.27
LVVK01000006.1	102001	103000	0.0476	0.303	3496	8	3197	22	4131	16	3798	8	4000	8	3368	14	0.16	0.42	0.27
LVVK01000006.1	1296001	1297000	0.000223	0.0209	4807	33	3727	13	4541	28	4005	14	4917	7	3919	14	0.29	0.57	0.27
LVVK01000013.1	614001	615000	0.00904	0.138	3986	16	3738	21	4644	21	4064	12	4597	9	4256	14	0.2	0.47	0.27
LVVK01000015.1	470001	471000	0.0303	0.247	4653	18	4372	24	4919	18	4554	12	4950	10	3606	14	0.16	0.43	0.27
LVVK01000017.1	2613001	2614000	0.115	0.444	3308	8	3028	19	4019	13	3775	7	4315	10	3580	14	0.12	0.39	0.27
LVVK01000018.1	804001	805000	0.000553	0.0328	4095	22	3361	23	4567	20	4545	7	4186	13	4058	14	0.27	0.54	0.27
LVVK01000021.1	53001	54000	6.48e-06	0.00287	4808	31	4379	28	5011	29	4860	20	5244	7	4910	14	0.35	0.62	0.27
LVVK01000022.1	425001	426000	0.0914	0.402	4010	15	3027	15	4274	14	3847	7	4544	13	4427	14	0.12	0.39	0.27
LVVK01000022.1	712001	713000	0.324	0.677	3859	18	3570	12	4714	11	4809	16	4615	6	3923	14	0.07	0.34	0.27
LVVK01000022.1	762001	763000	0.0323	0.255	3628	13	3264	16	4515	20	4088	6	4794	14	3813	14	0.16	0.43	0.27
LVVK01000022.1	1924001	1925000	0.00843	0.134	4409	21	3966	24	5008	16	4649	12	4988	13	4925	14	0.19	0.46	0.27
LVVK01000002.1	911001	912000	0.0539	0.32	5933	20	4881	22	5317	22	3996	11	5348	10	4122	15	0.13	0.4	0.27
LVVK01000002.1	1442001	1443000	0.00031	0.0245	3977	14	3540	28	4138	24	3689	7	5206	13	3963	15	0.29	0.57	0.27
LVVK01000003.1	831001	832000	0.00139	0.0539	3448	20	3264	18	4639	22	4278	8	4149	11	4140	15	0.26	0.53	0.27
LVVK01000008.1	641001	642000	0.00124	0.051	3914	16	3392	31	4539	16	3925	9	4896	11	3959	15	0.26	0.53	0.27
LVVK01000013.1	2391001	2392000	0.000616	0.0344	4072	13	3613	29	4961	25	4614	11	4936	13	4896	15	0.26	0.53	0.27
LVVK01000017.1	76001	77000	0.115	0.444	4568	19	4043	14	4901	18	3882	10	5244	12	4608	15	0.11	0.38	0.27
LVVK01000018.1	161001	162000	0.166	0.517	4628	17	3584	18	4258	11	4234	13	4748	8	4272	15	0.1	0.37	0.27
LVVK01000022.1	610001	611000	0.102	0.421	4052	22	3680	11	4863	15	4252	10	4478	11	4784	15	0.11	0.38	0.27
LVVK01000022.1	1120001	1121000	0.0216	0.209	4777	17	4059	16	5279	27	4766	15	5428	10	4757	15	0.16	0.43	0.27
LVVK01000022.1	2483001	2484000	0.0363	0.268	4374	17	4119	19	5194	21	5282	12	5462	14	4308	15	0.14	0.42	0.27
LVVK01000006.1	347001	348000	5.38e-05	0.00978	4806	31	4318	25	5220	26	4243	7	5874	16	4434	16	0.3	0.57	0.27
LVVK01000013.1	1201001	1202000	0.109	0.434	5350	20	4486	17	5228	19	6603	21	6719	14	5376	16	0.1	0.37	0.27
LVVK01000019.1	1772001	1773000	0.00345	0.0846	4075	13	3529	17	5438	34	4234	13	5045	8	4340	16	0.22	0.49	0.27
LVVK01000019.1	2003001	2004000	0.0195	0.2	5941	24	4828	15	5821	31	4991	12	5963	16	5285	16	0.15	0.42	0.27
LVVK01000020.1	1741001	1742000	0.0402	0.28	4587	25	4596	19	5289	16	3974	6	5370	14	3948	16	0.14	0.41	0.27
LVVK01000028.1	140001	141000	0.0179	0.193	4635	23	3838	15	5497	23	4286	14	5233	8	4568	16	0.17	0.44	0.27
LVVK01000002.1	580001	581000	0.0423	0.287	4820	19	4299	17	4985	22	4122	6	5031	13	4231	17	0.14	0.41	0.27
LVVK01000003.1	519001	520000	0.000445	0.0299	5141	18	3791	29	5248	28	4788	15	5765	11	5120	17	0.25	0.53	0.27
LVVK01000017.1	459001	460000	0.221	0.58	4340	11	3894	15	4410	20	3333	8	4056	4	3236	17	0.09	0.36	0.27
LVVK01000017.1	1810001	1811000	0.751	0.916	4323	10	3770	16	4829	12	4690	7	4963	15	4601	17	0.02	0.29	0.27
LVVK01000007.1	902001	903000	0.158	0.505	3301	5	3051	12	3591	21	3634	3	3784	10	3981	18	0.11	0.38	0.27
LVVK01000019.1	330001	331000	0.0055	0.108	4566	25	4242	19	5144	22	4089	8	5478	13	4721	18	0.2	0.47	0.27
LVVK01000021.1	89001	90000	0.162	0.512	4267	17	4018	13	4544	17	4464	12	4883	6	4016	18	0.1	0.37	0.27
LVVK01000017.1	366001	367000	0.0182	0.194	5234	31	4200	13	5265	19	5171	9	6069	17	5330	19	0.16	0.43	0.27
LVVK01000019.1	2077001	2078000	0.00087	0.0415	3865	31	3515	14	4539	18	4972	11	5084	9	4604	20	0.26	0.53	0.27
LVVK01000006.1	553001	554000	0.00523	0.104	4496	23	4048	15	5121	27	4873	12	5323	7	4399	21	0.2	0.48	0.27
LVVK01000015.1	1001	2000	0.318	0.673	967	4	1264	3	895	8	492	0	520	3	410	1	0.2	0.48	0.28
LVVK01000002.1	758001	759000	0.0552	0.324	3384	10	2837	21	3685	13	3050	14	3752	12	3151	2	0.16	0.44	0.28
LVVK01000017.1	1240001	1241000	0.00618	0.114	1943	21	1778	6	2620	11	2293	8	2129	9	2252	2	0.31	0.6	0.28
LVVK01000020.1	1421001	1422000	0.079	0.378	3230	16	2960	15	3473	10	3185	13	3984	13	2933	2	0.15	0.42	0.28
LVVK01000024.1	1001	2000	0.148	0.493	1501	6	1638	8	1593	8	1314	6	1774	4	1201	2	0.19	0.46	0.28
LVVK01000046.1	1	1000	0.73	0.908	1980	3	1831	1	1949	10	1790	3	2060	10	1581	2	-0.03	0.24	0.28
LVVK01000003.1	1695001	1696000	0.786	0.93	2522	6	2184	5	2578	8	2176	4	2948	14	2264	3	-0.02	0.26	0.28
LVVK01000004.1	42001	43000	0.322	0.675	2831	7	2718	9	2868	15	2870	12	3505	11	2801	3	0.08	0.37	0.28
LVVK01000006.1	421001	422000	0.066	0.349	2657	10	2683	13	3218	16	2476	9	3065	10	2265	3	0.17	0.46	0.28
LVVK01000021.1	492001	493000	0.000162	0.0177	3615	15	3593	34	4144	21	3759	18	3901	10	3312	3	0.33	0.62	0.28
LVVK01000007.1	666001	667000	0.00955	0.142	3085	25	2474	10	4089	14	4053	18	3710	9	3190	4	0.22	0.51	0.28
LVVK01000013.1	20001	21000	0.08	0.38	3438	11	3523	19	3728	14	3889	14	4532	14	3212	4	0.14	0.41	0.28
LVVK01000017.1	2200001	2201000	0.0277	0.237	3603	14	3235	16	4165	20	3806	15	4577	16	4062	4	0.17	0.45	0.28
LVVK01000019.1	1515001	1516000	0.259	0.619	2830	13	2261	4	2760	13	2317	9	3125	10	2772	4	0.1	0.38	0.28
LVVK01000020.1	1614001	1615000	0.00948	0.141	3298	16	2589	6	3296	26	2937	11	3217	10	2760	4	0.24	0.52	0.28
LVVK01000020.1	2306001	2307000	0.101	0.421	2607	13	2349	11	2864	10	2766	11	3072	10	2984	4	0.15	0.43	0.28
LVVK01000005.1	1045001	1046000	0.337	0.687	2627	6	2124	14	2556	7	2516	4	2656	11	1999	5	0.09	0.37	0.28
LVVK01000007.1	998001	999000	0.0374	0.271	3464	15	3618	21	4106	14	3280	11	4469	15	3332	5	0.17	0.45	0.28
LVVK01000007.1	1596001	1597000	5.19e-06	0.00252	3107	21	2862	21	3556	28	3544	14	3569	10	3142	5	0.45	0.73	0.28
LVVK01000008.1	575001	576000	0.0474	0.302	3323	16	3130	18	3547	12	2566	12	3464	8	2773	5	0.18	0.46	0.28
LVVK01000008.1	766001	767000	0.000319	0.0249	3280	24	2830	16	3451	19	3642	15	3210	9	3481	5	0.34	0.62	0.28
LVVK01000011.1	360001	361000	0.0351	0.264	2962	17	2663	7	3317	17	3307	14	3533	9	3332	5	0.18	0.46	0.28
LVVK01000013.1	1576001	1577000	0.0513	0.313	3919	12	2957	18	4099	17	3353	12	4641	15	3625	5	0.15	0.43	0.28
LVVK01000013.1	1617001	1618000	2.76e-05	0.00669	3005	15	2589	25	3337	23	3336	12	3532	11	2990	5	0.42	0.71	0.28
LVVK01000019.1	2161001	2162000	0.12	0.451	2864	6	2324	10	3606	20	3095	12	3532	10	3143	5	0.13	0.41	0.28
LVVK01000021.1	340001	341000	0.00135	0.0532	2766	25	1771	12	2618	7	2605	10	2740	8	2970	5	0.34	0.61	0.28
LVVK01000023.1	1359001	1360000	0.0403	0.281	3650	18	2805	11	3884	17	3435	11	4035	14	3369	5	0.17	0.44	0.28
LVVK01000002.1	1744001	1745000	0.0204	0.204	3921	15	3637	17	4017	22	3603	13	4179	12	3307	6	0.19	0.47	0.28
LVVK01000003.1	50001	51000	0.0199	0.202	3705	26	3359	9	3985	18	3304	8	4126	15	2799	6	0.2	0.48	0.28
LVVK01000004.1	784001	785000	0.0253	0.227	3743	20	3843	20	3975	13	3453	12	4378	14	3586	6	0.18	0.46	0.28
LVVK01000005.1	1172001	1173000	0.356	0.702	3475	18	3185	5	3593	13	2882	6	3746	13	2409	6	0.07	0.35	0.28
LVVK01000005.1	2028001	2029000	0.0921	0.403	1388	7	1680	9	1576	8	1170	3	1113	0	988	6	0.24	0.52	0.28
LVVK01000007.1	511001	512000	0.406	0.74	3211	9	2500	10	3145	12	2684	8	3473	11	2762	6	0.07	0.35	0.28
LVVK01000009.1	22001	23000	0.234	0.594	4259	13	3407	15	4544	16	4663	18	4911	14	4137	6	0.08	0.36	0.28
LVVK01000013.1	1332001	1333000	0.0738	0.366	3205	18	2892	13	3166	9	2655	9	3587	10	2828	6	0.16	0.43	0.28
LVVK01000017.1	380001	381000	0.125	0.46	3016	7	2660	14	2996	15	2662	5	2865	11	2449	6	0.14	0.42	0.28
LVVK01000017.1	3198001	3199000	0.115	0.444	2954	9	2647	12	3136	15	2944	5	3697	15	2786	6	0.14	0.41	0.28
LVVK01000018.1	730001	731000	0.158	0.506	3927	13	3047	13	3930	17	3529	10	4055	15	3350	6	0.11	0.39	0.28
LVVK01000019.1	1488001	1489000	0.00126	0.0514	3600	13	3005	22	4003	24	3926	13	4031	12	3210	6	0.28	0.56	0.28
LVVK01000019.1	1528001	1529000	0.0293	0.243	4634	20	3893	13	5277	27	4377	14	4664	17	4290	6	0.16	0.43	0.28
LVVK01000022.1	536001	537000	0.346	0.694	4218	16	3884	12	4198	15	3535	13	4457	13	3401	6	0.07	0.35	0.28
LVVK01000023.1	925001	926000	0.00596	0.112	4097	34	3629	14	4076	11	4632	14	4374	15	3438	6	0.22	0.5	0.28
LVVK01000023.1	1247001	1248000	0.0109	0.151	3583	14	3199	20	3848	17	4089	8	4384	21	4191	6	0.2	0.48	0.28
LVVK01000023.1	1369001	1370000	0.833	0.948	3688	8	2999	17	4357	8	3938	9	4364	20	4026	6	0.01	0.3	0.28
LVVK01000028.1	37001	38000	0.161	0.51	5288	23	5038	22	5490	15	4183	9	4508	20	3695	6	0.1	0.38	0.28
LVVK01000002.1	199001	200000	0.0404	0.281	2214	8	2059	12	2554	14	2312	6	2264	7	2497	7	0.22	0.5	0.28
LVVK01000005.1	992001	993000	0.243	0.603	3985	11	3190	11	4234	20	4883	20	4299	11	4216	7	0.08	0.37	0.28
LVVK01000006.1	1313001	1314000	0.00196	0.0637	3161	12	2741	21	3543	21	3106	8	3902	13	2854	7	0.29	0.57	0.28
LVVK01000007.1	2506001	2507000	0.00945	0.141	2875	21	2846	14	3296	12	3219	14	3623	7	3016	7	0.24	0.52	0.28
LVVK01000008.1	818001	819000	0.136	0.477	2752	17	2852	10	2965	9	2410	5	3054	10	2326	7	0.14	0.42	0.28
LVVK01000013.1	1295001	1296000	0.245	0.605	4129	24	3922	8	4918	15	4398	16	4788	14	3978	7	0.08	0.36	0.28
LVVK01000014.1	453001	454000	0.00403	0.0903	3999	22	3732	18	4015	20	3299	10	4536	14	3432	7	0.24	0.51	0.28
LVVK01000016.1	78001	79000	8.32e-05	0.0121	2999	18	2776	26	3340	16	3086	8	3660	13	3352	7	0.38	0.66	0.28
LVVK01000017.1	320001	321000	8.08e-07	0.000861	3190	42	2776	15	3641	17	3398	12	3426	10	3607	7	0.49	0.77	0.28
LVVK01000017.1	472001	473000	0.0374	0.271	3766	18	3383	6	3814	26	3420	13	3531	8	2987	7	0.17	0.46	0.28
LVVK01000017.1	1221001	1222000	0.00738	0.125	2958	13	2851	15	3645	21	3062	8	3949	13	3036	7	0.24	0.52	0.28
LVVK01000018.1	278001	279000	0.00171	0.0602	3095	20	3084	16	3457	19	3321	11	3276	10	3339	7	0.29	0.57	0.28
LVVK01000018.1	349001	350000	0.354	0.701	3298	6	2734	7	3770	22	3324	13	3761	8	2822	7	0.07	0.36	0.28
LVVK01000019.1	2177001	2178000	0.949	0.985	3236	6	3343	11	3499	11	2942	12	3513	9	3451	7	0	0.28	0.28
LVVK01000020.1	721001	722000	0.106	0.429	2961	11	2641	6	3243	21	2828	10	3324	8	2626	7	0.14	0.43	0.28
LVVK01000020.1	1322001	1323000	0.043	0.289	3846	16	3908	14	4145	22	3736	10	4240	15	3482	7	0.16	0.44	0.28
LVVK01000022.1	912001	913000	0.0625	0.341	3990	21	3866	18	4243	12	3107	12	4514	12	3547	7	0.14	0.42	0.28
LVVK01000022.1	2408001	2409000	0.182	0.536	2575	10	2378	14	3317	9	2987	12	3384	7	2854	7	0.12	0.4	0.28
LVVK01000023.1	125001	126000	0.0938	0.407	2725	16	2096	9	3144	10	2397	8	3009	7	2439	7	0.16	0.44	0.28
LVVK01000023.1	1938001	1939000	8.28e-05	0.0121	4410	17	3494	30	4773	30	4169	16	4981	14	3870	7	0.32	0.61	0.28
LVVK01000023.1	2004001	2005000	0.0385	0.274	3557	15	2952	15	4272	18	3532	11	4297	14	3628	7	0.17	0.45	0.28
LVVK01000002.1	512001	513000	0.000333	0.0254	3798	26	3579	24	4160	17	3890	14	4319	10	3386	8	0.3	0.58	0.28
LVVK01000002.1	571001	572000	0.0164	0.184	2548	17	1911	10	2619	10	2516	8	2968	7	2741	8	0.24	0.52	0.28
LVVK01000002.1	1664001	1665000	0.000179	0.0187	2987	16	3002	25	4170	22	3701	16	3961	8	3672	8	0.34	0.62	0.28
LVVK01000003.1	18001	19000	0.132	0.471	3168	14	3052	10	3290	15	3090	8	3565	11	2905	8	0.13	0.41	0.28
LVVK01000003.1	363001	364000	0.00703	0.122	3257	18	3139	13	3690	21	3156	4	3749	16	3149	8	0.24	0.52	0.28
LVVK01000003.1	533001	534000	6.88e-05	0.0109	5372	29	4833	25	5332	33	5152	20	6050	17	5131	8	0.28	0.56	0.28
LVVK01000003.1	726001	727000	0.0188	0.197	3641	16	3460	15	3980	21	3273	10	4293	12	3273	8	0.19	0.47	0.28
LVVK01000003.1	1632001	1633000	0.0551	0.323	3864	12	3344	20	3905	16	3470	13	4089	9	3223	8	0.15	0.43	0.28
LVVK01000003.1	1874001	1875000	0.0297	0.245	3387	14	2999	15	4559	20	4293	13	4758	15	3852	8	0.17	0.45	0.28
LVVK01000003.1	1969001	1970000	3.77e-05	0.00796	4035	17	3362	28	4328	29	4102	18	4756	11	4209	8	0.35	0.63	0.28
LVVK01000005.1	139001	140000	0.0975	0.414	3719	14	3510	14	4482	20	3463	13	4603	12	3600	8	0.13	0.41	0.28
LVVK01000005.1	230001	231000	0.0705	0.359	3289	12	2698	9	3438	20	3078	16	3757	5	3458	8	0.15	0.44	0.28
LVVK01000005.1	750001	751000	0.0648	0.346	3996	16	3849	20	4117	15	3725	16	4051	9	3854	8	0.14	0.43	0.28
LVVK01000005.1	1536001	1537000	0.0569	0.327	4318	16	4074	23	4747	16	4250	13	5375	18	4200	8	0.14	0.42	0.28
LVVK01000006.1	513001	514000	3.42e-05	0.00754	4841	29	3911	23	5400	32	5173	21	5752	16	5022	8	0.31	0.59	0.28
LVVK01000007.1	232001	233000	0.00458	0.0973	2951	17	2485	16	3623	16	3297	10	3666	10	3013	8	0.26	0.54	0.28
LVVK01000007.1	1635001	1636000	0.13	0.467	3918	16	3310	11	4592	19	3443	13	4463	12	4039	8	0.11	0.39	0.28
LVVK01000011.1	101001	102000	0.537	0.817	3856	12	3795	13	4280	14	3697	16	4352	9	3628	8	0.04	0.33	0.28
LVVK01000011.1	447001	448000	0.0541	0.32	3072	10	2838	10	3820	23	3579	13	3756	9	3344	8	0.16	0.44	0.28
LVVK01000011.1	736001	737000	0.0106	0.148	4318	25	3544	13	4707	21	4444	17	4828	12	4085	8	0.19	0.47	0.28
LVVK01000011.1	833001	834000	0.127	0.462	3158	15	2771	14	3669	10	3597	14	3854	8	3218	8	0.13	0.41	0.28
LVVK01000011.1	921001	922000	0.0108	0.151	3771	20	3230	14	3978	20	3760	11	3796	11	3198	8	0.21	0.49	0.28
LVVK01000013.1	755001	756000	0.128	0.464	3266	15	3034	10	3763	15	3300	8	3921	13	3317	8	0.12	0.4	0.28
LVVK01000013.1	1055001	1056000	0.705	0.898	3869	13	2650	9	3723	10	3361	12	3717	9	3148	8	0.03	0.31	0.28
LVVK01000015.1	812001	813000	0.0563	0.326	2507	16	2362	7	3309	14	2717	10	3058	7	3225	8	0.17	0.45	0.28
LVVK01000017.1	777001	778000	0.151	0.496	2474	14	2030	8	2772	8	3251	6	2731	10	2627	8	0.13	0.41	0.28
LVVK01000017.1	1071001	1072000	0.716	0.902	3902	5	2951	12	4023	11	3588	15	3634	7	3369	8	-0.03	0.26	0.28
LVVK01000017.1	1126001	1127000	0.000477	0.0305	3857	16	3031	20	4400	28	4113	16	4635	11	3869	8	0.29	0.57	0.28
LVVK01000018.1	255001	256000	0.389	0.728	4289	16	3971	18	4242	9	3800	10	4538	15	3361	8	0.06	0.34	0.28
LVVK01000019.1	927001	928000	0.000256	0.0223	3823	21	2835	7	3970	36	3408	10	4433	15	3867	8	0.32	0.6	0.28
LVVK01000019.1	1261001	1262000	0.79	0.932	3385	12	3493	8	4205	13	3767	11	4062	14	4004	8	0.02	0.3	0.28
LVVK01000019.1	1474001	1475000	0.0725	0.363	3623	11	2608	18	3441	12	3493	9	3890	13	3471	8	0.15	0.42	0.28
LVVK01000020.1	664001	665000	0.00627	0.115	3095	10	2803	23	3747	18	3366	15	3256	5	3292	8	0.25	0.53	0.28
LVVK01000020.1	829001	830000	0.333	0.684	2950	11	2218	9	3023	10	2665	11	2898	5	2966	8	0.08	0.37	0.28
LVVK01000020.1	2402001	2403000	0.0324	0.255	3247	12	2883	14	3713	20	3356	14	3502	8	3672	8	0.18	0.47	0.28
LVVK01000002.1	885001	886000	0.0329	0.257	3291	11	2463	9	3861	24	3274	9	3984	12	3538	9	0.18	0.46	0.28
LVVK01000002.1	1824001	1825000	0.314	0.669	4210	9	3881	9	4872	10	4572	11	4679	17	4081	9	-0.06	0.22	0.28
LVVK01000002.1	1844001	1845000	0.0209	0.207	4025	16	3644	16	4100	23	3750	11	4523	13	3363	9	0.18	0.47	0.28
LVVK01000003.1	602001	603000	0.0191	0.199	4342	30	4269	9	5503	24	4712	17	5545	14	4034	9	0.17	0.45	0.28
LVVK01000004.1	288001	289000	0.468	0.778	4099	14	3274	14	4573	11	4136	12	4585	16	4662	9	0.05	0.33	0.28
LVVK01000005.1	183001	184000	0.0036	0.0863	3846	15	3487	31	4074	13	3531	15	4261	8	3746	9	0.24	0.52	0.28
LVVK01000005.1	1290001	1291000	0.000374	0.027	3776	17	4074	24	4361	28	4579	15	5087	14	3877	9	0.28	0.57	0.28
LVVK01000006.1	698001	699000	0.222	0.582	2787	8	2373	12	2911	12	2641	2	2814	11	2303	9	0.11	0.4	0.28
LVVK01000006.1	742001	743000	0.000506	0.0315	3946	19	3740	33	5064	18	5034	15	4918	15	4035	9	0.27	0.55	0.28
LVVK01000007.1	439001	440000	0.0362	0.268	3739	16	3371	18	4105	17	3616	14	3969	8	3312	9	0.17	0.45	0.28
LVVK01000007.1	1269001	1270000	0.502	0.798	4013	10	4058	8	4421	23	3447	8	4394	16	3917	9	0.05	0.33	0.28
LVVK01000007.1	1665001	1666000	0.344	0.693	2617	9	1976	9	2850	9	2822	9	2935	6	2863	9	0.08	0.36	0.28
LVVK01000007.1	2807001	2808000	0.00857	0.135	2991	13	2994	21	3597	16	3142	9	3422	8	2684	9	0.24	0.52	0.28
LVVK01000007.1	2826001	2827000	0.436	0.76	3271	5	3157	15	4105	16	3434	7	3805	13	3057	9	0.06	0.34	0.28
LVVK01000007.1	2848001	2849000	0.000447	0.0299	3714	22	3347	19	4318	26	3671	18	4194	5	3392	9	0.3	0.59	0.28
LVVK01000008.1	136001	137000	0.29	0.649	3922	9	3278	14	3986	17	4281	10	4727	17	3820	9	0.08	0.36	0.28
LVVK01000011.1	226001	227000	0.00134	0.0531	3011	14	3171	17	4077	26	3627	11	4234	11	3337	9	0.28	0.56	0.28
LVVK01000013.1	447001	448000	0.00202	0.0642	3715	23	3537	16	3958	22	3433	9	3871	12	3439	9	0.26	0.54	0.28
LVVK01000013.1	1164001	1165000	0.275	0.634	2940	10	3036	9	3727	17	3065	9	3450	9	3077	9	0.09	0.37	0.28
LVVK01000013.1	2761001	2762000	0.108	0.433	3983	11	3995	15	4791	25	4290	16	4737	11	3719	9	0.12	0.4	0.28
LVVK01000015.1	572001	573000	0.00408	0.0909	3139	9	2753	10	3363	31	3393	8	3714	14	3822	9	0.26	0.54	0.28
LVVK01000015.1	945001	946000	0.0936	0.406	4513	20	3876	14	4784	20	3773	14	4068	10	3760	9	0.13	0.41	0.28
LVVK01000017.1	215001	216000	0.0456	0.297	4556	26	4020	12	4490	19	3573	7	4323	15	3108	9	0.15	0.44	0.28
LVVK01000017.1	730001	731000	0.0114	0.155	3825	22	3487	19	4349	14	4506	14	4677	14	4151	9	0.19	0.47	0.28
LVVK01000017.1	1617001	1618000	0.359	0.705	3253	12	2976	11	3709	12	3347	11	4040	10	3305	9	0.07	0.35	0.28
LVVK01000017.1	2274001	2275000	7.42e-05	0.0114	3862	19	3102	29	4036	21	4285	18	4333	8	3740	9	0.34	0.63	0.28
LVVK01000017.1	2317001	2318000	0.048	0.303	4744	26	4248	9	5661	26	4994	12	5774	22	4486	9	0.13	0.42	0.28
LVVK01000018.1	928001	929000	0.00499	0.103	3497	19	3373	9	4323	29	4137	10	4496	15	3488	9	0.23	0.51	0.28
LVVK01000020.1	576001	577000	3.51e-05	0.00763	3288	24	3291	30	3934	16	3129	9	4039	10	2954	9	0.39	0.67	0.28
LVVK01000020.1	609001	610000	0.000579	0.0335	4147	28	3107	20	4203	18	3832	12	4132	12	3693	9	0.29	0.58	0.28
LVVK01000020.1	1726001	1727000	0.00567	0.109	3470	17	2977	12	3764	24	3282	8	3855	11	2983	9	0.24	0.52	0.28
LVVK01000020.1	1765001	1766000	0.298	0.656	4001	14	3517	14	4466	15	3894	15	4209	10	3912	9	0.08	0.36	0.28
LVVK01000021.1	219001	220000	0.00118	0.0491	3636	11	2994	22	3936	28	3333	11	3601	9	3250	9	0.29	0.58	0.28
LVVK01000022.1	1922001	1923000	0.0311	0.251	4018	31	3392	8	4301	13	4163	10	4186	15	3890	9	0.17	0.44	0.28
LVVK01000026.1	434001	435000	0.06	0.334	3487	26	3381	5	4229	15	4540	11	4987	18	4291	9	0.14	0.41	0.28
LVVK01000002.1	104001	105000	0.0589	0.332	4400	22	3355	7	4363	22	4469	19	4959	8	3743	10	0.14	0.42	0.28
LVVK01000002.1	220001	221000	0.00415	0.0916	3352	22	3065	11	3595	20	3967	6	4264	18	3700	10	0.24	0.53	0.28
LVVK01000003.1	200001	201000	0.15	0.495	4441	12	3887	15	4559	22	3855	16	4329	8	4109	10	0.1	0.38	0.28
LVVK01000003.1	330001	331000	0.0672	0.352	3942	15	3350	18	3964	14	3819	9	4319	13	3464	10	0.14	0.42	0.28
LVVK01000004.1	895001	896000	0.00873	0.136	4760	19	4344	21	5109	27	4723	14	4797	13	3755	10	0.19	0.47	0.28
LVVK01000005.1	1470001	1471000	0.00805	0.132	3589	19	2956	12	4152	23	3553	8	4263	14	3499	10	0.22	0.5	0.28
LVVK01000006.1	642001	643000	0.0544	0.321	4840	22	4742	20	5346	19	4877	15	5425	16	4430	10	0.13	0.41	0.28
LVVK01000007.1	1103001	1104000	0.292	0.651	3013	16	3556	8	3542	13	2529	6	3407	8	2684	10	0.09	0.37	0.28
LVVK01000007.1	2988001	2989000	0.0275	0.236	4901	22	4158	11	4299	27	3584	8	4514	14	3327	10	0.17	0.45	0.28
LVVK01000007.1	3060001	3061000	0.19	0.546	3728	11	3730	17	4496	17	4233	13	3954	11	3950	10	0.1	0.38	0.28
LVVK01000007.1	3062001	3063000	0.0222	0.213	3671	14	4051	13	4374	28	4092	13	4760	12	3676	10	0.18	0.45	0.28
LVVK01000009.1	92001	93000	0.000457	0.0302	3539	21	3238	19	3537	23	3148	8	3583	10	3112	10	0.33	0.61	0.28
LVVK01000009.1	236001	237000	0.248	0.607	3555	13	3293	10	4749	19	3812	14	4592	10	3838	10	0.08	0.36	0.28
LVVK01000011.1	764001	765000	0.084	0.388	3973	9	3188	10	4178	28	4182	12	4750	14	3768	10	0.13	0.41	0.28
LVVK01000011.1	1149001	1150000	0.253	0.613	3521	21	2911	8	3847	9	3540	12	4343	11	3822	10	0.09	0.37	0.28
LVVK01000013.1	817001	818000	0.00392	0.0893	3100	17	3080	11	3705	25	3616	12	4008	9	3320	10	0.25	0.54	0.28
LVVK01000013.1	938001	939000	0.0381	0.273	3207	17	2627	12	3466	13	3272	11	3721	9	3856	10	0.18	0.45	0.28
LVVK01000013.1	1017001	1018000	0.00059	0.0335	3877	34	3436	11	3951	19	3704	10	4619	13	3541	10	0.29	0.57	0.28
LVVK01000013.1	2711001	2712000	0.0211	0.207	3725	18	3476	15	4322	21	3602	9	4122	13	3592	10	0.19	0.47	0.28
LVVK01000013.1	2799001	2800000	0.01	0.145	3324	22	2864	16	3945	13	3681	11	3746	8	2923	10	0.22	0.5	0.28
LVVK01000014.1	235001	236000	0.00427	0.0934	3951	17	3507	11	4601	33	3822	8	5081	20	4516	10	0.22	0.51	0.28
LVVK01000015.1	397001	398000	0.0953	0.409	3298	10	2876	10	3647	21	3196	4	3781	14	3073	10	0.14	0.42	0.28
LVVK01000015.1	1335001	1336000	0.000463	0.0302	4384	27	3914	18	4493	27	4032	12	4868	14	3883	10	0.28	0.56	0.28
LVVK01000017.1	90001	91000	0.0441	0.293	4034	12	3541	24	4616	17	3967	11	4712	13	3419	10	0.15	0.43	0.28
LVVK01000017.1	875001	876000	0.229	0.589	3938	18	3446	10	4083	15	3824	12	4564	12	3542	10	0.09	0.37	0.28
LVVK01000017.1	1501001	1502000	0.0453	0.296	2728	11	2451	14	3307	14	2833	6	3204	9	2978	10	0.18	0.46	0.28
LVVK01000017.1	1503001	1504000	0.0541	0.32	5704	25	4906	20	5656	21	4951	22	6456	14	4946	10	0.12	0.41	0.28
LVVK01000017.1	1799001	1800000	0.472	0.781	2396	5	2152	8	2935	13	2695	9	2694	3	2403	10	0.07	0.35	0.28
LVVK01000017.1	3031001	3032000	0.119	0.449	4055	11	3454	19	4318	17	4290	8	4409	17	3744	10	0.12	0.4	0.28
LVVK01000018.1	584001	585000	0.0572	0.328	5689	18	5643	33	6555	21	5241	16	6268	20	4783	10	0.12	0.4	0.28
LVVK01000020.1	1208001	1209000	0.14	0.482	3513	10	3168	13	4088	19	3605	18	4280	4	3687	10	0.11	0.39	0.28
LVVK01000020.1	1535001	1536000	0.274	0.633	3359	12	3342	13	3508	13	2980	8	3260	8	2966	10	0.09	0.37	0.28
LVVK01000020.1	2501001	2502000	0.0448	0.295	4265	8	4044	15	4731	33	3849	9	4524	16	4108	10	0.15	0.43	0.28
LVVK01000021.1	279001	280000	0.0178	0.192	3898	15	2942	20	3625	15	3588	10	4449	14	3932	10	0.19	0.48	0.28
LVVK01000021.1	417001	418000	0.117	0.447	3492	24	3028	11	3814	7	3633	6	4011	15	3378	10	0.13	0.41	0.28
LVVK01000021.1	628001	629000	0.0443	0.293	3185	9	3025	14	3167	20	3017	6	3568	12	3299	10	0.18	0.46	0.28
LVVK01000022.1	1822001	1823000	0.0261	0.23	4846	28	4843	13	5132	23	4699	10	5509	21	4518	10	0.15	0.43	0.28
LVVK01000023.1	755001	756000	0.0448	0.295	3709	16	3052	16	3695	15	3383	5	3872	15	3340	10	0.17	0.45	0.28
LVVK01000023.1	848001	849000	0.000543	0.0325	3783	22	2603	25	4314	15	4299	15	3904	9	3833	10	0.3	0.58	0.28
LVVK01000023.1	959001	960000	0.979	0.994	4211	16	3264	9	4796	10	3941	10	4665	16	4096	10	0	0.29	0.28
LVVK01000023.1	1680001	1681000	0.335	0.686	3552	12	2953	11	3857	14	3246	12	3649	7	3408	10	0.08	0.36	0.28
LVVK01000023.1	1865001	1866000	0.0342	0.262	3517	10	2873	14	4225	25	3433	11	3760	9	3339	10	0.18	0.46	0.28
LVVK01000023.1	2179001	2180000	0.01	0.145	3815	14	3033	23	4929	20	3716	8	4156	14	3661	10	0.21	0.48	0.28
LVVK01000026.1	398001	399000	0.0252	0.227	3793	19	3672	15	4717	20	4641	19	4666	9	4391	10	0.17	0.44	0.28
LVVK01000002.1	217001	218000	0.0258	0.229	3987	22	3746	21	4354	12	3935	14	4619	10	3813	11	0.17	0.46	0.28
LVVK01000002.1	1281001	1282000	0.0194	0.2	4112	21	3795	20	4452	15	4255	12	4614	12	3812	11	0.18	0.45	0.28
LVVK01000003.1	386001	387000	0.0226	0.215	3709	21	3216	14	4389	17	3688	12	4608	12	4160	11	0.18	0.46	0.28
LVVK01000003.1	530001	531000	0.231	0.59	3221	16	2804	8	3134	11	3617	12	3663	7	3288	11	0.1	0.38	0.28
LVVK01000003.1	1102001	1103000	0.654	0.875	3777	10	3699	15	4036	11	4218	11	3923	11	3613	11	0.03	0.31	0.28
LVVK01000004.1	400001	401000	0.00502	0.103	4478	17	3780	26	4545	19	4736	12	5141	17	4585	11	0.21	0.48	0.28
LVVK01000005.1	1559001	1560000	0.00694	0.121	4003	30	3300	11	4706	18	4243	9	4664	15	3625	11	0.21	0.49	0.28
LVVK01000005.1	1709001	1710000	0.093	0.405	4004	16	3811	19	5160	17	3924	7	4736	17	3899	11	0.12	0.4	0.28
LVVK01000005.1	1978001	1979000	0.214	0.574	4709	16	4591	11	5203	26	4788	19	5226	11	4493	11	0.08	0.37	0.28
LVVK01000006.1	849001	850000	0.00182	0.0616	3953	27	3526	10	5002	29	4437	16	4482	8	3567	11	0.25	0.53	0.28
LVVK01000007.1	413001	414000	0.113	0.44	4683	25	4529	15	6393	19	4839	13	5919	19	4834	11	0.1	0.38	0.28
LVVK01000007.1	1428001	1429000	0.131	0.468	3371	9	3013	16	3208	14	3253	10	3303	6	3101	11	0.13	0.41	0.28
LVVK01000007.1	1657001	1658000	1.47e-05	0.00465	4872	32	4157	24	5117	33	4044	16	5077	11	4360	11	0.35	0.63	0.28
LVVK01000007.1	2378001	2379000	0.00264	0.0745	5345	19	5403	35	5309	24	4770	17	5808	13	4280	11	0.21	0.49	0.28
LVVK01000008.1	1001	2000	0.000168	0.018	3588	17	3234	28	4395	23	3548	9	4460	14	4034	11	0.32	0.61	0.28
LVVK01000013.1	1283001	1284000	0.119	0.45	3679	15	3486	8	4079	22	4286	12	4259	13	4175	11	0.12	0.4	0.28
LVVK01000013.1	1536001	1537000	0.000662	0.0355	3506	15	2942	17	3632	27	3622	14	4360	8	3614	11	0.3	0.59	0.28
LVVK01000014.1	529001	530000	0.00402	0.0903	2837	11	2667	19	3436	19	2928	4	3465	11	2958	11	0.27	0.55	0.28
LVVK01000017.1	414001	415000	0.014	0.171	3609	16	3184	17	4078	18	4479	12	4745	13	3800	11	0.19	0.47	0.28
LVVK01000017.1	509001	510000	0.182	0.536	3095	9	3174	12	3833	18	3691	12	3980	9	3709	11	0.1	0.39	0.28
LVVK01000017.1	561001	562000	0.0996	0.417	3207	12	2445	12	3685	15	2944	4	3164	10	2968	11	0.14	0.42	0.28
LVVK01000017.1	573001	574000	0.0921	0.403	5556	20	4756	21	5737	21	4651	13	6537	22	5298	11	0.11	0.39	0.28
LVVK01000017.1	1216001	1217000	0.0749	0.369	3961	12	3783	14	4371	24	3870	9	4096	12	3577	11	0.14	0.41	0.28
LVVK01000017.1	2761001	2762000	0.0279	0.237	4402	17	4149	17	4844	26	4361	9	4529	17	4097	11	0.16	0.45	0.28
LVVK01000018.1	351001	352000	0.000958	0.0441	4506	33	3563	19	4256	16	3657	16	4083	7	4333	11	0.27	0.55	0.28
LVVK01000019.1	415001	416000	0.573	0.836	3002	7	2777	16	3700	8	3114	9	3542	7	2915	11	0.04	0.33	0.28
LVVK01000019.1	896001	897000	0.0182	0.195	2609	9	2114	11	2811	19	2629	6	2833	6	2699	11	0.24	0.52	0.28
LVVK01000020.1	98001	99000	0.0352	0.264	4204	20	3730	14	4414	20	4491	15	5157	12	3862	11	0.16	0.44	0.28
LVVK01000020.1	1461001	1462000	0.00796	0.131	4060	16	3717	14	4384	29	4025	14	4985	12	4172	11	0.2	0.49	0.28
LVVK01000020.1	2559001	2560000	0.208	0.567	4042	16	3566	14	4109	14	3617	10	4180	11	3595	11	0.09	0.38	0.28
LVVK01000020.1	3145001	3146000	0.0969	0.413	3542	15	2819	18	4093	10	4305	18	4323	7	4086	11	0.13	0.41	0.28
LVVK01000020.1	3445001	3446000	5.67e-05	0.0101	2950	18	2649	19	3271	24	2869	7	3586	9	3100	11	0.41	0.69	0.28
LVVK01000022.1	657001	658000	0.000478	0.0305	4577	27	4643	23	5182	29	4277	12	5477	17	4324	11	0.26	0.55	0.28
LVVK01000022.1	1850001	1851000	0.0379	0.273	3724	10	3115	7	4051	31	4091	12	4087	11	4046	11	0.16	0.44	0.28
LVVK01000022.1	2014001	2015000	0.117	0.448	4357	23	4026	17	4494	11	3446	7	4406	14	3598	11	0.12	0.4	0.28
LVVK01000022.1	2247001	2248000	0.00148	0.0561	3317	25	2846	7	3726	23	3779	9	3675	10	3431	11	0.28	0.56	0.28
LVVK01000023.1	896001	897000	0.113	0.441	2580	10	2188	12	2958	11	2514	5	2877	6	2534	11	0.15	0.43	0.28
LVVK01000023.1	935001	936000	0.131	0.469	3688	15	3109	11	3753	16	3517	12	3944	8	3637	11	0.12	0.4	0.28
LVVK01000023.1	1129001	1130000	0.0319	0.253	3297	14	2552	19	3728	12	2972	6	3646	12	3592	11	0.19	0.47	0.28
LVVK01000023.1	1307001	1308000	0.00384	0.0887	3289	16	2687	16	3188	18	3154	7	3607	9	2931	11	0.27	0.55	0.28
LVVK01000026.1	382001	383000	0.0274	0.235	4248	17	3309	23	4539	14	3964	12	4930	13	3989	11	0.17	0.45	0.28
LVVK01000002.1	27001	28000	0.176	0.529	3229	7	2875	14	3521	17	3353	10	3602	6	2951	12	0.11	0.39	0.28
LVVK01000003.1	1715001	1716000	0.00594	0.112	3973	15	3910	30	4274	15	4458	14	4666	10	3760	12	0.21	0.49	0.28
LVVK01000005.1	753001	754000	0.0086	0.135	3835	14	3328	19	4228	24	3753	9	4414	12	3412	12	0.22	0.5	0.28
LVVK01000005.1	1877001	1878000	0.423	0.751	4418	13	3997	11	5070	21	4060	10	5531	16	3988	12	0.05	0.33	0.28
LVVK01000006.1	340001	341000	0.0903	0.4	4628	20	4562	14	5140	24	4231	12	4583	12	3867	12	0.12	0.4	0.28
LVVK01000006.1	539001	540000	0.0556	0.324	2562	11	2461	5	3051	21	3043	7	3206	7	2961	12	0.18	0.46	0.28
LVVK01000006.1	1085001	1086000	0.312	0.668	3734	7	3135	9	3848	22	3699	12	4136	7	3317	12	0.08	0.35	0.28
LVVK01000007.1	702001	703000	0.471	0.78	5591	13	5280	16	5480	24	5167	19	6460	15	4778	12	0.04	0.32	0.28
LVVK01000007.1	1955001	1956000	0.0187	0.197	3832	22	3391	12	4067	19	3804	10	4433	12	3809	12	0.19	0.47	0.28
LVVK01000007.1	2463001	2464000	0.000118	0.0149	3882	15	3239	33	4146	22	3718	6	3945	12	3124	12	0.34	0.62	0.28
LVVK01000007.1	2751001	2752000	0.557	0.828	3462	14	2961	12	4135	8	3666	11	4023	9	3792	12	0.04	0.32	0.28
LVVK01000008.1	652001	653000	0.0181	0.194	3522	16	3366	12	4055	24	2935	9	4001	7	3186	12	0.2	0.48	0.28
LVVK01000013.1	265001	266000	0.0645	0.345	3895	19	2639	13	4341	14	4009	8	3968	13	3869	12	0.14	0.42	0.28
LVVK01000013.1	2227001	2228000	0.0627	0.341	3342	14	2831	13	3526	15	3486	8	4366	12	3546	12	0.15	0.43	0.28
LVVK01000014.1	224001	225000	0.024	0.221	3824	15	3561	12	4580	27	4067	13	4449	11	4367	12	0.17	0.45	0.28
LVVK01000015.1	1046001	1047000	0.303	0.66	3805	12	3643	10	5157	22	4667	13	5010	15	4667	12	0.07	0.35	0.28
LVVK01000015.1	1687001	1688000	0.0318	0.253	3381	25	3109	13	3764	9	4118	9	4247	13	3605	12	0.17	0.46	0.28
LVVK01000017.1	237001	238000	0.00519	0.104	3401	30	3133	20	3692	4	3372	6	3949	11	2959	12	0.25	0.53	0.28
LVVK01000017.1	383001	384000	0.0431	0.289	3865	19	3671	17	4442	16	3796	10	4370	11	3682	12	0.16	0.43	0.28
LVVK01000017.1	406001	407000	0.474	0.782	3694	11	3353	15	3823	10	3522	9	4258	11	3712	12	0.05	0.33	0.28
LVVK01000017.1	1800001	1801000	0.00385	0.0887	4953	24	4502	20	5728	30	4540	16	5627	13	4417	12	0.21	0.49	0.28
LVVK01000017.1	1865001	1866000	0.157	0.505	3061	9	2537	11	3625	17	3328	9	3586	8	3329	12	0.12	0.4	0.28
LVVK01000017.1	2730001	2731000	0.00176	0.0608	4092	19	3812	12	4918	36	3918	11	4417	11	4001	12	0.25	0.52	0.28
LVVK01000018.1	400001	401000	0.00786	0.13	3426	23	2914	14	4068	15	3670	13	4467	8	3680	12	0.22	0.5	0.28
LVVK01000019.1	920001	921000	0.167	0.518	4046	15	3351	12	4294	18	4195	10	4273	13	3925	12	0.1	0.38	0.28
LVVK01000019.1	2022001	2023000	1.3e-07	0.000248	3313	25	3032	34	3843	22	3853	10	3645	9	3624	12	0.52	0.8	0.28
LVVK01000019.1	2305001	2306000	0.0296	0.245	3537	12	3468	17	4717	23	3853	12	4752	11	4015	12	0.17	0.44	0.28
LVVK01000020.1	2615001	2616000	0.0278	0.237	3472	14	3169	5	3830	29	3795	8	4108	13	3866	12	0.18	0.46	0.28
LVVK01000023.1	174001	175000	0.0556	0.324	4143	21	4023	8	4341	24	4467	15	4556	9	3762	12	0.14	0.42	0.28
LVVK01000035.1	45001	46000	0.194	0.551	3999	14	3949	15	5031	20	4117	12	4717	12	3818	12	0.09	0.38	0.28
LVVK01000003.1	515001	516000	9.59e-05	0.0134	5630	44	4821	18	6015	30	5246	10	5937	22	4823	13	0.28	0.56	0.28
LVVK01000004.1	525001	526000	0.548	0.823	3793	11	3420	11	4312	15	3268	4	4230	13	3329	13	0.04	0.32	0.28
LVVK01000005.1	974001	975000	0.327	0.679	4305	20	4386	15	4571	12	3683	9	4318	10	3282	13	0.07	0.35	0.28
LVVK01000007.1	1134001	1135000	0.0268	0.233	3598	24	3437	13	4178	15	3586	11	3994	8	3677	13	0.18	0.46	0.28
LVVK01000008.1	256001	257000	0.0299	0.246	3565	15	3100	15	4271	19	4105	8	4364	14	4098	13	0.17	0.45	0.28
LVVK01000011.1	1480001	1481000	0.37	0.714	5135	17	5052	13	5239	22	4322	20	5777	8	4554	13	0.06	0.34	0.28
LVVK01000013.1	286001	287000	0.000562	0.0332	3551	28	2571	13	4052	17	3898	11	4433	11	4315	13	0.29	0.57	0.28
LVVK01000013.1	323001	324000	0.0168	0.186	2175	10	1700	13	2188	11	2114	4	2319	1	1889	13	0.28	0.56	0.28
LVVK01000013.1	1317001	1318000	0.296	0.654	5295	21	4447	8	5522	24	4075	15	6118	15	5139	13	0.07	0.35	0.28
LVVK01000017.1	334001	335000	0.00147	0.0557	3741	17	2942	19	4416	25	3876	10	4032	11	4109	13	0.27	0.55	0.28
LVVK01000017.1	1306001	1307000	0.00255	0.0727	3187	10	2987	25	3838	19	3986	9	4022	12	4051	13	0.26	0.54	0.28
LVVK01000018.1	113001	114000	0.0112	0.153	3559	21	2994	13	4117	19	3367	7	3882	11	3698	13	0.21	0.5	0.28
LVVK01000019.1	299001	300000	0.000735	0.0381	4802	27	3335	16	4656	27	4519	15	4841	12	4695	13	0.26	0.55	0.28
LVVK01000019.1	1215001	1216000	0.753	0.917	3997	15	3655	10	4763	13	4196	16	4885	8	3917	13	0.02	0.31	0.28
LVVK01000020.1	2392001	2393000	0.000522	0.0319	4093	16	3906	29	4876	25	4492	9	5297	16	4015	13	0.27	0.54	0.28
LVVK01000020.1	3166001	3167000	0.471	0.78	3785	12	2904	12	3605	11	3640	5	3612	12	3298	13	0.06	0.34	0.28
LVVK01000022.1	1240001	1241000	0.214	0.574	3747	12	3406	14	4410	17	3766	8	4308	13	4065	13	0.09	0.37	0.28
LVVK01000022.1	2164001	2165000	0.000124	0.0151	3081	24	2472	7	3651	27	3813	9	4300	12	4006	13	0.35	0.63	0.28
LVVK01000023.1	1208001	1209000	0.587	0.844	3794	14	3326	16	4406	7	4091	9	4805	14	3836	13	0.04	0.32	0.28
LVVK01000005.1	509001	510000	0.249	0.609	5027	20	4739	20	5547	15	5208	9	5300	19	4282	14	0.08	0.36	0.28
LVVK01000007.1	762001	763000	0.0512	0.313	4545	17	4037	20	4692	19	3595	11	4526	8	3795	14	0.14	0.42	0.28
LVVK01000010.1	153001	154000	0.011	0.152	3476	14	2963	16	3768	21	3292	5	3757	11	3603	14	0.22	0.5	0.28
LVVK01000011.1	1226001	1227000	0.041	0.283	3942	17	3305	14	4513	20	4093	10	4564	11	3917	14	0.16	0.43	0.28
LVVK01000013.1	488001	489000	0.031	0.25	4716	13	4151	25	4694	21	4221	14	5260	11	4431	14	0.15	0.44	0.28
LVVK01000014.1	369001	370000	0.128	0.464	3462	18	3078	11	3679	12	3607	11	4059	7	3726	14	0.12	0.4	0.28
LVVK01000017.1	193001	194000	0.062	0.339	4742	16	3638	13	4878	27	3394	8	5080	13	3846	14	0.14	0.42	0.28
LVVK01000017.1	660001	661000	0.288	0.648	3391	12	3240	9	4156	18	4072	10	4072	9	3579	14	0.08	0.36	0.28
LVVK01000019.1	2145001	2146000	0.0821	0.384	3874	16	3446	12	3927	18	3979	10	4214	10	4084	14	0.13	0.41	0.28
LVVK01000020.1	938001	939000	0.0235	0.219	3864	15	3542	14	4698	25	4561	16	4949	9	4493	14	0.17	0.45	0.28
LVVK01000020.1	1276001	1277000	0.0271	0.234	3524	16	3137	15	4385	20	3696	9	4129	10	3802	14	0.18	0.46	0.28
LVVK01000020.1	2455001	2456000	0.226	0.586	4381	10	3676	25	4894	12	4485	16	4694	6	3773	14	0.08	0.36	0.28
LVVK01000020.1	2518001	2519000	0.00224	0.0675	3473	24	3080	10	3558	22	3029	3	3635	11	3372	14	0.27	0.55	0.28
LVVK01000020.1	2823001	2824000	0.00115	0.0487	2944	14	2764	16	3274	22	3333	11	4050	6	3632	14	0.3	0.58	0.28
LVVK01000021.1	55001	56000	0.00582	0.111	6473	34	5827	26	6706	26	5648	13	7480	28	6305	14	0.17	0.45	0.28
LVVK01000021.1	627001	628000	0.735	0.909	4149	13	3644	13	4880	13	4565	14	4532	9	3894	14	0.02	0.31	0.28
LVVK01000023.1	1143001	1144000	0.0173	0.189	3290	16	2804	12	4254	22	3403	8	3885	8	3361	14	0.2	0.48	0.28
LVVK01000023.1	1670001	1671000	0.016	0.183	4501	21	4062	17	4805	23	3570	11	5249	11	4148	14	0.18	0.46	0.28
LVVK01000002.1	195001	196000	0.0099	0.144	3472	14	3154	14	3760	24	3111	9	3816	7	4064	15	0.22	0.5	0.28
LVVK01000003.1	1212001	1213000	0.00433	0.0942	3594	20	3290	21	4132	15	3946	10	4474	9	3869	15	0.23	0.51	0.28
LVVK01000005.1	964001	965000	1.56e-07	0.000265	3423	24	3443	28	4305	35	3497	6	4354	12	3770	15	0.49	0.78	0.28
LVVK01000005.1	1300001	1301000	0.000124	0.0151	3998	23	3594	24	4440	24	4337	9	4552	12	4159	15	0.31	0.59	0.28
LVVK01000007.1	1988001	1989000	0.00202	0.0642	3187	9	2825	17	3548	27	3280	9	3636	4	3263	15	0.28	0.55	0.28
LVVK01000013.1	1452001	1453000	0.00379	0.0884	3965	22	3068	21	3969	14	3987	8	4218	12	4229	15	0.24	0.52	0.28
LVVK01000015.1	510001	511000	0.0641	0.344	3547	13	2963	14	3615	17	3680	3	3985	14	3612	15	0.15	0.43	0.28
LVVK01000016.1	252001	253000	0.00377	0.0881	3407	16	3547	19	4532	24	4308	16	4629	5	3846	15	0.23	0.51	0.28
LVVK01000019.1	505001	506000	0.383	0.723	3991	13	3811	9	4670	20	4555	13	4770	8	3699	15	0.06	0.34	0.28
LVVK01000020.1	585001	586000	0.349	0.697	2877	13	2647	7	3325	12	3179	5	3396	9	3615	15	0.08	0.36	0.28
LVVK01000022.1	1837001	1838000	0.0248	0.225	3183	14	2779	13	3454	17	3491	9	3627	5	3416	15	0.19	0.47	0.28
LVVK01000035.1	119001	120000	0.135	0.475	3328	9	2535	11	4135	20	3882	8	4361	11	3784	15	0.12	0.4	0.28
LVVK01000002.1	1705001	1706000	2.28e-05	0.00599	4053	20	3892	35	4592	26	3820	11	4369	6	3560	16	0.37	0.65	0.28
LVVK01000005.1	169001	170000	0.191	0.546	4957	23	4030	13	4819	15	4877	8	5313	17	4393	16	0.09	0.37	0.28
LVVK01000006.1	855001	856000	0.0163	0.184	3737	24	3142	12	4482	17	4030	12	4550	7	3988	16	0.19	0.47	0.28
LVVK01000013.1	1743001	1744000	0.00684	0.121	3666	28	3114	14	4362	14	3866	11	4515	8	3966	16	0.22	0.5	0.28
LVVK01000015.1	308001	309000	0.469	0.779	4714	19	4134	13	5320	14	4406	8	5712	17	4627	16	0.05	0.32	0.28
LVVK01000016.1	370001	371000	0.583	0.842	5520	21	5268	12	5532	19	4376	7	5319	17	4390	16	0.03	0.32	0.28
LVVK01000017.1	18001	19000	0.00521	0.104	3985	16	3334	22	4391	20	4216	9	4888	13	4521	16	0.22	0.5	0.28
LVVK01000017.1	2199001	2200000	0.111	0.437	4919	13	4877	13	5965	34	4889	12	6108	19	5818	16	0.1	0.38	0.28
LVVK01000017.1	2345001	2346000	0.344	0.693	5320	13	4298	18	5474	20	4427	17	5476	7	4541	16	0.06	0.34	0.28
LVVK01000017.1	3299001	3300000	0.0029	0.0781	3966	23	3386	17	4271	21	4073	12	4122	7	4170	16	0.24	0.52	0.28
LVVK01000023.1	1931001	1932000	0.124	0.458	4099	13	3479	18	4495	16	4775	11	4738	13	4771	16	0.11	0.39	0.28
LVVK01000005.1	235001	236000	0.322	0.675	3861	5	3534	16	4592	21	4036	6	4487	12	3998	17	0.07	0.35	0.28
LVVK01000006.1	209001	210000	0.0024	0.0702	4762	27	4974	30	5784	20	4701	15	6105	11	4446	17	0.21	0.5	0.28
LVVK01000006.1	363001	364000	0.024	0.221	4969	26	3700	14	5059	20	4711	10	5122	14	4906	17	0.16	0.44	0.28
LVVK01000007.1	1913001	1914000	0.0118	0.157	4152	14	3669	10	4651	35	4419	11	5127	10	3913	17	0.19	0.47	0.28
LVVK01000017.1	1904001	1905000	0.623	0.861	4708	13	4340	16	5824	17	5412	12	5583	16	5133	17	0.03	0.31	0.28
LVVK01000018.1	280001	281000	0.000702	0.037	4133	23	4048	22	5032	26	4621	8	5191	15	4504	17	0.26	0.54	0.28
LVVK01000020.1	177001	178000	0.24	0.6	4230	16	2883	4	4259	22	4264	9	4561	10	3893	17	0.09	0.37	0.28
LVVK01000022.1	1882001	1883000	0.15	0.495	4232	13	3471	17	4803	18	4300	7	5111	15	4424	17	0.1	0.38	0.28
LVVK01000023.1	1633001	1634000	0.00608	0.113	4747	31	4278	13	5391	25	4487	11	5445	13	4633	17	0.2	0.48	0.28
LVVK01000023.1	2010001	2011000	0.496	0.794	4603	8	4565	15	5179	11	3757	12	4476	5	3932	17	-0.04	0.24	0.28
LVVK01000021.1	629001	630000	0.029	0.242	4472	19	4107	13	4666	25	5001	10	4772	12	4740	18	0.15	0.43	0.28
LVVK01000013.1	1959001	1960000	0.117	0.447	5088	17	4955	22	5980	22	4692	7	6168	16	4531	20	0.1	0.38	0.28
LVVK01000019.1	1126001	1127000	2.12e-05	0.00564	4544	24	3417	11	4892	45	5188	13	4810	9	4802	20	0.34	0.62	0.28
LVVK01000019.1	1780001	1781000	0.0465	0.299	3787	12	3574	14	4995	27	4579	9	4838	10	4686	21	0.15	0.43	0.28
LVVK01000022.1	847001	848000	0.0255	0.227	2606	19	2698	10	2802	13	2322	11	2441	6	1902	2	0.23	0.52	0.29
LVVK01000030.1	233001	234000	0.481	0.785	544	3	614	4	737	1	672	2	781	2	621	2	0.13	0.42	0.29
LVVK01000004.1	376001	377000	0.0456	0.297	3601	12	3648	23	3749	14	3506	10	4856	21	3502	3	0.16	0.45	0.29
LVVK01000004.1	233001	234000	0.231	0.591	3683	16	3203	9	4019	17	3936	19	4040	11	3645	4	0.09	0.39	0.29
LVVK01000008.1	287001	288000	0.151	0.496	3672	12	2815	14	3171	14	2889	5	3761	18	2639	4	0.12	0.41	0.29
LVVK01000009.1	536001	537000	0.112	0.439	3033	21	2709	6	4037	14	3159	13	3864	12	3112	4	0.13	0.42	0.29
LVVK01000016.1	494001	495000	0.237	0.597	3143	4	3012	10	3624	6	3132	10	3454	14	3125	4	-0.08	0.2	0.29
LVVK01000021.1	497001	498000	1.59e-05	0.00479	3424	28	3253	14	3740	30	3551	13	3996	14	3315	4	0.41	0.69	0.29
LVVK01000022.1	2290001	2291000	0.0112	0.153	3807	8	3330	20	4416	29	3746	18	3908	12	4160	4	0.21	0.49	0.29
LVVK01000023.1	1762001	1763000	0.00049	0.031	3112	13	2623	33	3900	13	3575	13	3591	12	2997	4	0.33	0.61	0.29
LVVK01000060.1	1	1000	0.433	0.757	1507	3	1872	8	1652	8	1430	4	1678	5	1446	4	0.09	0.38	0.29
LVVK01000003.1	336001	337000	0.198	0.556	4018	11	3761	16	4299	19	3896	9	4427	20	3599	5	0.1	0.38	0.29
LVVK01000003.1	892001	893000	0.0201	0.203	3627	19	3160	14	4085	20	3727	19	4376	9	3137	5	0.19	0.49	0.29
LVVK01000003.1	1816001	1817000	0.492	0.793	2749	12	2579	7	3184	11	2735	7	2991	13	2811	5	0.06	0.35	0.29
LVVK01000004.1	954001	955000	0.0565	0.326	3524	17	3675	22	3942	11	3300	14	3867	11	3144	5	0.16	0.45	0.29
LVVK01000007.1	1026001	1027000	0.0646	0.345	2692	15	2551	14	2590	8	2331	9	2847	8	2415	5	0.18	0.47	0.29
LVVK01000007.1	1036001	1037000	0.00315	0.081	3723	15	3303	23	3810	21	3716	16	3560	9	3206	5	0.26	0.54	0.29
LVVK01000008.1	235001	236000	0.0456	0.297	3778	18	3397	11	3919	21	3377	10	4075	15	3029	5	0.16	0.45	0.29
LVVK01000013.1	170001	171000	0.764	0.921	2463	11	2408	8	2569	5	1854	6	2376	7	1895	5	0.03	0.32	0.29
LVVK01000013.1	2515001	2516000	0.456	0.771	2448	6	2617	7	2345	4	2094	4	2530	10	1837	5	-0.06	0.23	0.29
LVVK01000015.1	1445001	1446000	0.00318	0.0813	3598	25	3473	24	4042	11	3960	15	4222	15	3796	5	0.25	0.54	0.29
LVVK01000017.1	1195001	1196000	0.00173	0.0603	2506	8	2014	14	2949	25	2412	7	2762	11	2719	5	0.34	0.63	0.29
LVVK01000019.1	1923001	1924000	0.00453	0.0968	3506	20	2621	12	3721	22	3384	10	3971	17	3495	5	0.25	0.55	0.29
LVVK01000020.1	299001	300000	0.0176	0.191	3020	12	2589	11	3142	22	2833	14	3408	6	2430	5	0.23	0.51	0.29
LVVK01000020.1	331001	332000	0.000945	0.0437	2274	27	1674	9	2939	10	2327	7	2638	8	2016	5	0.38	0.67	0.29
LVVK01000023.1	856001	857000	0.0356	0.265	2927	21	2975	11	3285	12	3219	9	3292	13	2831	5	0.19	0.48	0.29
LVVK01000023.1	1314001	1315000	0.00612	0.114	3488	22	2879	10	3695	21	3741	12	3785	13	2978	5	0.24	0.53	0.29
LVVK01000002.1	1198001	1199000	0.112	0.438	2370	10	2361	11	2570	12	2594	9	2707	7	2199	6	0.16	0.45	0.29
LVVK01000003.1	570001	571000	0.0243	0.222	3507	18	3264	13	3965	21	3553	12	3841	13	3179	6	0.19	0.48	0.29
LVVK01000003.1	1639001	1640000	0.0296	0.245	3331	13	2735	19	4088	15	3972	13	4350	17	4223	6	0.18	0.46	0.29
LVVK01000005.1	1934001	1935000	0.454	0.77	3132	11	2677	10	3239	11	2969	9	2979	10	2675	6	0.06	0.35	0.29
LVVK01000006.1	295001	296000	0.00262	0.074	4089	26	3373	16	4302	22	3951	16	4181	11	3224	6	0.25	0.54	0.29
LVVK01000006.1	839001	840000	0.0973	0.413	2359	5	2143	20	2627	8	2292	11	2742	5	2424	6	0.17	0.46	0.29
LVVK01000006.1	1049001	1050000	0.0488	0.306	3793	12	3398	16	3907	22	3916	14	4362	15	3659	6	0.16	0.45	0.29
LVVK01000007.1	1298001	1299000	0.607	0.853	3599	12	3187	10	3373	11	3274	11	4021	13	3218	6	0.04	0.32	0.29
LVVK01000007.1	1546001	1547000	0.212	0.571	2119	6	1988	9	2889	14	2462	7	2850	9	2224	6	0.12	0.41	0.29
LVVK01000007.1	2973001	2974000	0.00892	0.137	2332	10	2239	10	2523	20	2302	10	2963	6	2408	6	0.28	0.56	0.29
LVVK01000008.1	162001	163000	0.039	0.276	3416	13	3636	17	4053	20	3592	16	4411	11	3571	6	0.17	0.45	0.29
LVVK01000013.1	658001	659000	0.0529	0.318	3331	14	2792	17	3620	13	3360	10	3686	13	3094	6	0.17	0.45	0.29
LVVK01000015.1	1200001	1201000	0.21	0.569	3396	6	2988	13	3778	21	3794	15	3946	11	3186	6	0.1	0.39	0.29
LVVK01000015.1	1622001	1623000	0.0968	0.412	2609	11	2148	6	2497	17	1884	6	2286	6	1996	6	0.18	0.47	0.29
LVVK01000015.1	1715001	1716000	0.000528	0.0321	2714	14	2892	21	3211	21	3423	12	3380	10	2770	6	0.34	0.64	0.29
LVVK01000017.1	120001	121000	0.0344	0.262	4275	18	3239	14	4376	22	3714	10	4478	19	3926	6	0.17	0.45	0.29
LVVK01000017.1	629001	630000	0.00675	0.12	3680	24	3444	18	4362	17	3798	14	4145	13	3481	6	0.22	0.51	0.29
LVVK01000017.1	1709001	1710000	0.0453	0.296	4189	26	3767	17	4298	11	3807	7	4493	20	3274	6	0.16	0.44	0.29
LVVK01000017.1	2375001	2376000	0.131	0.469	3242	13	2709	11	3696	16	2955	10	3676	11	2813	6	0.13	0.41	0.29
LVVK01000017.1	2704001	2705000	0.0566	0.327	3583	9	3356	19	3926	20	3638	16	3711	8	3165	6	0.16	0.44	0.29
LVVK01000017.1	2927001	2928000	0.138	0.48	3624	8	3779	21	4183	17	4132	13	4685	17	3773	6	0.11	0.4	0.29
LVVK01000018.1	16001	17000	0.00018	0.0188	4242	20	3609	24	4706	31	4480	21	4654	11	3969	6	0.31	0.6	0.29
LVVK01000019.1	616001	617000	0.713	0.902	3931	9	3377	11	4354	17	3560	15	4312	12	3484	6	0.03	0.32	0.29
LVVK01000019.1	681001	682000	0.00523	0.104	4960	22	4604	29	5176	21	5464	17	5361	19	3807	6	0.2	0.49	0.29
LVVK01000019.1	1618001	1619000	0.0193	0.2	3125	16	2535	17	3696	14	2822	12	3285	8	2944	6	0.22	0.5	0.29
LVVK01000020.1	298001	299000	0.0618	0.339	3419	13	2589	12	3129	17	3050	15	3334	8	3469	6	0.17	0.46	0.29
LVVK01000020.1	1013001	1014000	0.159	0.507	3560	14	2967	13	3844	14	4204	16	4492	13	3533	6	0.11	0.4	0.29
LVVK01000020.1	1454001	1455000	0.146	0.491	3174	15	2457	11	3221	11	3387	11	3536	13	3316	6	0.12	0.42	0.29
LVVK01000020.1	2071001	2072000	5.11e-06	0.00252	3762	21	3028	9	4974	51	4487	12	4561	22	4537	6	0.39	0.69	0.29
LVVK01000021.1	373001	374000	0.832	0.948	3142	8	3023	14	3620	5	2703	7	3350	13	2838	6	-0.02	0.28	0.29
LVVK01000021.1	505001	506000	0.047	0.301	3312	9	2971	22	3642	15	2892	7	3853	15	2905	6	0.17	0.46	0.29
LVVK01000022.1	76001	77000	0.000585	0.0335	3557	27	2520	11	3619	21	3333	10	3566	13	3225	6	0.32	0.61	0.29
LVVK01000022.1	1801001	1802000	0.00492	0.101	3626	26	3327	16	3889	17	3137	6	3853	17	2904	6	0.25	0.54	0.29
LVVK01000023.1	540001	541000	3.84e-05	0.00799	4057	23	3299	27	4553	27	3990	11	4467	18	3659	6	0.36	0.65	0.29
LVVK01000002.1	20001	21000	0.478	0.784	3589	9	3139	14	4037	14	4175	14	4078	14	3781	7	0.05	0.34	0.29
LVVK01000002.1	560001	561000	0.403	0.737	3188	13	2978	6	4162	18	4388	17	4099	11	3408	7	0.06	0.36	0.29
LVVK01000002.1	790001	791000	0.215	0.574	2666	8	2694	13	2841	12	2639	10	2946	8	3029	7	0.11	0.4	0.29
LVVK01000002.1	949001	950000	0.0031	0.0804	3579	29	2779	7	3774	19	3957	10	4084	17	3757	7	0.25	0.54	0.29
LVVK01000003.1	845001	846000	0.786	0.93	4282	16	3401	12	4801	11	4796	19	5059	16	4424	7	0.02	0.31	0.29
LVVK01000003.1	1571001	1572000	0.00312	0.0808	3366	12	3179	20	4030	26	3785	15	3930	12	3864	7	0.25	0.55	0.29
LVVK01000005.1	549001	550000	0.145	0.489	3971	12	3963	19	4186	18	3627	10	3822	15	3536	7	0.11	0.4	0.29
LVVK01000005.1	1142001	1143000	0.191	0.546	2773	16	2668	5	3097	14	2920	6	3754	15	2826	7	0.12	0.41	0.29
LVVK01000005.1	1430001	1431000	0.0633	0.342	3377	20	3070	16	3681	9	3354	13	4106	11	3250	7	0.15	0.44	0.29
LVVK01000006.1	481001	482000	0.0567	0.327	4911	19	4477	20	5035	21	4587	16	6020	20	4467	7	0.13	0.42	0.29
LVVK01000006.1	1183001	1184000	0.00648	0.117	3154	15	2831	18	3505	18	3451	13	3747	11	3398	7	0.24	0.54	0.29
LVVK01000007.1	457001	458000	0.0175	0.19	3529	14	2977	19	3949	19	3648	14	3565	11	3658	7	0.2	0.5	0.29
LVVK01000007.1	541001	542000	0.0317	0.253	3709	18	3713	20	3942	15	3442	12	4293	13	3273	7	0.18	0.47	0.29
LVVK01000007.1	1575001	1576000	0.162	0.512	3554	18	3570	14	4138	13	3556	8	4470	19	3637	7	0.11	0.4	0.29
LVVK01000007.1	3066001	3067000	0.000461	0.0302	3555	33	2974	19	3588	10	3661	10	3905	16	3641	7	0.32	0.61	0.29
LVVK01000009.1	78001	79000	0.103	0.423	4743	19	4536	18	5070	21	5235	14	5618	25	4823	7	0.11	0.4	0.29
LVVK01000009.1	320001	321000	0.00194	0.0635	3538	26	3287	12	3992	23	3902	11	4008	15	3325	7	0.27	0.56	0.29
LVVK01000011.1	792001	793000	0.494	0.793	2640	7	2782	6	2822	16	2351	5	3588	13	2622	7	0.06	0.35	0.29
LVVK01000013.1	1241001	1242000	0.092	0.403	2949	14	2771	15	3006	10	2795	13	3044	5	2724	7	0.15	0.45	0.29
LVVK01000014.1	609001	610000	0.00632	0.115	4262	25	4442	10	4594	34	3224	12	4047	12	3310	7	0.23	0.52	0.29
LVVK01000015.1	42001	43000	0.000254	0.0223	4377	23	4364	32	4676	22	4608	19	5243	14	4077	7	0.29	0.57	0.29
LVVK01000015.1	1052001	1053000	0.0146	0.174	4064	15	3546	21	4516	22	4060	15	4240	14	4231	7	0.19	0.48	0.29
LVVK01000017.1	699001	700000	0.186	0.54	2840	7	2471	9	3478	20	2882	10	3499	11	3139	7	0.12	0.41	0.29
LVVK01000017.1	1200001	1201000	0.005	0.103	3142	13	2835	14	3752	26	3176	13	3984	12	3716	7	0.25	0.54	0.29
LVVK01000017.1	1576001	1577000	0.00871	0.136	2219	9	2037	15	2357	14	2540	6	2701	8	2081	7	0.29	0.57	0.29
LVVK01000019.1	657001	658000	0.0472	0.301	4015	15	3825	17	4535	23	4103	18	5201	14	3935	7	0.15	0.44	0.29
LVVK01000019.1	911001	912000	0.0228	0.215	3508	17	3044	19	3653	14	3488	10	3561	13	3214	7	0.2	0.49	0.29
LVVK01000019.1	1645001	1646000	0.18	0.534	2666	8	2739	17	3489	11	3689	15	3808	10	3444	7	0.11	0.4	0.29
LVVK01000020.1	557001	558000	0.236	0.597	3085	11	2707	11	3385	14	2662	9	3282	9	2706	7	0.1	0.39	0.29
LVVK01000020.1	683001	684000	0.0158	0.182	4187	31	3408	10	4433	16	4073	12	4214	17	4310	7	0.19	0.47	0.29
LVVK01000020.1	977001	978000	0.0474	0.302	3204	15	2593	12	3207	16	2808	8	3230	11	2797	7	0.18	0.48	0.29
LVVK01000020.1	1481001	1482000	0.209	0.568	2801	11	2285	9	2966	13	2569	7	2959	9	2339	7	0.12	0.41	0.29
LVVK01000022.1	828001	829000	0.0301	0.246	3658	12	2967	18	4441	21	4008	22	4892	8	3867	7	0.17	0.46	0.29
LVVK01000022.1	1675001	1676000	0.082	0.383	4340	18	3542	12	4549	22	4368	12	5110	21	4273	7	0.13	0.42	0.29
LVVK01000022.1	2219001	2220000	0.3	0.657	3923	15	3122	11	4101	15	3622	11	4058	14	3414	7	0.08	0.37	0.29
LVVK01000023.1	2224001	2225000	0.00437	0.0946	3518	22	3074	14	3939	21	3610	12	4135	13	3189	7	0.25	0.54	0.29
LVVK01000026.1	97001	98000	0.133	0.473	4504	17	4617	18	5404	22	4467	16	4916	15	3834	7	0.1	0.39	0.29
LVVK01000002.1	108001	109000	0.00213	0.0659	4911	29	4654	12	5350	36	4742	20	5538	15	4473	8	0.22	0.52	0.29
LVVK01000002.1	194001	195000	0.0435	0.29	3087	13	2800	15	3847	17	3199	10	3923	14	3865	8	0.17	0.46	0.29
LVVK01000002.1	341001	342000	0.00603	0.113	3636	21	3175	11	3994	25	3562	13	3971	10	3152	8	0.24	0.53	0.29
LVVK01000002.1	1494001	1495000	0.956	0.987	3379	7	2992	12	4925	13	4450	17	5151	15	4336	8	0	0.28	0.29
LVVK01000002.1	1542001	1543000	0.558	0.828	4014	7	3568	14	4328	19	4312	12	3959	14	3331	8	0.04	0.34	0.29
LVVK01000003.1	1936001	1937000	0.0338	0.26	3386	17	2675	17	3538	12	3701	11	3749	12	3077	8	0.18	0.48	0.29
LVVK01000004.1	596001	597000	0.0446	0.294	3121	13	2795	10	3570	21	3612	9	3900	15	3440	8	0.17	0.46	0.29
LVVK01000004.1	611001	612000	0.0101	0.145	4006	18	3358	20	3970	19	3612	10	4202	15	3573	8	0.21	0.5	0.29
LVVK01000004.1	709001	710000	0.203	0.561	3885	20	2958	10	4600	15	3979	10	3719	16	3829	8	0.1	0.39	0.29
LVVK01000005.1	217001	218000	0.0201	0.203	3370	24	2540	10	3287	12	2883	10	3087	8	3113	8	0.21	0.5	0.29
LVVK01000005.1	1355001	1356000	0.505	0.799	2306	8	1738	9	2793	7	2283	7	2733	7	2611	8	0.06	0.35	0.29
LVVK01000006.1	466001	467000	0.00762	0.127	3931	10	3616	32	4116	16	4516	11	4263	18	4148	8	0.21	0.5	0.29
LVVK01000007.1	484001	485000	0.863	0.958	2882	8	2957	8	3544	10	3140	10	3125	8	2680	8	-0.01	0.28	0.29
LVVK01000007.1	1611001	1612000	0.00638	0.116	4731	20	3989	22	4617	25	4228	12	4833	19	4241	8	0.21	0.5	0.29
LVVK01000007.1	1765001	1766000	0.669	0.883	3451	9	3069	12	3620	12	3461	6	3996	18	3473	8	0.03	0.33	0.29
LVVK01000007.1	2421001	2422000	0.0136	0.168	2654	10	2553	15	3562	21	3072	9	3311	11	3156	8	0.23	0.52	0.29
LVVK01000008.1	619001	620000	0.661	0.879	2902	4	2744	9	3612	11	3018	13	3404	6	2791	8	-0.03	0.26	0.29
LVVK01000013.1	335001	336000	0.364	0.709	3280	9	2841	10	3532	16	3144	14	3838	8	3379	8	0.07	0.36	0.29
LVVK01000013.1	607001	608000	0.181	0.535	5379	26	4772	20	5691	15	4119	11	5008	20	4162	8	0.09	0.39	0.29
LVVK01000013.1	2541001	2542000	0.162	0.512	3594	12	3079	13	3960	18	3700	9	4334	18	3843	8	0.11	0.4	0.29
LVVK01000013.1	2648001	2649000	0.0458	0.297	4146	13	3227	23	4525	16	4748	15	4710	16	4117	8	0.15	0.44	0.29
LVVK01000014.1	218001	219000	0.0126	0.162	3288	16	2856	11	3541	22	3218	11	3769	11	3475	8	0.22	0.51	0.29
LVVK01000015.1	1007001	1008000	1.49e-06	0.0013	4204	34	3893	20	5127	37	4728	14	4839	18	4343	8	0.4	0.69	0.29
LVVK01000015.1	1254001	1255000	0.553	0.826	3022	8	2594	12	3403	11	2998	11	3501	10	3333	8	0.05	0.34	0.29
LVVK01000016.1	309001	310000	0.00423	0.0928	3947	23	3895	27	4721	15	4398	17	5119	15	4080	8	0.22	0.52	0.29
LVVK01000017.1	814001	815000	9.56e-05	0.0134	3304	12	2644	13	4089	41	3393	9	4064	15	3482	8	0.37	0.66	0.29
LVVK01000017.1	1187001	1188000	0.0303	0.247	3846	16	3590	16	3881	22	3177	13	4013	9	3005	8	0.18	0.48	0.29
LVVK01000017.1	2365001	2366000	0.000651	0.0354	3754	25	3499	16	4055	25	3980	15	4624	13	3666	8	0.29	0.58	0.29
LVVK01000017.1	2456001	2457000	0.382	0.723	4048	17	3860	13	4432	14	3599	15	4542	11	3491	8	0.06	0.36	0.29
LVVK01000017.1	3491001	3492000	0.0304	0.248	2767	10	2545	13	3105	19	2749	8	3019	8	2505	8	0.21	0.5	0.29
LVVK01000018.1	462001	463000	0.297	0.655	3293	8	2956	13	3409	15	2893	8	3536	11	3001	8	0.09	0.37	0.29
LVVK01000019.1	1574001	1575000	0.113	0.442	3028	17	2698	10	3818	14	3243	11	3445	10	3188	8	0.14	0.43	0.29
LVVK01000019.1	2360001	2361000	2.46e-05	0.00633	4789	21	3658	19	4854	45	3930	12	5063	16	3567	8	0.35	0.64	0.29
LVVK01000020.1	1799001	1800000	0.0124	0.161	3002	21	2669	19	3288	6	3355	6	3927	17	3427	8	0.22	0.51	0.29
LVVK01000020.1	2072001	2073000	0.483	0.787	3626	10	3273	7	3778	20	2855	5	3730	14	2710	8	0.06	0.35	0.29
LVVK01000022.1	571001	572000	0.101	0.421	3203	15	3062	12	3579	15	3036	9	3812	11	2894	8	0.14	0.43	0.29
LVVK01000022.1	1492001	1493000	0.636	0.866	3413	11	2499	8	3397	12	3049	8	3720	13	3071	8	0.04	0.33	0.29
LVVK01000022.1	2458001	2459000	0.09	0.4	3989	12	3989	19	4443	21	4211	15	4505	13	3657	8	0.13	0.42	0.29
LVVK01000023.1	1104001	1105000	0.15	0.495	3873	8	3767	7	4662	34	4409	18	4911	13	3995	8	0.11	0.4	0.29
LVVK01000023.1	1286001	1287000	0.0598	0.334	3749	19	2798	9	3083	15	3416	14	3711	7	3025	8	0.16	0.45	0.29
LVVK01000023.1	1478001	1479000	0.00324	0.082	4158	29	3842	20	5027	18	4177	13	5409	19	4259	8	0.23	0.51	0.29
LVVK01000026.1	448001	449000	0.073	0.364	3259	13	3025	16	3767	15	3663	16	3627	7	3445	8	0.15	0.44	0.29
LVVK01000026.1	454001	455000	0.443	0.764	3172	20	3148	7	4008	9	3822	17	4043	8	3518	8	0.06	0.35	0.29
LVVK01000035.1	85001	86000	0.00689	0.121	3384	8	2948	20	3641	24	3697	13	4016	11	3424	8	0.23	0.52	0.29
LVVK01000002.1	433001	434000	0.0342	0.262	3981	7	3205	19	4275	26	4290	20	4390	7	3812	9	0.17	0.45	0.29
LVVK01000002.1	533001	534000	0.0623	0.34	4152	6	4061	30	4239	18	3451	12	4345	11	3315	9	0.15	0.43	0.29
LVVK01000002.1	606001	607000	0.0743	0.367	4129	9	3473	21	4929	23	4331	12	4576	17	4177	9	0.13	0.42	0.29
LVVK01000002.1	1396001	1397000	0.00252	0.072	3049	17	2811	25	3375	11	3134	11	3886	10	3233	9	0.28	0.57	0.29
LVVK01000002.1	1484001	1485000	0.00195	0.0636	3283	20	2920	14	3716	23	3146	8	3970	14	3459	9	0.28	0.57	0.29
LVVK01000003.1	724001	725000	0.00277	0.0762	3903	20	3594	7	4527	37	4559	14	4513	15	3941	9	0.24	0.53	0.29
LVVK01000003.1	1304001	1305000	0.000215	0.0208	3763	19	3260	23	4039	25	4271	13	4586	15	3918	9	0.32	0.61	0.29
LVVK01000004.1	362001	363000	0.57	0.835	3597	12	3012	9	4089	15	4058	18	4555	9	3615	9	0.04	0.34	0.29
LVVK01000005.1	766001	767000	0.00134	0.0531	4901	29	4258	13	4991	35	4215	16	5077	14	3931	9	0.25	0.54	0.29
LVVK01000006.1	186001	187000	0.00127	0.0515	4072	22	3768	20	4524	25	4945	14	4995	19	4510	9	0.25	0.54	0.29
LVVK01000006.1	236001	237000	0.0638	0.343	3045	14	2874	11	3452	17	3361	10	3531	9	2872	9	0.16	0.45	0.29
LVVK01000007.1	645001	646000	0.161	0.511	4230	17	4345	18	4709	17	3550	8	4504	16	3420	9	0.1	0.39	0.29
LVVK01000007.1	921001	922000	0.0221	0.212	3101	11	2581	13	3372	21	3275	9	3470	12	3530	9	0.21	0.5	0.29
LVVK01000007.1	1463001	1464000	0.504	0.798	3281	9	2931	10	3340	14	3250	10	3743	11	3281	9	0.05	0.35	0.29
LVVK01000007.1	2452001	2453000	0.332	0.683	3478	17	3294	10	4336	13	3701	14	4330	10	3472	9	0.07	0.36	0.29
LVVK01000008.1	609001	610000	2.74e-05	0.00669	3679	24	3348	25	4204	26	4054	11	3758	12	3349	9	0.38	0.67	0.29
LVVK01000008.1	671001	672000	0.0807	0.382	3901	11	3575	22	4882	19	4162	15	5332	16	4197	9	0.13	0.42	0.29
LVVK01000011.1	506001	507000	0.696	0.894	3949	11	3199	12	3710	12	3283	5	3992	17	3311	9	0.03	0.32	0.29
LVVK01000011.1	769001	770000	0.412	0.743	3191	14	3036	8	3606	13	3555	12	3890	11	3540	9	0.06	0.36	0.29
LVVK01000011.1	1238001	1239000	0.039	0.276	3933	16	3798	16	4953	25	4224	15	4900	15	4138	9	0.16	0.45	0.29
LVVK01000013.1	350001	351000	0.00287	0.0779	3865	25	3036	16	3849	17	4372	15	4164	14	4458	9	0.25	0.54	0.29
LVVK01000013.1	461001	462000	0.0113	0.154	4145	14	3850	14	4154	33	2864	5	4088	15	3107	9	0.21	0.5	0.29
LVVK01000013.1	931001	932000	0.125	0.46	2743	12	2251	9	3004	13	2897	6	3433	12	3077	9	0.14	0.43	0.29
LVVK01000013.1	1481001	1482000	0.0816	0.383	3801	14	3322	24	3855	9	3500	9	4182	14	3409	9	0.14	0.43	0.29
LVVK01000014.1	272001	273000	0.248	0.608	3807	9	3266	17	4301	17	3679	13	4428	12	3597	9	0.09	0.38	0.29
LVVK01000015.1	229001	230000	0.694	0.893	3163	9	3085	13	3634	10	3694	13	3538	9	3336	9	0.03	0.32	0.29
LVVK01000015.1	243001	244000	0.488	0.79	3642	12	3934	16	4240	12	4331	11	4304	16	3832	9	0.05	0.34	0.29
LVVK01000015.1	1102001	1103000	0.428	0.755	5312	24	4496	18	5687	11	4710	22	5806	13	4594	9	0.05	0.34	0.29
LVVK01000016.1	134001	135000	0.0185	0.196	4847	26	4163	23	4483	14	4089	9	4862	19	3846	9	0.18	0.47	0.29
LVVK01000016.1	459001	460000	0.172	0.524	2796	11	2882	7	3061	18	2580	8	3223	7	2515	9	0.12	0.41	0.29
LVVK01000017.1	572001	573000	0.00744	0.125	2969	20	2452	20	3032	6	3029	7	3326	11	3007	9	0.26	0.54	0.29
LVVK01000017.1	1226001	1227000	0.0999	0.418	4166	21	3258	12	4363	16	4445	20	4448	9	4121	9	0.12	0.42	0.29
LVVK01000017.1	1505001	1506000	0.00133	0.0527	3759	24	2716	21	4072	16	3398	8	3794	14	3459	9	0.29	0.58	0.29
LVVK01000017.1	2016001	2017000	0.299	0.656	2486	11	2681	15	3345	6	3391	11	3829	9	2843	9	0.09	0.38	0.29
LVVK01000018.1	248001	249000	0.0162	0.184	3355	18	3590	21	4010	15	3532	10	4139	13	3317	9	0.2	0.49	0.29
LVVK01000019.1	298001	299000	0.0247	0.225	3644	17	3065	12	3718	21	3261	10	4095	11	3055	9	0.19	0.48	0.29
LVVK01000019.1	480001	481000	0.511	0.802	3713	11	3458	18	4380	10	3520	6	4335	18	3556	9	0.05	0.34	0.29
LVVK01000019.1	1650001	1651000	0.0146	0.174	4249	25	3531	11	4273	22	3916	10	4589	16	3651	9	0.19	0.48	0.29
LVVK01000019.1	2244001	2245000	0.00223	0.0675	4247	29	4423	22	4497	21	3476	14	4320	10	3438	9	0.25	0.55	0.29
LVVK01000019.1	2380001	2381000	0.223	0.583	3864	15	2851	13	3778	13	3442	10	4280	15	3805	9	0.1	0.39	0.29
LVVK01000020.1	256001	257000	0.767	0.922	3319	13	2899	10	3551	8	3734	16	4143	9	3655	9	0.02	0.32	0.29
LVVK01000020.1	759001	760000	0.301	0.658	3884	7	3566	11	4012	24	3728	15	4081	8	3305	9	0.08	0.37	0.29
LVVK01000020.1	1043001	1044000	0.0149	0.176	4420	13	3578	26	4106	19	4172	12	4137	14	3881	9	0.19	0.48	0.29
LVVK01000020.1	2558001	2559000	2.56e-06	0.00175	3155	38	2584	16	3685	17	3484	6	3800	16	3509	9	0.47	0.75	0.29
LVVK01000020.1	2858001	2859000	0.0735	0.365	4422	13	4309	21	4323	21	3683	13	4553	11	3311	9	0.14	0.42	0.29
LVVK01000021.1	134001	135000	0.00577	0.11	3093	29	2590	7	3389	13	3060	7	3507	12	3255	9	0.26	0.54	0.29
LVVK01000021.1	349001	350000	0.0606	0.336	4561	23	3737	11	4528	21	4429	14	4933	15	3748	9	0.14	0.43	0.29
LVVK01000022.1	603001	604000	0.0263	0.231	4591	23	3915	19	4896	20	4107	16	4472	13	4311	9	0.17	0.46	0.29
LVVK01000022.1	769001	770000	0.0153	0.179	2760	15	2758	12	3526	19	3288	7	3622	13	3124	9	0.22	0.51	0.29
LVVK01000022.1	850001	851000	0.223	0.584	2742	11	2995	18	3024	6	2516	7	2703	5	2104	9	0.11	0.4	0.29
LVVK01000022.1	1607001	1608000	2.67e-09	3.41e-05	3732	47	2442	21	3883	25	3066	10	3598	11	3609	9	0.63	0.92	0.29
LVVK01000023.1	91001	92000	0.338	0.688	3659	9	3777	17	3989	16	3084	10	3957	10	2885	9	0.08	0.37	0.29
LVVK01000023.1	447001	448000	0.00117	0.0489	2979	13	2560	20	3507	22	2911	9	3550	10	3097	9	0.32	0.61	0.29
LVVK01000023.1	475001	476000	9.63e-05	0.0134	3063	19	3419	31	4358	20	3948	7	4026	18	3584	9	0.35	0.65	0.29
LVVK01000023.1	1045001	1046000	0.00138	0.0536	3334	15	3384	27	4615	21	4142	14	4163	12	3851	9	0.27	0.56	0.29
LVVK01000023.1	1368001	1369000	0.128	0.464	3678	12	2968	22	3774	9	3652	16	4063	8	3633	9	0.12	0.41	0.29
LVVK01000023.1	1642001	1643000	0.000121	0.0151	3026	14	2692	14	3586	33	3629	10	3311	11	3520	9	0.37	0.66	0.29
LVVK01000023.1	1643001	1644000	8.33e-05	0.0121	3581	23	3192	15	4019	33	3259	9	4027	13	3315	9	0.37	0.66	0.29
LVVK01000023.1	2196001	2197000	0.000259	0.0223	4296	27	3271	16	4206	28	3779	16	4177	11	4357	9	0.31	0.6	0.29
LVVK01000002.1	362001	363000	0.000359	0.0264	4306	12	3717	31	4444	31	4009	12	4637	13	3309	10	0.3	0.59	0.29
LVVK01000002.1	816001	817000	0.00405	0.0905	3609	18	3118	14	4078	25	3739	9	3820	14	4012	10	0.24	0.53	0.29
LVVK01000002.1	1055001	1056000	0.146	0.49	5330	19	4668	16	5689	26	4569	19	5396	13	4459	10	0.1	0.39	0.29
LVVK01000002.1	1365001	1366000	0.000262	0.0224	4670	25	4091	28	5846	28	4995	15	6494	23	5106	10	0.27	0.55	0.29
LVVK01000003.1	562001	563000	0.05	0.31	4045	12	3760	20	4484	22	4109	15	4934	13	3998	10	0.15	0.44	0.29
LVVK01000003.1	695001	696000	0.184	0.539	4569	15	3820	9	5014	28	4528	19	4991	12	4403	10	0.09	0.39	0.29
LVVK01000003.1	965001	966000	0.000431	0.0294	3766	15	3797	30	4191	25	3468	13	4165	9	3444	10	0.31	0.6	0.29
LVVK01000003.1	986001	987000	0.0187	0.197	3492	16	3106	17	3713	17	3532	11	3705	11	3909	10	0.2	0.48	0.29
LVVK01000003.1	1719001	1720000	0.0793	0.379	5074	24	4836	22	5884	19	5053	16	5823	19	4440	10	0.12	0.41	0.29
LVVK01000004.1	427001	428000	0.0152	0.178	2860	11	2515	14	3819	22	3069	9	3747	9	2855	10	0.22	0.51	0.29
LVVK01000004.1	639001	640000	0.081	0.382	3353	11	3281	15	3790	20	3199	7	3422	10	2655	10	0.15	0.44	0.29
LVVK01000005.1	19001	20000	0.105	0.427	3446	12	3474	17	3927	16	3646	9	3678	12	3543	10	0.13	0.41	0.29
LVVK01000005.1	1125001	1126000	0.28	0.64	4218	14	3795	16	4340	16	4129	13	5379	16	3730	10	0.08	0.37	0.29
LVVK01000005.1	1653001	1654000	0.377	0.719	4052	19	3404	10	4550	14	4148	18	4259	8	3856	10	0.06	0.36	0.29
LVVK01000007.1	1164001	1165000	0.036	0.267	4628	26	4318	17	5556	20	3960	8	5976	23	4360	10	0.15	0.43	0.29
LVVK01000007.1	1294001	1295000	0.163	0.513	3640	13	3442	12	3937	19	2805	8	3852	9	2810	10	0.11	0.4	0.29
LVVK01000007.1	2784001	2785000	0.167	0.517	3702	15	3338	10	3808	18	3719	14	4014	7	3072	10	0.11	0.4	0.29
LVVK01000007.1	2987001	2988000	0.782	0.928	3325	12	3016	9	3792	11	3477	10	3816	12	3564	10	0.02	0.32	0.29
LVVK01000008.1	127001	128000	0.0439	0.292	3879	18	3208	16	3658	15	4091	10	3822	13	3415	10	0.16	0.46	0.29
LVVK01000009.1	257001	258000	0.0288	0.242	4511	19	4607	16	5780	30	5106	15	5887	20	4693	10	0.15	0.44	0.29
LVVK01000009.1	596001	597000	0.00344	0.0846	4273	22	4276	26	4653	20	4083	15	4664	11	3832	10	0.23	0.52	0.29
LVVK01000011.1	166001	167000	0.0124	0.161	5236	27	4490	23	5869	22	4801	23	5782	13	5280	10	0.17	0.46	0.29
LVVK01000011.1	664001	665000	0.29	0.649	2939	12	2413	5	3118	15	3126	10	3541	9	3394	10	0.09	0.38	0.29
LVVK01000011.1	701001	702000	0.909	0.971	3692	11	3231	13	4311	10	4160	12	4739	15	3663	10	0.01	0.3	0.29
LVVK01000013.1	484001	485000	0.027	0.234	2701	16	2254	10	2805	14	2196	3	2747	8	2338	10	0.23	0.52	0.29
LVVK01000013.1	1560001	1561000	0.000758	0.0389	4017	33	3631	14	4520	22	4241	16	4679	11	3803	10	0.28	0.57	0.29
LVVK01000013.1	2021001	2022000	0.000107	0.0142	3136	20	2556	21	3942	22	3748	14	3575	7	3439	10	0.37	0.65	0.29
LVVK01000017.1	361001	362000	0.000854	0.0412	4141	18	3749	29	4464	22	4617	18	4336	11	4452	10	0.27	0.56	0.29
LVVK01000017.1	620001	621000	0.00245	0.0709	3401	17	3003	16	3723	23	4063	9	4336	16	3615	10	0.26	0.55	0.29
LVVK01000017.1	2947001	2948000	0.00206	0.0648	4370	23	4474	25	5078	26	4001	12	4730	15	3987	10	0.24	0.53	0.29
LVVK01000017.1	3043001	3044000	0.015	0.177	3552	18	3331	8	4049	28	4067	13	4112	11	3443	10	0.2	0.49	0.29
LVVK01000019.1	174001	175000	0.137	0.479	3209	17	3378	15	3941	12	2994	11	4205	9	2971	10	0.12	0.42	0.29
LVVK01000019.1	2070001	2071000	0.0285	0.24	3659	16	3427	23	4061	14	3538	7	3793	14	3270	10	0.18	0.48	0.29
LVVK01000019.1	2148001	2149000	0.00597	0.112	3695	18	2924	10	3906	26	4027	15	4268	10	3977	10	0.23	0.51	0.29
LVVK01000019.1	2274001	2275000	0.385	0.725	3725	15	2835	12	4054	11	3310	9	4348	14	3669	10	0.07	0.36	0.29
LVVK01000020.1	1282001	1283000	0.102	0.422	3039	15	2663	6	3255	18	2980	8	3430	9	2885	10	0.14	0.44	0.29
LVVK01000020.1	2835001	2836000	0.2	0.558	3431	12	3029	6	4189	23	3860	12	4224	11	3466	10	0.1	0.39	0.29
LVVK01000022.1	782001	783000	0.000657	0.0355	3105	28	3052	19	3779	13	3611	12	4110	11	3492	10	0.31	0.6	0.29
LVVK01000023.1	404001	405000	0.0278	0.237	4077	26	3502	6	4605	24	4110	9	4478	17	3862	10	0.17	0.46	0.29
LVVK01000023.1	563001	564000	0.119	0.45	3541	15	3164	12	4019	18	3399	10	3941	11	3248	10	0.13	0.42	0.29
LVVK01000023.1	666001	667000	0.00847	0.135	4033	23	3750	15	4448	23	4001	12	4156	12	3672	10	0.21	0.5	0.29
LVVK01000023.1	908001	909000	0.523	0.809	2712	10	2441	6	2839	12	2589	6	3101	9	2813	10	0.06	0.35	0.29
LVVK01000023.1	974001	975000	0.0105	0.148	3861	27	3519	18	4500	14	3904	13	4818	15	4201	10	0.2	0.5	0.29
LVVK01000023.1	2356001	2357000	0.0467	0.3	3309	6	2983	21	3642	18	3579	11	3954	10	3296	10	0.17	0.45	0.29
LVVK01000026.1	526001	527000	0.309	0.665	3611	10	3194	17	3932	13	3816	12	4142	11	3281	10	0.08	0.37	0.29
LVVK01000030.1	51001	52000	0.0303	0.247	3769	15	3503	20	4097	17	4006	13	4339	11	3563	10	0.17	0.46	0.29
LVVK01000002.1	128001	129000	0.0336	0.259	3277	12	2899	12	4041	24	3805	17	4178	6	3611	11	0.18	0.47	0.29
LVVK01000002.1	728001	729000	0.834	0.949	2958	7	2624	7	3282	13	3098	7	3600	10	3029	11	0.02	0.3	0.29
LVVK01000003.1	580001	581000	0.0606	0.336	4280	13	3934	21	4530	21	4442	10	5290	19	3908	11	0.14	0.43	0.29
LVVK01000003.1	1252001	1253000	0.538	0.817	2575	6	2801	11	3347	13	3156	9	3417	8	2995	11	0.05	0.34	0.29
LVVK01000005.1	241001	242000	6.61e-05	0.0109	3412	16	3112	32	4472	23	3952	10	3945	13	3840	11	0.36	0.65	0.29
LVVK01000005.1	616001	617000	0.278	0.637	3667	17	3105	12	4037	12	3540	9	3942	12	3401	11	0.09	0.38	0.29
LVVK01000005.1	668001	669000	0.0113	0.154	3212	12	3355	17	4360	26	3650	14	4280	9	3698	11	0.21	0.5	0.29
LVVK01000005.1	690001	691000	0.0199	0.202	3938	9	3416	30	4616	17	3911	8	4846	17	3805	11	0.18	0.47	0.29
LVVK01000005.1	878001	879000	0.582	0.841	3151	8	2958	16	3768	9	3350	8	4236	14	3721	11	0.04	0.33	0.29
LVVK01000006.1	532001	533000	0.00667	0.118	3624	17	3005	14	3738	24	3462	10	4236	11	3189	11	0.24	0.53	0.29
LVVK01000006.1	1197001	1198000	0.108	0.434	3805	18	3172	12	4002	15	4595	18	4950	10	3960	11	0.12	0.41	0.29
LVVK01000006.1	1270001	1271000	0.137	0.478	3797	17	3290	11	3852	17	3362	8	3959	11	2996	11	0.12	0.41	0.29
LVVK01000006.1	1356001	1357000	0.0615	0.338	4083	13	4295	18	4343	24	3919	13	4661	11	3484	11	0.14	0.43	0.29
LVVK01000007.1	356001	357000	0.192	0.547	3346	13	3115	10	3688	17	3736	15	3868	5	3125	11	0.11	0.39	0.29
LVVK01000007.1	1491001	1492000	0.154	0.501	3222	15	2739	8	3529	16	3110	2	3737	17	3446	11	0.12	0.41	0.29
LVVK01000007.1	1651001	1652000	0.0982	0.415	2411	12	2482	5	2737	18	2286	5	2610	5	2276	11	0.17	0.46	0.29
LVVK01000007.1	2012001	2013000	0.862	0.957	3949	13	3331	9	4528	14	3967	10	4606	16	4068	11	0.01	0.3	0.29
LVVK01000007.1	2525001	2526000	0.848	0.953	4770	16	4722	12	5119	16	4877	15	5874	18	4470	11	0.01	0.3	0.29
LVVK01000007.1	2576001	2577000	0.161	0.511	3497	12	2903	9	3745	20	3466	9	3720	10	3179	11	0.11	0.4	0.29
LVVK01000008.1	69001	70000	0.0358	0.266	3543	17	3141	10	4008	23	3715	13	4004	8	3212	11	0.17	0.47	0.29
LVVK01000008.1	87001	88000	0.0592	0.332	3299	18	2973	11	3673	16	3728	10	3635	10	3225	11	0.16	0.45	0.29
LVVK01000008.1	533001	534000	0.237	0.598	4280	12	3695	18	4657	18	4261	14	4661	13	3985	11	0.09	0.38	0.29
LVVK01000008.1	754001	755000	0.187	0.542	3992	18	3793	12	4795	19	4733	14	4752	16	4416	11	0.09	0.39	0.29
LVVK01000009.1	18001	19000	0.000148	0.0169	4531	18	4743	27	4896	37	4334	17	5903	14	4353	11	0.29	0.58	0.29
LVVK01000009.1	300001	301000	0.0687	0.355	3830	24	3478	11	4634	16	4024	15	4284	10	4171	11	0.14	0.43	0.29
LVVK01000009.1	640001	641000	0.138	0.48	4568	16	5176	20	5159	23	4658	17	5018	12	3973	11	0.1	0.4	0.29
LVVK01000011.1	176001	177000	0.012	0.159	3847	25	3811	18	4731	18	4039	11	4601	15	3926	11	0.2	0.49	0.29
LVVK01000011.1	619001	620000	0.00259	0.0733	3646	23	3246	14	3779	21	3490	6	4421	16	3623	11	0.26	0.54	0.29
LVVK01000011.1	963001	964000	0.326	0.679	2823	13	2531	11	3386	9	2785	7	3176	7	2614	11	0.09	0.38	0.29
LVVK01000011.1	1160001	1161000	0.827	0.946	3310	10	3395	12	3657	6	4119	17	4038	7	4100	11	-0.02	0.27	0.29
LVVK01000013.1	564001	565000	0.142	0.486	5221	22	4157	21	5270	15	3890	7	4976	18	3501	11	0.1	0.4	0.29
LVVK01000013.1	943001	944000	0.00517	0.104	4475	32	3895	19	4679	16	3496	8	4864	15	3385	11	0.22	0.51	0.29
LVVK01000013.1	2071001	2072000	0.026	0.23	4189	15	3837	26	4349	17	3920	11	4492	13	3520	11	0.18	0.47	0.29
LVVK01000013.1	2792001	2793000	0.0935	0.406	4302	16	3360	15	4433	19	4076	9	5235	18	3842	11	0.12	0.41	0.29
LVVK01000014.1	374001	375000	0.000467	0.0302	3385	21	3011	16	4079	26	4173	14	4434	10	3330	11	0.31	0.6	0.29
LVVK01000015.1	224001	225000	0.139	0.481	4146	16	4019	14	4692	21	4609	18	5575	13	4209	11	0.1	0.4	0.29
LVVK01000015.1	488001	489000	0.149	0.494	4100	14	3941	15	4515	21	4429	20	4508	7	4049	11	0.11	0.4	0.29
LVVK01000015.1	1002001	1003000	0.069	0.356	3233	17	2530	9	3437	15	3014	7	3273	9	3165	11	0.16	0.45	0.29
LVVK01000015.1	1312001	1313000	0.0373	0.271	3059	15	2297	8	3509	20	2537	6	3034	8	3044	11	0.19	0.49	0.29
LVVK01000015.1	1478001	1479000	0.295	0.654	3129	11	2827	6	3600	19	3126	10	3647	7	2887	11	0.09	0.38	0.29
LVVK01000016.1	295001	296000	0.186	0.54	3592	13	3293	9	3919	21	3697	10	4025	11	3205	11	0.11	0.4	0.29
LVVK01000017.1	1589001	1590000	0.00156	0.0573	3370	28	2692	8	3388	19	3087	6	3506	11	3211	11	0.3	0.58	0.29
LVVK01000017.1	3486001	3487000	0.206	0.565	3910	6	3795	12	3785	27	3956	9	4277	14	3315	11	0.1	0.39	0.29
LVVK01000018.1	496001	497000	0.0139	0.17	4148	16	3564	11	4294	32	3425	12	4448	10	3460	11	0.2	0.49	0.29
LVVK01000019.1	343001	344000	0.22	0.58	4513	16	3851	14	4515	18	4482	9	5481	20	3977	11	0.09	0.37	0.29
LVVK01000019.1	985001	986000	0.592	0.846	3304	16	3070	9	4057	9	3671	11	3731	9	3460	11	0.04	0.33	0.29
LVVK01000019.1	1141001	1142000	0.33	0.681	3333	15	2724	8	3509	13	2834	7	3400	8	2628	11	0.08	0.38	0.29
LVVK01000019.1	1936001	1937000	0.116	0.445	4264	16	3888	15	5306	23	5012	23	5354	10	4698	11	0.11	0.4	0.29
LVVK01000019.1	2068001	2069000	0.295	0.653	2858	7	2139	5	3542	20	3306	5	3380	13	3430	11	0.09	0.37	0.29
LVVK01000020.1	2272001	2273000	0.33	0.681	3406	17	3356	11	3941	11	3930	10	4666	15	3775	11	0.07	0.36	0.29
LVVK01000020.1	2340001	2341000	0.279	0.639	3502	19	3282	10	3624	10	3649	12	3967	8	3105	11	0.09	0.37	0.29
LVVK01000020.1	2828001	2829000	0.00194	0.0635	3546	15	3303	16	4136	31	3634	11	4027	11	3538	11	0.27	0.56	0.29
LVVK01000020.1	3535001	3536000	0.00432	0.0941	4241	20	3797	21	4509	24	4120	13	4552	12	3731	11	0.23	0.52	0.29
LVVK01000021.1	172001	173000	0.459	0.772	3859	14	3132	7	4333	6	3743	11	3999	12	4051	11	-0.05	0.24	0.29
LVVK01000022.1	100001	101000	0.0265	0.232	3522	13	3166	14	3707	23	3183	10	3700	9	3434	11	0.19	0.48	0.29
LVVK01000022.1	2143001	2144000	0.0362	0.267	6447	24	5530	24	6799	31	5700	22	7177	20	5320	11	0.13	0.42	0.29
LVVK01000022.1	2196001	2197000	0.00244	0.0708	3133	20	2478	13	3487	19	3598	11	3857	10	3461	11	0.28	0.57	0.29
LVVK01000022.1	2472001	2473000	0.225	0.585	3830	13	3558	7	4573	26	3880	7	4279	17	3769	11	0.09	0.38	0.29
LVVK01000023.1	383001	384000	0.452	0.769	4315	11	3651	11	4422	21	4249	12	5687	19	4304	11	0.05	0.35	0.29
LVVK01000023.1	499001	500000	1.63e-05	0.00487	4513	42	3823	13	4803	30	3905	7	5051	20	4204	11	0.36	0.65	0.29
LVVK01000023.1	605001	606000	4.32e-06	0.00229	4479	22	4092	32	5002	35	4917	14	5049	16	4412	11	0.37	0.66	0.29
LVVK01000023.1	788001	789000	0.261	0.621	2468	12	1893	11	3169	7	2473	6	2610	6	2783	11	0.11	0.4	0.29
LVVK01000023.1	1358001	1359000	2.76e-05	0.00669	3647	17	2857	19	3897	34	3886	13	3891	9	3703	11	0.39	0.67	0.29
LVVK01000023.1	1852001	1853000	0.0136	0.168	4108	15	3531	17	4817	28	3857	10	4446	14	3858	11	0.19	0.48	0.29
LVVK01000023.1	1981001	1982000	0.0698	0.357	3383	12	3191	15	4283	20	3687	7	4212	15	3560	11	0.14	0.43	0.29
LVVK01000026.1	228001	229000	0.365	0.71	3293	8	3083	15	4476	16	3842	12	3963	10	3561	11	0.07	0.36	0.29
LVVK01000026.1	544001	545000	0.000226	0.0211	4556	24	3917	22	4959	33	3972	14	5349	13	3736	11	0.3	0.59	0.29
LVVK01000002.1	788001	789000	0.00536	0.106	4506	27	3961	22	4839	17	4855	11	4924	19	4764	12	0.21	0.5	0.29
LVVK01000002.1	2038001	2039000	0.00801	0.131	3825	26	2913	12	4546	19	3712	12	4503	9	3314	12	0.22	0.51	0.29
LVVK01000003.1	571001	572000	0.238	0.599	4632	20	3790	9	4847	21	4983	12	5024	18	4244	12	0.08	0.38	0.29
LVVK01000003.1	594001	595000	0.00582	0.111	4070	25	4062	12	4453	27	3566	9	5025	14	3534	12	0.22	0.51	0.29
LVVK01000003.1	1420001	1421000	0.00234	0.0693	3182	8	3068	30	3865	18	3880	8	4046	14	3820	12	0.26	0.55	0.29
LVVK01000004.1	209001	210000	0.0486	0.305	3323	16	3077	9	3993	22	3548	4	3890	16	3621	12	0.16	0.45	0.29
LVVK01000005.1	255001	256000	0.354	0.701	3796	5	2978	16	3918	17	4334	12	4157	12	4073	12	0.07	0.36	0.29
LVVK01000005.1	698001	699000	0.0254	0.227	4348	17	3655	15	4622	26	4247	10	4789	16	4069	12	0.17	0.46	0.29
LVVK01000005.1	960001	961000	0.013	0.164	3879	14	3218	13	3891	27	3687	13	4764	10	3659	12	0.2	0.49	0.29
LVVK01000005.1	1096001	1097000	0.0896	0.399	4675	21	4159	24	4512	10	4452	10	5047	17	3958	12	0.12	0.41	0.29
LVVK01000005.1	1749001	1750000	0.0334	0.259	3926	11	3180	19	4683	24	3843	8	4154	15	4048	12	0.17	0.46	0.29
LVVK01000005.1	2015001	2016000	0.00119	0.0494	4340	25	4057	16	4670	31	3818	11	3953	12	4362	12	0.26	0.55	0.29
LVVK01000006.1	924001	925000	0.0693	0.356	3372	9	2911	20	3809	16	3392	7	3583	10	2990	12	0.15	0.45	0.29
LVVK01000006.1	966001	967000	0.0141	0.171	3071	10	2715	6	4026	34	3593	10	4017	10	3241	12	0.21	0.51	0.29
LVVK01000007.1	417001	418000	3.75e-05	0.00796	3479	19	3044	15	4204	37	3522	10	4374	12	3855	12	0.37	0.66	0.29
LVVK01000007.1	527001	528000	0.051	0.312	3938	16	3089	23	4221	11	4226	10	4247	16	4495	12	0.15	0.44	0.29
LVVK01000007.1	613001	614000	0.201	0.559	3574	14	3338	12	4153	17	3698	8	4478	14	3541	12	0.1	0.39	0.29
LVVK01000007.1	1094001	1095000	0.145	0.489	4709	14	4297	16	4940	25	4625	17	5220	13	4488	12	0.1	0.39	0.29
LVVK01000007.1	2528001	2529000	0.373	0.717	3240	10	2756	7	3446	17	3039	4	3568	11	2814	12	0.07	0.36	0.29
LVVK01000013.1	368001	369000	0.307	0.663	3907	10	3077	8	3804	22	3601	12	3593	8	3788	12	0.08	0.37	0.29
LVVK01000013.1	894001	895000	0.0541	0.32	2764	9	2336	19	3141	10	2895	10	3814	8	3673	12	0.17	0.46	0.29
LVVK01000013.1	1149001	1150000	0.00206	0.0648	4130	17	3514	21	4129	25	3996	6	4798	19	4121	12	0.25	0.54	0.29
LVVK01000013.1	2803001	2804000	0.0438	0.292	4292	10	4261	19	5350	32	4836	14	4476	13	4053	12	0.15	0.44	0.29
LVVK01000015.1	563001	564000	0.67	0.883	3957	11	3791	17	4335	11	3250	9	4437	11	3283	12	0.03	0.32	0.29
LVVK01000015.1	1045001	1046000	0.017	0.187	4272	19	3957	16	4674	25	4113	14	4995	12	4194	12	0.18	0.47	0.29
LVVK01000015.1	1279001	1280000	0.0371	0.27	4361	21	3589	18	4724	18	4665	13	4847	16	4401	12	0.16	0.45	0.29
LVVK01000017.1	1432001	1433000	0.0653	0.346	4686	24	4526	19	4946	17	4509	15	5363	14	4127	12	0.13	0.42	0.29
LVVK01000017.1	1517001	1518000	0.0171	0.188	3898	15	3557	23	3995	16	4256	13	4473	13	4548	12	0.19	0.47	0.29
LVVK01000017.1	3415001	3416000	0.00519	0.104	3114	21	2998	14	3373	16	3394	11	4419	9	3240	12	0.25	0.54	0.29
LVVK01000017.1	3526001	3527000	0.000929	0.0433	4237	16	3603	19	4282	32	4895	17	4714	11	4224	12	0.26	0.55	0.29
LVVK01000018.1	894001	895000	0.116	0.445	3721	15	2988	15	3951	14	3582	8	4202	12	3355	12	0.13	0.41	0.29
LVVK01000018.1	896001	897000	0.0101	0.145	3747	15	3243	12	4387	30	3950	13	4276	11	4087	12	0.21	0.5	0.29
LVVK01000019.1	1949001	1950000	0.283	0.643	4220	14	3823	13	4693	19	4353	11	5249	16	4026	12	0.08	0.36	0.29
LVVK01000020.1	1427001	1428000	0.0296	0.245	3722	18	3109	18	3773	14	3861	8	4010	14	3755	12	0.18	0.47	0.29
LVVK01000020.1	3387001	3388000	0.0812	0.382	3531	5	3138	11	3867	30	3717	9	3674	11	3512	12	0.14	0.44	0.29
LVVK01000021.1	475001	476000	0.00624	0.115	3960	19	3206	17	4396	23	4421	14	4682	13	4226	12	0.22	0.51	0.29
LVVK01000021.1	542001	543000	0.275	0.635	6440	16	5682	17	6602	34	4204	18	6127	14	4838	12	0.07	0.36	0.29
LVVK01000022.1	187001	188000	0.0621	0.34	4310	20	3622	14	4225	18	3810	10	4887	13	3548	12	0.14	0.43	0.29
LVVK01000022.1	426001	427000	0.15	0.495	3135	15	3303	14	3569	12	3601	9	3965	13	4004	12	0.12	0.41	0.29
LVVK01000022.1	727001	728000	0.29	0.649	3485	20	3151	5	3785	14	3499	14	4033	7	3782	12	0.08	0.37	0.29
LVVK01000022.1	770001	771000	0.544	0.822	3456	15	3049	7	3998	13	4277	14	4027	9	3836	12	0.04	0.33	0.29
LVVK01000023.1	141001	142000	0.217	0.577	4128	8	4027	20	5229	22	4770	17	5145	14	4953	12	0.08	0.37	0.29
LVVK01000023.1	315001	316000	0.863	0.958	4247	11	3822	11	4651	16	4464	15	4952	12	4160	12	0.01	0.3	0.29
LVVK01000026.1	349001	350000	0.000666	0.0356	3368	20	3638	24	4376	22	4240	11	4346	12	3468	12	0.29	0.58	0.29
LVVK01000003.1	388001	389000	0.0292	0.243	4382	16	3626	14	4604	27	4539	15	4824	11	4140	13	0.16	0.45	0.29
LVVK01000003.1	800001	801000	0.671	0.884	4380	10	4044	18	4527	14	4018	8	4763	16	3771	13	0.03	0.32	0.29
LVVK01000003.1	955001	956000	0.126	0.461	3740	11	3218	19	3903	15	3812	10	4197	12	3889	13	0.12	0.41	0.29
LVVK01000004.1	158001	159000	0.0321	0.254	3030	13	2731	10	3401	21	3315	7	4094	10	2900	13	0.19	0.48	0.29
LVVK01000004.1	301001	302000	0.145	0.49	4137	15	3770	17	5118	20	4348	18	5069	9	4166	13	0.1	0.4	0.29
LVVK01000004.1	838001	839000	0.103	0.424	4267	16	3881	18	4792	18	4703	13	5160	14	4128	13	0.12	0.4	0.29
LVVK01000005.1	545001	546000	0.016	0.183	3525	19	3515	21	4056	14	4122	13	4445	10	3768	13	0.19	0.49	0.29
LVVK01000005.1	1437001	1438000	0.0312	0.251	4010	18	3417	16	4235	20	3946	11	4113	11	3928	13	0.17	0.46	0.29
LVVK01000005.1	1907001	1908000	0.00138	0.0537	4407	22	3916	23	4620	25	4109	12	4714	11	3769	13	0.25	0.54	0.29
LVVK01000005.1	1996001	1997000	0.0225	0.215	4915	26	4843	16	5281	27	4591	11	4812	16	4207	13	0.16	0.46	0.29
LVVK01000006.1	803001	804000	0.219	0.579	3762	12	3255	11	4765	22	4315	19	4673	6	4039	13	0.09	0.38	0.29
LVVK01000007.1	1182001	1183000	0.617	0.858	3826	13	3362	11	4309	13	4239	12	4348	11	3986	13	0.04	0.32	0.29
LVVK01000007.1	1659001	1660000	0.0385	0.274	3956	14	3937	28	4529	14	4180	10	4415	15	4361	13	0.16	0.45	0.29
LVVK01000007.1	2639001	2640000	0.0034	0.0843	3850	22	3356	24	4323	15	4437	15	4397	10	4181	13	0.24	0.53	0.29
LVVK01000007.1	2759001	2760000	0.12	0.451	3989	17	3764	20	4056	11	4179	9	4057	12	3579	13	0.12	0.41	0.29
LVVK01000009.1	294001	295000	0.000478	0.0305	4154	30	3736	11	4546	30	4504	12	4795	12	3594	13	0.28	0.57	0.29
LVVK01000013.1	2180001	2181000	0.0165	0.185	3598	18	3206	13	4351	23	3112	10	4052	9	4011	13	0.2	0.48	0.29
LVVK01000014.1	295001	296000	0.00326	0.0823	3240	11	3338	19	4356	29	3638	12	4284	8	3496	13	0.25	0.54	0.29
LVVK01000015.1	679001	680000	0.213	0.573	4134	13	3381	6	4656	27	4026	11	4432	11	3766	13	0.09	0.38	0.29
LVVK01000015.1	969001	970000	0.00167	0.0595	4425	25	3542	14	4765	29	3571	12	5212	12	4172	13	0.25	0.53	0.29
LVVK01000016.1	125001	126000	0.275	0.635	4166	12	3368	12	4483	20	4194	8	4617	14	3411	13	0.08	0.37	0.29
LVVK01000016.1	590001	591000	0.0525	0.317	3533	8	3425	29	4153	13	3679	12	4286	9	3604	13	0.16	0.45	0.29
LVVK01000017.1	34001	35000	0.0434	0.29	5586	15	5189	28	6207	28	5356	18	5893	14	4487	13	0.13	0.42	0.29
LVVK01000017.1	1370001	1371000	0.351	0.698	5438	17	4621	18	5940	20	5430	14	5533	20	5482	13	0.06	0.34	0.29
LVVK01000017.1	3485001	3486000	0.0434	0.29	3642	23	2997	11	3631	13	3693	10	3966	9	3388	13	0.17	0.46	0.29
LVVK01000018.1	97001	98000	0.268	0.628	3724	12	3303	18	4528	13	4098	15	4637	10	4322	13	0.08	0.37	0.29
LVVK01000018.1	444001	445000	0.241	0.601	4216	12	3775	16	4301	19	3436	10	4349	9	3137	13	0.09	0.38	0.29
LVVK01000018.1	567001	568000	0.018	0.193	2295	6	2347	19	3423	17	3150	9	3437	6	2909	13	0.23	0.52	0.29
LVVK01000018.1	616001	617000	0.00646	0.116	3879	24	2867	13	4344	19	4289	13	4748	12	4200	13	0.22	0.5	0.29
LVVK01000020.1	468001	469000	0.0173	0.189	3202	6	2584	32	3422	9	3061	10	3321	6	3489	13	0.22	0.51	0.29
LVVK01000020.1	1010001	1011000	0.0605	0.335	4549	21	4406	18	5721	22	5187	13	5568	20	5169	13	0.13	0.42	0.29
LVVK01000020.1	1422001	1423000	0.0271	0.234	4071	20	3846	20	4874	18	4670	17	4719	11	4736	13	0.16	0.45	0.29
LVVK01000020.1	1433001	1434000	0.000185	0.019	3885	16	3058	28	4009	23	3758	7	4562	15	3867	13	0.32	0.61	0.29
LVVK01000020.1	2670001	2671000	0.00196	0.0638	4450	20	3644	11	4569	37	4489	13	4775	14	4364	13	0.24	0.54	0.29
LVVK01000020.1	2737001	2738000	0.000409	0.0284	3420	21	3391	34	3791	9	3634	8	4811	15	3778	13	0.31	0.6	0.29
LVVK01000021.1	72001	73000	0.000664	0.0355	3871	22	3619	15	4189	30	3900	10	4703	14	4121	13	0.28	0.57	0.29
LVVK01000022.1	776001	777000	0.0821	0.384	4222	18	3816	20	4356	14	4357	12	4986	16	4676	13	0.13	0.42	0.29
LVVK01000023.1	567001	568000	0.0655	0.347	3672	9	3161	20	3729	18	3482	9	3803	8	3021	13	0.15	0.44	0.29
LVVK01000023.1	1481001	1482000	0.000296	0.024	3714	28	3304	14	4672	28	3768	7	4124	14	3900	13	0.31	0.6	0.29
LVVK01000023.1	1754001	1755000	0.225	0.585	4118	11	3976	20	4383	17	3726	12	4689	10	3474	13	0.09	0.38	0.29
LVVK01000002.1	317001	318000	0.00418	0.0922	6230	22	5317	37	6494	28	5816	16	6461	21	5085	14	0.19	0.48	0.29
LVVK01000002.1	1324001	1325000	0.00583	0.111	4535	17	3938	33	4384	15	3764	13	4399	9	4303	14	0.22	0.51	0.29
LVVK01000002.1	1443001	1444000	0.00663	0.118	3771	15	3005	23	4464	19	4098	12	4344	9	3792	14	0.22	0.51	0.29
LVVK01000005.1	1498001	1499000	0.0134	0.167	3287	8	3138	31	3846	12	3546	3	4163	15	3441	14	0.21	0.5	0.29
LVVK01000006.1	116001	117000	0.564	0.831	3975	17	3625	6	4340	16	3882	10	4688	12	4019	14	0.04	0.33	0.29
LVVK01000006.1	788001	789000	0.0221	0.212	4095	17	3419	22	4251	17	3854	11	4642	11	3747	14	0.18	0.48	0.29
LVVK01000007.1	41001	42000	0.0152	0.178	3392	13	3057	17	3500	20	3492	4	3707	13	3445	14	0.21	0.5	0.29
LVVK01000007.1	2322001	2323000	0.00299	0.0794	5076	25	4291	30	5207	18	4570	16	5961	14	4786	14	0.21	0.5	0.29
LVVK01000008.1	196001	197000	0.134	0.473	3746	21	3051	12	4167	11	4024	15	4730	9	4431	14	0.11	0.4	0.29
LVVK01000008.1	364001	365000	0.000153	0.0173	4027	25	3544	21	4794	28	4336	15	4485	10	4664	14	0.31	0.6	0.29
LVVK01000009.1	71001	72000	0.281	0.641	3993	11	3465	12	4228	20	3897	9	4446	12	3799	14	0.08	0.37	0.29
LVVK01000011.1	365001	366000	0.935	0.981	3582	14	3095	4	4188	14	3452	11	4140	8	3842	14	0.01	0.29	0.29
LVVK01000013.1	818001	819000	0.000924	0.0432	3615	24	3133	23	3886	15	4159	11	3841	8	3329	14	0.29	0.58	0.29
LVVK01000013.1	1521001	1522000	0.0671	0.351	4323	12	3551	17	4693	24	4872	20	5464	11	5107	14	0.13	0.42	0.29
LVVK01000013.1	1612001	1613000	0.0343	0.262	3434	17	3069	8	4091	24	4095	13	4514	10	4028	14	0.17	0.46	0.29
LVVK01000014.1	95001	96000	0.345	0.693	3207	17	3123	6	3715	14	3828	8	3774	12	3946	14	0.07	0.37	0.29
LVVK01000017.1	1607001	1608000	0.0074	0.125	3495	15	3336	19	4048	21	4171	10	4232	11	3834	14	0.22	0.51	0.29
LVVK01000017.1	1988001	1989000	0.0229	0.216	3317	7	3248	18	3496	24	3444	5	3852	11	3048	14	0.2	0.49	0.29
LVVK01000017.1	2085001	2086000	0.00655	0.117	3503	24	3485	22	3756	10	3774	9	4319	12	3848	14	0.23	0.52	0.29
LVVK01000017.1	2287001	2288000	0.00103	0.0455	4429	24	3572	32	4264	12	4505	14	5385	13	4077	14	0.26	0.55	0.29
LVVK01000019.1	1102001	1103000	1.77e-05	0.00513	3230	10	3391	30	3771	31	3865	8	4262	11	3376	14	0.4	0.68	0.29
LVVK01000019.1	1172001	1173000	0.000475	0.0305	4476	19	3948	17	5218	40	4534	13	5178	14	4518	14	0.27	0.56	0.29
LVVK01000019.1	1786001	1787000	0.0151	0.177	2863	12	2280	10	3241	22	3250	8	3063	6	3194	14	0.23	0.52	0.29
LVVK01000020.1	627001	628000	0.309	0.665	5047	16	3609	17	5613	19	4030	7	5528	20	4344	14	0.07	0.36	0.29
LVVK01000020.1	1859001	1860000	0.00111	0.0476	4550	19	3999	30	5142	24	4834	15	5312	13	4459	14	0.25	0.53	0.29
LVVK01000021.1	728001	729000	0.155	0.502	4177	16	3994	19	4766	16	3991	6	4491	15	3613	14	0.1	0.39	0.29
LVVK01000022.1	922001	923000	0.015	0.177	4621	25	3865	15	4524	22	4161	14	5665	13	4118	14	0.18	0.48	0.29
LVVK01000022.1	1147001	1148000	0.00205	0.0648	3990	38	4115	16	5012	16	4698	15	4782	12	4430	14	0.24	0.53	0.29
LVVK01000022.1	2090001	2091000	0.000165	0.0177	3535	21	2605	20	3749	22	3473	6	3682	11	3650	14	0.35	0.64	0.29
LVVK01000022.1	2258001	2259000	1.17e-05	0.00407	4208	26	3490	21	4611	35	4615	12	4838	14	4111	14	0.37	0.67	0.29
LVVK01000023.1	784001	785000	0.00826	0.133	4538	21	3779	23	4931	21	4513	16	4895	12	4920	14	0.2	0.49	0.29
LVVK01000028.1	94001	95000	0.00344	0.0846	4101	21	4194	11	5101	36	4620	15	4770	11	4561	14	0.22	0.51	0.29
LVVK01000003.1	1425001	1426000	0.000209	0.0206	3863	14	3187	25	3999	29	3751	13	4295	6	3686	15	0.33	0.62	0.29
LVVK01000003.1	1873001	1874000	0.689	0.891	3638	11	3671	12	4664	15	4526	13	4354	10	4243	15	0.03	0.32	0.29
LVVK01000003.1	1914001	1915000	0.175	0.527	4630	15	4302	18	5075	21	4163	8	4390	13	3915	15	0.1	0.39	0.29
LVVK01000004.1	152001	153000	0.00324	0.082	4033	20	3711	14	5134	32	4205	6	4884	17	4243	15	0.23	0.51	0.29
LVVK01000005.1	326001	327000	0.629	0.863	4402	13	3832	14	4260	14	4433	15	5211	11	4257	15	0.03	0.33	0.29
LVVK01000007.1	120001	121000	0.156	0.503	4628	28	4335	13	5040	14	4479	15	5346	11	4134	15	0.1	0.39	0.29
LVVK01000007.1	1925001	1926000	0.199	0.558	3808	16	3522	16	3849	12	3206	5	3740	10	3355	15	0.1	0.39	0.29
LVVK01000011.1	45001	46000	0.0202	0.203	5822	39	5200	20	5998	18	4663	18	5304	11	4999	15	0.16	0.45	0.29
LVVK01000011.1	1085001	1086000	0.0954	0.409	3745	15	3385	16	4381	18	3597	12	4569	7	3380	15	0.13	0.43	0.29
LVVK01000013.1	231001	232000	0.00338	0.0839	3588	21	3538	16	4697	25	4223	14	4471	8	4121	15	0.24	0.52	0.29
LVVK01000013.1	1713001	1714000	0.0797	0.38	3908	10	3220	17	4496	22	4542	16	4090	6	4187	15	0.13	0.42	0.29
LVVK01000013.1	1949001	1950000	0.563	0.831	3839	8	2536	17	3769	9	3522	12	4221	6	3595	15	0.04	0.34	0.29
LVVK01000013.1	2630001	2631000	0.00456	0.0971	3804	17	3231	15	5113	30	4428	12	4425	12	4658	15	0.22	0.51	0.29
LVVK01000017.1	1440001	1441000	0.265	0.625	3987	10	4177	22	4332	14	3684	10	4258	10	4246	15	0.08	0.37	0.29
LVVK01000017.1	1927001	1928000	0.0813	0.382	3800	20	3611	11	4131	19	3498	4	3898	14	3813	15	0.14	0.43	0.29
LVVK01000017.1	3343001	3344000	0.862	0.958	3993	11	3841	10	4362	13	3838	13	4401	7	3802	15	-0.01	0.28	0.29
LVVK01000019.1	1178001	1179000	0.00594	0.112	4028	24	3136	21	3870	12	3781	5	3988	13	3744	15	0.23	0.52	0.29
LVVK01000019.1	1284001	1285000	0.0182	0.195	4002	28	3292	13	4430	15	4326	10	4900	15	4357	15	0.18	0.48	0.29
LVVK01000019.1	2105001	2106000	5.61e-05	0.01	3486	13	2950	13	4148	43	3612	9	4085	11	4349	15	0.36	0.65	0.29
LVVK01000020.1	1041001	1042000	4.65e-08	0.000127	3780	24	3235	29	4260	38	4075	8	4043	12	3944	15	0.52	0.81	0.29
LVVK01000020.1	1719001	1720000	0.0112	0.153	3469	17	3189	16	3937	20	3511	7	4525	12	3729	15	0.21	0.5	0.29
LVVK01000020.1	2280001	2281000	0.000777	0.039	3332	25	2809	14	3821	21	3608	10	3966	7	3286	15	0.31	0.6	0.29
LVVK01000020.1	2380001	2381000	0.129	0.465	3646	9	3564	17	4341	21	3777	9	4725	12	3854	15	0.12	0.41	0.29
LVVK01000021.1	162001	163000	0.0272	0.235	3687	19	3594	15	4480	21	4058	10	4344	11	3878	15	0.17	0.47	0.29
LVVK01000021.1	435001	436000	1.7e-05	0.00503	3458	19	3206	22	3975	32	3899	10	3978	9	3799	15	0.39	0.69	0.29
LVVK01000022.1	822001	823000	0.0468	0.3	4150	20	3839	10	4259	24	4003	8	4896	15	4175	15	0.15	0.44	0.29
LVVK01000023.1	468001	469000	1.25e-05	0.00429	4657	22	3566	24	5661	44	4140	12	4939	12	4332	15	0.36	0.65	0.29
LVVK01000023.1	936001	937000	0.000434	0.0294	5201	29	4141	34	5161	18	3925	14	5510	11	4409	15	0.27	0.56	0.29
LVVK01000023.1	1188001	1189000	0.238	0.599	4098	16	3540	8	4156	20	4641	15	4644	10	4580	15	0.08	0.37	0.29
LVVK01000026.1	533001	534000	0.0664	0.35	4225	13	3614	16	4780	24	4185	15	5122	9	4325	15	0.13	0.42	0.29
LVVK01000028.1	155001	156000	0.0289	0.242	4219	15	3700	18	4912	25	4417	9	4740	15	4331	15	0.16	0.45	0.29
LVVK01000003.1	652001	653000	0.0817	0.383	3782	9	3666	19	4190	21	4359	10	4361	11	4083	16	0.13	0.42	0.29
LVVK01000003.1	936001	937000	0.114	0.442	3980	18	3363	17	4910	14	4395	14	4529	9	4745	16	0.11	0.4	0.29
LVVK01000003.1	1178001	1179000	0.0466	0.299	3213	17	3382	17	3572	13	3405	10	3891	5	3266	16	0.17	0.46	0.29
LVVK01000003.1	1648001	1649000	0.0246	0.224	5348	23	4146	20	5194	23	4269	8	5617	18	4588	16	0.16	0.45	0.29
LVVK01000005.1	770001	771000	1.47e-05	0.00465	3376	24	3088	13	4218	36	3847	10	4289	8	3663	16	0.4	0.68	0.29
LVVK01000005.1	1721001	1722000	0.000164	0.0177	5857	27	4971	19	6287	47	5284	20	6599	14	5631	16	0.26	0.54	0.29
LVVK01000006.1	354001	355000	0.14	0.482	4065	15	3581	13	4446	20	4721	13	4639	12	4763	16	0.11	0.4	0.29
LVVK01000006.1	367001	368000	0.0164	0.184	3202	9	3024	20	3908	21	3377	9	4027	7	3670	16	0.2	0.49	0.29
LVVK01000007.1	2109001	2110000	0.259	0.619	4488	13	4002	16	4582	19	4323	13	4893	8	3664	16	0.08	0.37	0.29
LVVK01000007.1	2946001	2947000	0.0217	0.209	4306	20	3972	17	4955	24	3873	11	5236	11	4044	16	0.17	0.46	0.29
LVVK01000011.1	1175001	1176000	0.00613	0.114	3918	23	3163	24	4461	12	3989	12	4308	8	4143	16	0.22	0.51	0.29
LVVK01000013.1	1671001	1672000	0.176	0.529	3722	10	3216	17	4202	17	4368	14	4077	6	3890	16	0.1	0.39	0.29
LVVK01000015.1	1481001	1482000	0.0719	0.362	5324	27	4106	11	5344	23	4792	10	5677	20	5323	16	0.12	0.41	0.29
LVVK01000017.1	601001	602000	0.0825	0.385	3826	17	3317	15	4070	16	3939	8	4074	10	3664	16	0.14	0.43	0.29
LVVK01000017.1	2324001	2325000	0.0121	0.159	3758	14	3521	20	4120	22	3554	11	3720	5	3951	16	0.21	0.49	0.29
LVVK01000017.1	2963001	2964000	0.306	0.662	4028	15	3739	13	4338	16	4122	8	4626	13	4031	16	0.07	0.36	0.29
LVVK01000018.1	169001	170000	0.0175	0.19	3495	16	3097	12	4151	25	3151	8	4361	9	3719	16	0.2	0.49	0.29
LVVK01000020.1	2048001	2049000	0.00201	0.0642	3819	18	3384	19	4273	27	3726	14	4098	4	3716	16	0.26	0.56	0.29
LVVK01000022.1	52001	53000	0.0102	0.146	4854	18	3752	19	4457	26	4345	11	5032	13	4455	16	0.19	0.48	0.29
LVVK01000026.1	605001	606000	0.272	0.631	4264	11	3533	17	4545	18	4396	13	4729	12	4793	16	0.08	0.37	0.29
LVVK01000003.1	731001	732000	0.368	0.712	3974	22	3273	7	4132	12	4349	12	4624	9	3939	17	0.07	0.36	0.29
LVVK01000003.1	1391001	1392000	0.164	0.514	3839	13	3685	11	4796	24	3950	12	4701	7	3882	17	0.1	0.39	0.29
LVVK01000005.1	1008001	1009000	0.00901	0.137	3917	24	3420	17	4470	18	4396	9	4310	11	3982	17	0.21	0.5	0.29
LVVK01000020.1	935001	936000	6.79e-05	0.0109	3607	26	3478	35	5148	13	4367	10	5501	15	4832	17	0.32	0.6	0.29
LVVK01000022.1	1355001	1356000	0.724	0.905	3806	15	3153	8	4454	13	3529	8	4237	10	4299	17	0.03	0.32	0.29
LVVK01000023.1	2343001	2344000	0.142	0.485	4208	10	4022	19	5160	23	4323	12	4969	10	4389	17	0.1	0.39	0.29
LVVK01000002.1	853001	854000	0.264	0.624	3844	15	3215	9	3996	17	3553	6	4350	8	3311	18	0.09	0.37	0.29
LVVK01000005.1	856001	857000	0.432	0.757	4589	18	3712	16	4823	11	4274	10	5389	12	4168	18	0.05	0.34	0.29
LVVK01000017.1	1873001	1874000	5.43e-05	0.00979	4811	14	3943	30	4823	39	4030	11	5189	10	4354	18	0.32	0.61	0.29
LVVK01000017.1	2799001	2800000	0.198	0.557	5685	20	4973	17	5874	25	4885	14	5123	12	5082	18	0.08	0.38	0.29
LVVK01000021.1	733001	734000	0.227	0.587	3638	16	3199	12	3715	13	3821	6	4061	10	3685	18	0.09	0.39	0.29
LVVK01000002.1	1864001	1865000	0.0104	0.147	5401	17	4894	33	5978	25	5504	21	5789	11	6224	19	0.17	0.46	0.29
LVVK01000003.1	2070001	2071000	0.0163	0.184	4343	20	4798	29	5192	17	4945	5	5604	20	4612	19	0.17	0.46	0.29
LVVK01000008.1	131001	132000	0.0121	0.159	4522	22	3921	16	4717	25	4523	12	5272	12	4870	19	0.19	0.48	0.29
LVVK01000003.1	325001	326000	0.00301	0.0794	4831	22	4308	21	5625	32	5033	12	5474	12	4540	20	0.22	0.51	0.29
LVVK01000022.1	325001	326000	0.265	0.625	4051	19	2969	7	4466	17	3879	8	4568	9	4229	20	0.08	0.37	0.29
LVVK01000017.1	2764001	2765000	0.00701	0.122	5724	28	4762	28	5913	23	4825	13	5286	10	4900	21	0.19	0.48	0.29
LVVK01000014.1	289001	290000	0.0238	0.22	5670	26	4659	17	5700	27	4800	11	5878	12	5102	22	0.15	0.44	0.29
LVVK01000023.1	1043001	1044000	0.108	0.434	6075	29	5357	16	6136	23	5220	10	6271	15	4929	22	0.1	0.39	0.29
LVVK01000007.1	1317001	1318000	0.123	0.456	6828	35	6173	24	6782	17	5985	14	6949	17	5519	23	0.09	0.38	0.29
LVVK01000009.1	281001	282000	1.9e-07	0.000304	5441	23	4475	39	5805	45	6116	12	6275	15	5180	24	0.39	0.68	0.29
LVVK01000023.1	2145001	2146000	1.45e-06	0.0013	5452	36	4213	18	5855	47	5300	15	6174	11	6237	26	0.36	0.65	0.29
LVVK01000061.1	2001	3000	0.69	0.891	369	0	457	3	414	2	307	1	373	1	312	1	0.1	0.4	0.3
LVVK01000010.1	203001	204000	0.0063	0.115	2354	19	1987	6	2688	18	2281	12	2537	6	1851	2	0.31	0.61	0.3
LVVK01000005.1	477001	478000	0.995	0.999	1881	5	1667	7	2061	5	2148	5	2363	11	1770	3	0	0.3	0.3
LVVK01000022.1	1283001	1284000	0.000588	0.0335	3605	23	2794	13	3574	25	3749	16	3569	13	3518	3	0.32	0.61	0.3
LVVK01000009.1	548001	549000	0.0219	0.211	3355	21	2968	8	3901	22	3708	15	3656	12	3015	4	0.2	0.5	0.3
LVVK01000011.1	789001	790000	0.0251	0.226	4610	18	3943	27	4359	17	3307	14	4185	15	3528	4	0.18	0.48	0.3
LVVK01000013.1	1045001	1046000	0.605	0.853	2774	10	2219	3	2545	13	2186	7	3084	11	2135	4	0.05	0.34	0.3
LVVK01000015.1	1271001	1272000	0.0867	0.393	3208	22	2800	7	3607	14	3345	15	3816	13	3478	4	0.15	0.45	0.3
LVVK01000016.1	434001	435000	0.00189	0.0628	2677	24	1780	6	3434	20	2306	12	3258	9	2676	4	0.33	0.63	0.3
LVVK01000023.1	2012001	2013000	0.0129	0.164	2766	20	2115	8	2852	15	2440	10	2707	8	2307	4	0.26	0.56	0.3
LVVK01000030.1	57001	58000	0.0153	0.179	4061	21	3330	15	4426	24	3269	8	4359	20	2960	4	0.21	0.51	0.3
LVVK01000002.1	1611001	1612000	0.318	0.672	2154	5	1637	6	2310	14	1887	9	2114	4	1965	5	0.11	0.41	0.3
LVVK01000002.1	1673001	1674000	0.43	0.756	3609	14	3350	14	3862	11	3692	13	4520	17	3453	5	0.06	0.36	0.3
LVVK01000005.1	1714001	1715000	0.158	0.505	1981	9	1938	6	2249	13	2053	8	2108	5	1881	5	0.16	0.45	0.3
LVVK01000006.1	439001	440000	0.0444	0.294	3953	16	3757	15	4273	24	3531	13	4011	15	3572	5	0.16	0.46	0.3
LVVK01000007.1	424001	425000	0.0204	0.204	4248	18	4276	11	4105	32	3503	14	4484	16	3752	5	0.18	0.48	0.3
LVVK01000007.1	611001	612000	0.204	0.563	3377	14	2998	11	3742	16	3660	22	3838	6	3442	5	0.1	0.41	0.3
LVVK01000007.1	1605001	1606000	0.811	0.939	3717	7	3562	13	4096	12	4122	17	4448	14	3506	5	-0.02	0.28	0.3
LVVK01000007.1	1688001	1689000	0.12	0.451	4207	14	3722	13	4343	24	3996	13	4189	17	3625	5	0.12	0.42	0.3
LVVK01000007.1	2447001	2448000	0.0205	0.204	3746	25	3380	14	4253	16	4297	18	4465	13	3393	5	0.19	0.48	0.3
LVVK01000008.1	639001	640000	0.0109	0.151	3368	12	3005	19	3674	22	3433	9	3743	17	3150	5	0.23	0.53	0.3
LVVK01000011.1	863001	864000	0.0233	0.218	2497	9	2304	20	3230	13	3166	15	3090	6	2415	5	0.22	0.52	0.3
LVVK01000013.1	1579001	1580000	0.0097	0.143	3327	15	3034	15	3385	23	2897	7	3508	15	2595	5	0.24	0.54	0.3
LVVK01000015.1	767001	768000	0.0399	0.279	4043	13	3793	23	4412	21	4055	16	4610	16	3532	5	0.16	0.47	0.3
LVVK01000019.1	520001	521000	0.182	0.536	3500	16	3315	11	4368	18	4211	26	3954	5	3876	5	0.1	0.4	0.3
LVVK01000019.1	1389001	1390000	0.0526	0.317	3392	15	3388	10	3953	24	3625	14	4084	15	3716	5	0.16	0.46	0.3
LVVK01000020.1	207001	208000	0.717	0.903	4015	10	3380	17	3726	10	3178	12	3825	14	3172	5	0.03	0.33	0.3
LVVK01000022.1	321001	322000	0.898	0.968	3048	12	2765	11	3155	5	2370	10	2982	8	2284	5	0.01	0.31	0.3
LVVK01000022.1	1738001	1739000	0.11	0.435	3026	9	2860	20	3880	14	3283	10	4080	16	2864	5	0.14	0.44	0.3
LVVK01000023.1	110001	111000	0.0543	0.321	3300	10	3119	17	3616	20	3395	12	3742	13	2841	5	0.17	0.47	0.3
LVVK01000023.1	1893001	1894000	0.00062	0.0345	3649	15	2809	23	3887	24	3824	12	4483	18	3520	5	0.3	0.6	0.3
LVVK01000023.1	2395001	2396000	0.000351	0.0262	3519	31	3119	19	3944	16	4131	13	4201	17	3264	5	0.32	0.62	0.3
LVVK01000026.1	557001	558000	0.234	0.594	4570	16	4172	17	5235	21	4324	15	4995	21	4237	5	0.08	0.39	0.3
LVVK01000002.1	135001	136000	0.0194	0.2	3633	16	3347	11	3724	27	3196	13	3746	12	3356	6	0.2	0.5	0.3
LVVK01000002.1	767001	768000	0.226	0.586	3643	20	2877	8	4407	15	3572	17	4454	12	3678	6	0.09	0.39	0.3
LVVK01000002.1	1188001	1189000	0.000464	0.0302	3632	27	3071	19	4141	20	3977	14	4136	15	3597	6	0.31	0.61	0.3
LVVK01000002.1	1451001	1452000	0.0257	0.229	3593	17	3057	13	3868	22	3671	15	4182	13	3316	6	0.19	0.49	0.3
LVVK01000002.1	2007001	2008000	0.257	0.617	3046	16	2827	7	3628	14	3567	11	3727	14	3187	6	0.09	0.39	0.3
LVVK01000003.1	1063001	1064000	0.000247	0.0219	2451	25	2526	9	2919	22	2718	6	2721	12	2508	6	0.41	0.71	0.3
LVVK01000003.1	1190001	1191000	0.0774	0.375	2774	11	2601	20	3279	9	3384	10	3770	15	3049	6	0.16	0.46	0.3
LVVK01000005.1	1241001	1242000	0.101	0.421	4116	18	3583	13	4269	19	4329	11	4839	22	4048	6	0.12	0.42	0.3
LVVK01000006.1	567001	568000	0.135	0.475	3509	16	3278	20	4046	10	3637	10	4195	19	3667	6	0.12	0.42	0.3
LVVK01000007.1	805001	806000	0.00262	0.074	3566	21	3466	24	4103	18	3923	14	4098	15	3470	6	0.26	0.57	0.3
LVVK01000007.1	1574001	1575000	0.187	0.541	3594	12	3257	17	3967	15	3608	19	3800	8	3565	6	0.11	0.41	0.3
LVVK01000008.1	269001	270000	0.154	0.501	4016	16	3404	18	3921	13	3444	6	4163	22	3670	6	0.11	0.41	0.3
LVVK01000013.1	1229001	1230000	4.48e-06	0.00229	2958	20	2385	25	3505	23	3967	16	3726	11	3245	6	0.47	0.77	0.3
LVVK01000015.1	177001	178000	0.257	0.617	2710	11	2497	8	3550	16	3403	10	3553	14	2986	6	0.1	0.4	0.3
LVVK01000015.1	401001	402000	0.132	0.47	3234	10	2953	15	4503	20	3545	14	3809	12	3383	6	0.12	0.42	0.3
LVVK01000019.1	1310001	1311000	0.831	0.948	2442	10	2365	5	2888	7	2572	6	2883	12	2429	6	-0.02	0.29	0.3
LVVK01000019.1	1655001	1656000	0.652	0.875	3623	11	3092	11	3686	13	3388	14	3780	12	3447	6	0.04	0.34	0.3
LVVK01000020.1	877001	878000	0.659	0.877	3804	9	3188	10	4122	18	3748	15	3742	11	3201	6	0.03	0.33	0.3
LVVK01000020.1	1472001	1473000	0.241	0.601	2963	11	2649	8	3332	17	3396	11	3992	14	2867	6	0.1	0.4	0.3
LVVK01000020.1	2622001	2623000	0.428	0.755	4461	13	4196	20	4996	16	4048	8	4865	26	4272	6	0.06	0.36	0.3
LVVK01000021.1	669001	670000	0.219	0.579	3375	15	2883	7	3772	18	3577	13	3949	13	3199	6	0.1	0.4	0.3
LVVK01000022.1	496001	497000	0.0725	0.363	3183	9	2952	11	3649	25	3448	8	3632	17	3123	6	0.16	0.46	0.3
LVVK01000023.1	212001	213000	0.0797	0.379	4193	18	3391	13	4566	22	3751	13	4407	15	3242	6	0.14	0.44	0.3
LVVK01000023.1	726001	727000	0.704	0.898	4082	14	3868	10	3674	14	2854	9	3502	12	2729	6	0.03	0.33	0.3
LVVK01000002.1	1954001	1955000	0.164	0.514	3114	13	2471	12	3327	13	2988	10	3567	12	3007	7	0.12	0.43	0.3
LVVK01000003.1	994001	995000	0.157	0.505	2999	14	2511	8	3663	17	3244	12	3496	10	2883	7	0.12	0.43	0.3
LVVK01000003.1	1147001	1148000	0.0809	0.382	4103	17	3379	16	4125	17	4189	14	4229	15	3779	7	0.14	0.43	0.3
LVVK01000003.1	1460001	1461000	0.079	0.378	3149	6	2518	16	3625	20	3587	14	3811	11	3260	7	0.15	0.45	0.3
LVVK01000003.1	1619001	1620000	0.582	0.841	3305	8	2718	10	3354	6	3562	14	3872	11	3350	7	-0.04	0.26	0.3
LVVK01000005.1	839001	840000	0.0541	0.32	2674	11	2543	15	3094	14	2587	10	3147	7	2395	7	0.19	0.48	0.3
LVVK01000005.1	1173001	1174000	0.308	0.664	3577	11	3733	18	4371	15	3007	11	4108	12	3006	7	0.08	0.38	0.3
LVVK01000005.1	1718001	1719000	0.25	0.61	3603	14	3164	18	4154	10	3621	14	4127	14	4079	7	0.09	0.38	0.3
LVVK01000007.1	1832001	1833000	0.559	0.829	2932	10	2539	5	3421	16	3189	11	3355	12	3448	7	0.05	0.35	0.3
LVVK01000008.1	442001	443000	0.0266	0.232	3226	15	2558	21	3209	9	2922	8	3267	13	3268	7	0.2	0.5	0.3
LVVK01000013.1	1729001	1730000	0.988	0.997	4267	13	3760	10	4518	14	4247	25	4663	6	3930	7	0	0.29	0.3
LVVK01000015.1	1184001	1185000	0.0795	0.379	3800	20	3194	14	4293	15	3993	14	4397	14	3451	7	0.14	0.43	0.3
LVVK01000017.1	206001	207000	0.19	0.545	2777	5	2952	10	3580	24	2910	10	3398	11	2916	7	0.12	0.42	0.3
LVVK01000017.1	604001	605000	0.66	0.878	4086	8	3893	18	4501	15	3702	19	4662	10	3750	7	0.03	0.33	0.3
LVVK01000017.1	1175001	1176000	0.287	0.647	2629	12	2419	14	2915	6	2279	6	3014	10	2348	7	0.1	0.4	0.3
LVVK01000017.1	1917001	1918000	0.139	0.481	3619	23	3527	13	4033	11	3554	10	4290	17	3407	7	0.12	0.42	0.3
LVVK01000017.1	3046001	3047000	0.159	0.506	3252	19	2888	11	3847	12	3444	10	3799	15	3326	7	0.12	0.42	0.3
LVVK01000017.1	3322001	3323000	0.425	0.752	2973	14	2930	6	3276	14	3320	14	3684	11	3508	7	0.07	0.37	0.3
LVVK01000019.1	416001	417000	0.21	0.569	3893	10	3490	21	4549	16	3497	14	4638	13	3284	7	0.1	0.39	0.3
LVVK01000020.1	35001	36000	0.136	0.477	4366	14	3336	11	4433	25	4405	18	4732	14	3853	7	0.11	0.41	0.3
LVVK01000020.1	204001	205000	0.18	0.534	4103	18	3253	17	4041	11	4495	14	4498	18	3931	7	0.1	0.4	0.3
LVVK01000020.1	1391001	1392000	0.000848	0.041	3460	22	3027	23	3562	16	3492	11	4009	13	2920	7	0.31	0.61	0.3
LVVK01000020.1	2629001	2630000	0.884	0.964	2708	7	2155	9	3055	9	2527	9	2736	8	2662	7	0.01	0.32	0.3
LVVK01000020.1	2637001	2638000	0.0281	0.238	3640	14	3184	10	4126	29	3707	20	4162	8	3722	7	0.18	0.48	0.3
LVVK01000022.1	299001	300000	0.224	0.584	3287	12	3125	11	3964	19	3442	14	3838	11	3219	7	0.1	0.4	0.3
LVVK01000022.1	1429001	1430000	0.102	0.422	3750	14	3582	13	4472	23	4164	17	4621	13	3628	7	0.13	0.42	0.3
LVVK01000022.1	1542001	1543000	0.000963	0.0442	3028	18	2848	16	3494	24	3374	12	3855	13	3263	7	0.31	0.62	0.3
LVVK01000022.1	2332001	2333000	0.352	0.699	3563	15	2932	11	3995	13	3812	15	4020	11	3223	7	0.07	0.37	0.3
LVVK01000023.1	458001	459000	0.0117	0.157	5192	20	4770	34	5206	19	4335	15	5094	19	4366	7	0.18	0.48	0.3
LVVK01000023.1	1967001	1968000	0.112	0.438	3733	18	2838	18	4116	10	3558	13	4331	15	3700	7	0.13	0.43	0.3
LVVK01000023.1	2023001	2024000	0.0199	0.202	3306	16	3236	20	3710	16	3016	12	3921	11	3045	7	0.21	0.51	0.3
LVVK01000003.1	511001	512000	0.467	0.777	2773	15	2213	1	2991	13	2577	7	2833	9	2654	8	0.07	0.36	0.3
LVVK01000003.1	1260001	1261000	0.127	0.463	3546	12	2936	15	3880	17	3277	10	3891	13	3235	8	0.13	0.42	0.3
LVVK01000003.1	1289001	1290000	0.0193	0.2	3662	15	3579	24	3858	17	3186	10	3716	12	3071	8	0.2	0.5	0.3
LVVK01000003.1	1784001	1785000	0.0355	0.265	3165	12	2896	14	3318	20	2949	6	3445	13	2685	8	0.19	0.49	0.3
LVVK01000003.1	1926001	1927000	0.0856	0.391	3642	10	3554	15	3873	24	4155	15	3814	13	3853	8	0.14	0.44	0.3
LVVK01000004.1	20001	21000	0.238	0.599	3432	14	3507	9	3899	20	3243	8	3841	15	3209	8	0.1	0.4	0.3
LVVK01000004.1	433001	434000	0.0146	0.175	3106	22	2947	17	3794	12	3635	13	3709	11	3274	8	0.22	0.52	0.3
LVVK01000005.1	387001	388000	0.153	0.498	3940	18	3627	14	3877	16	2910	11	4209	13	3418	8	0.12	0.42	0.3
LVVK01000005.1	667001	668000	0.00316	0.0811	4101	20	3570	22	5087	26	4372	19	5225	16	4604	8	0.23	0.53	0.3
LVVK01000005.1	1455001	1456000	0.213	0.572	4195	19	3360	10	4704	19	4060	19	4619	10	3713	8	0.09	0.39	0.3
LVVK01000006.1	473001	474000	0.385	0.725	4147	16	3614	13	4335	15	3741	14	4598	15	4000	8	0.06	0.36	0.3
LVVK01000006.1	770001	771000	0.461	0.773	3353	9	3209	9	4110	8	3258	12	4051	11	3157	8	-0.05	0.24	0.3
LVVK01000007.1	53001	54000	0.05	0.31	4298	19	4496	19	5011	23	3946	15	4774	14	3800	8	0.15	0.44	0.3
LVVK01000007.1	530001	531000	0.734	0.909	2829	12	2570	7	3313	10	2956	9	3903	13	2985	8	0.03	0.33	0.3
LVVK01000007.1	1052001	1053000	0.00762	0.127	4181	16	3735	15	4316	32	4196	17	4528	13	3912	8	0.21	0.52	0.3
LVVK01000007.1	1320001	1321000	0.357	0.703	4289	16	3313	12	4337	16	4376	16	4644	15	3931	8	0.07	0.37	0.3
LVVK01000007.1	1721001	1722000	0.0158	0.182	3550	17	2817	16	3917	20	3333	14	3788	10	3431	8	0.21	0.52	0.3
LVVK01000007.1	2712001	2713000	0.412	0.744	2752	6	2644	11	3540	16	3098	11	3600	9	2654	8	0.07	0.37	0.3
LVVK01000008.1	283001	284000	0.0745	0.368	3267	14	3167	6	3536	25	3351	16	3643	5	2775	8	0.15	0.45	0.3
LVVK01000008.1	728001	729000	0.263	0.624	3934	10	3615	17	4324	19	3741	11	4845	18	3626	8	0.08	0.39	0.3
LVVK01000009.1	362001	363000	0.022	0.212	4038	18	3522	22	4426	17	4619	17	5136	16	3959	8	0.18	0.48	0.3
LVVK01000013.1	2151001	2152000	0.378	0.72	3515	12	3048	14	4038	13	3788	13	4273	14	3613	8	0.07	0.37	0.3
LVVK01000013.1	2403001	2404000	0.149	0.494	3541	8	3133	14	3867	22	3953	19	4361	9	3591	8	0.12	0.42	0.3
LVVK01000013.1	2722001	2723000	0.605	0.852	3746	11	3555	15	4264	13	3990	17	4386	11	3652	8	0.04	0.34	0.3
LVVK01000014.1	65001	66000	0.0577	0.329	3787	18	3554	17	4336	18	3936	15	4563	13	3395	8	0.15	0.45	0.3
LVVK01000014.1	191001	192000	0.141	0.484	4143	18	3531	9	4306	23	4043	13	4448	16	3675	8	0.11	0.42	0.3
LVVK01000017.1	2180001	2181000	0.779	0.926	3276	11	3114	10	3889	12	3648	5	4280	20	3085	8	0.02	0.32	0.3
LVVK01000017.1	3550001	3551000	0.0098	0.143	3639	14	3312	14	3817	28	3304	11	4002	12	3183	8	0.22	0.52	0.3
LVVK01000018.1	46001	47000	0.0328	0.256	3904	16	3477	25	4073	13	3709	10	4136	15	3287	8	0.18	0.47	0.3
LVVK01000019.1	705001	706000	0.0372	0.271	4780	25	4243	22	5181	18	4401	15	5133	19	4255	8	0.15	0.46	0.3
LVVK01000019.1	1588001	1589000	0.00563	0.109	4104	21	3404	12	4758	31	4498	16	5225	18	4114	8	0.22	0.52	0.3
LVVK01000020.1	6001	7000	0.00442	0.0954	3288	30	3108	8	3897	18	3625	10	4132	15	3424	8	0.25	0.54	0.3
LVVK01000020.1	208001	209000	0.166	0.517	3509	12	3293	10	3845	22	3486	11	3662	13	3506	8	0.11	0.41	0.3
LVVK01000020.1	1399001	1400000	0.0946	0.408	3680	14	3802	14	4001	22	3803	17	4345	11	3728	8	0.13	0.44	0.3
LVVK01000020.1	2152001	2153000	0.00133	0.0527	3311	18	2657	15	3919	25	3668	14	3942	11	3528	8	0.29	0.59	0.3
LVVK01000020.1	2524001	2525000	0.0658	0.348	3205	16	3055	9	3577	20	3352	11	3442	11	3270	8	0.16	0.46	0.3
LVVK01000020.1	2684001	2685000	0.0392	0.277	3871	16	3212	17	3791	18	2798	7	4155	16	3537	8	0.17	0.47	0.3
LVVK01000020.1	3006001	3007000	0.0933	0.406	3857	8	3396	27	4482	16	3776	12	4471	18	4246	8	0.13	0.43	0.3
LVVK01000020.1	3151001	3152000	0.00885	0.137	4774	25	4157	24	4765	20	4735	19	4979	15	4079	8	0.2	0.5	0.3
LVVK01000021.1	70001	71000	0.148	0.493	3170	12	2419	11	3352	15	2785	10	3859	11	3077	8	0.13	0.43	0.3
LVVK01000021.1	333001	334000	0.178	0.531	3760	12	3871	12	4204	24	2951	10	4060	13	3380	8	0.11	0.41	0.3
LVVK01000021.1	637001	638000	0.0433	0.29	3452	26	3179	8	3696	15	3360	8	4218	18	3614	8	0.17	0.47	0.3
LVVK01000022.1	7001	8000	0.00018	0.0188	3832	17	3862	23	4149	34	3760	15	4481	14	4043	8	0.32	0.62	0.3
LVVK01000022.1	1576001	1577000	0.00585	0.111	3288	20	2958	22	3538	12	3252	13	3678	8	2821	8	0.25	0.55	0.3
LVVK01000022.1	2010001	2011000	0.00297	0.079	3146	21	2851	16	3770	19	3191	9	3690	13	3186	8	0.28	0.57	0.3
LVVK01000023.1	265001	266000	0.555	0.827	3685	12	2731	8	3309	14	3114	9	3741	15	3727	8	0.05	0.35	0.3
LVVK01000023.1	1338001	1339000	0.0925	0.404	3613	15	3455	11	3930	22	3961	17	4524	13	4033	8	0.13	0.44	0.3
LVVK01000023.1	1404001	1405000	0.00487	0.101	3507	16	3047	15	3720	26	3465	14	3420	8	3149	8	0.26	0.55	0.3
LVVK01000023.1	1425001	1426000	0.0176	0.191	3686	16	3124	15	4271	24	3948	11	4597	19	4011	8	0.19	0.5	0.3
LVVK01000023.1	2064001	2065000	0.00135	0.0532	4322	21	3549	11	4729	38	4299	21	4848	10	3969	8	0.26	0.56	0.3
LVVK01000026.1	305001	306000	0.105	0.427	3870	19	3051	7	4471	22	4274	15	4380	15	4144	8	0.12	0.42	0.3
[truncated: 36,558 more rows]

## Sheet: CHH
#CHR	POS_L	POS_R	P-value	Q-value	coverage_T3_1	numCs_T3_1	coverage_T3_2	numCs_T3_2	coverage_T3_3	numCs_T3_3	coverage_T1_1	numCs_T1_1	coverage_T1_2	numCs_T1_2	coverage_T1_3	numCs_T1_3	Meth_Diff(%)	Case_Meth(%)	Control_Meth(%)
[truncated: 38,357 more rows]
