# Supplementary material for: Methionine inducing carbohydrate esterase secretion of Trichoderma harzianum enhances the accessibility of substrate glycosidic bonds
Source: Microb Cell Fact. 2024 Apr 26;23:120. doi: 10.1186/s12934-024-02394-1 (PMC11046756; doi:10.1186/s12934-024-02394-1)
Supplement: Supplementary file 4 — Additional file 4. All Th GsfR2 precipitated nucleic acid fragment information identified by ChIP-seq. [file 12934_2024_2394_MOESM4_ESM.xlsx]

## Sheet: IP_LAEA_vs_In_LAEA.peak_annotat
chr	start	end	length	abs_summit	pileup	#NAME?	fold_enrichment	#NAME?	name	GeneFeature	GeneInside	Gene	GO	KEGG	map	NR
TGA1_S13	2170042	2170240	199	2170207	339	510.065	67.378	504.691	IP_LAEA_vs_In_LAEA_peak_19	A1A105320:intron	A1A105320:TGA1_S13:2169917-2170811:+:223	A1A105320(A1A105320)	NA	NA	NA	hypothetical protein TRIVIDRAFT_215543
TGA1_S16	213734	213919	186	213753	213	335.013	66.878	330.102	IP_LAEA_vs_In_LAEA_peak_26	A1A106699:Promoter	A1A106699:TGA1_S16:211669-212018:-:-1808	A1A106699(A1A106699)	NA	NA	NA	hypothetical protein THAR02_01548
TGA1_S13	674657	674781	125	674679	370	510.218	53.7248	504.839	IP_LAEA_vs_In_LAEA_peak_18	A1A105722:Promoter;A1A105724:Promoter	A1A105723:TGA1_S13:674831-675408:-:689	A1A105723(A1A105723)	1;GO:0000166,molecular_function nucleotide binding	NA	NA	hypothetical protein THAR02_03409
TGA1_S20	2738749	2738942	194	2738784	1034	1341.2	49.9514	1334.92	IP_LAEA_vs_In_LAEA_peak_36	A1A109676:Promoter	A1A109676:TGA1_S20:2741554-2742611:+:-2709	A1A109676(A1A109676)	NA	NA	NA	carbohydrate esterase family 3 protein, partial
TGA1_S14	139465	139620	156	139476	110	154.252	40.488	149.909	IP_LAEA_vs_In_LAEA_peak_21	intergenic	A1A105867:TGA1_S14:140788-141085:-:1543	A1A105867(A1A105867)	NA	NA	NA	hypothetical protein TRIVIDRAFT_128602, partial
TGA1_S20	3238465	3238569	105	3238545	63	88.9693	31.6716	84.8896	IP_LAEA_vs_In_LAEA_peak_37	A1A109852:exon	A1A109852:TGA1_S20:3236010-3239340:+:2506	A1A109852(A1A109852)	2;GO:0000786,cellular_component nucleosome;GO:0003677,molecular_function DNA binding	NA	NA	hypothetical protein THAR02_08514
TGA1_S18	532671	532868	198	532848	132	148.65	26.9154	144.325	IP_LAEA_vs_In_LAEA_peak_32	intergenic	A1A108203:TGA1_S18:531025-531580:+:1744	A1A108203(A1A108203)	NA	NA	NA	No hit
TGA1_S16	45592	45703	112	45682	75	92.057	26.8247	87.9538	IP_LAEA_vs_In_LAEA_peak_25	A1A106782:Promoter	A1A106782:TGA1_S16:46511-47645:+:-864	A1A106782(A1A106782)	NA	NA	NA	hypothetical protein THAR02_02921
TGA1_S02	1689535	1689661	127	1689640	38	46.394	19.2999	42.6035	IP_LAEA_vs_In_LAEA_peak_1	intergenic	A1A100248:TGA1_S02:1694637-1694868:-:5270	A1A100248(A1A100248)	NA	NA	NA	hypothetical protein TRIVIDRAFT_67326
TGA1_S03	1232266	1232591	326	1232275	33	38.5975	16.8255	34.8693	IP_LAEA_vs_In_LAEA_peak_6	A1A100766:Promoter	A1A100766:TGA1_S03:1229043-1231796:-:-632	A1A100766(A1A100766)	1;GO:0005815,cellular_component microtubule organizing center	NA	NA	hypothetical protein THAR02_04442
TGA1_S03	919276	919393	118	919373	32	37.0746	16.3307	33.3627	IP_LAEA_vs_In_LAEA_peak_5	A1A101342:Promoter	A1A101342:TGA1_S03:917203-918868:-:-466	A1A101342(A1A101342)	2;GO:0004190,molecular_function aspartic-type endopeptidase activity;GO:0006508,biological_process proteolysis	NA	NA	hypothetical protein THAR02_10164
TGA1_S05	1613864	1613986	123	1613970	32	37.0746	16.3307	33.3627	IP_LAEA_vs_In_LAEA_peak_10	A1A101909:Promoter	A1A101909:TGA1_S05:1614786-1615081:+:-861	A1A101909(A1A101909)	NA	NA	NA	hypothetical protein TRIVIDRAFT_111832
TGA1_S17	2485231	2485403	173	2485254	31	35.5646	15.8358	31.8655	IP_LAEA_vs_In_LAEA_peak_30	A1A107445:Promoter;A1A107446:Promoter;A1A107444:Promoter	A1A107445:TGA1_S17:2484367-2485039:-:-277	A1A107445(A1A107445)	1;GO:0005515,molecular_function protein binding	NA	NA	hypothetical protein TRIVIDRAFT_34822
TGA1_S27	2427	4223	1797	3045	326	261.738	15.1992	257.006	IP_LAEA_vs_In_LAEA_peak_44	intergenic	NA	NA	NA	NA	NA	NA
TGA1_S15	1523028	1523158	131	1523037	30	33.7301	15.1401	30.0527	IP_LAEA_vs_In_LAEA_peak_24	A1A106287:Promoter;A1A106288:Promoter	A1A106288:TGA1_S15:1524587-1525878:+:-1494	A1A106288(A1A106288)	NA	NA	NA	No hit
TGA1_S27	51	1206	1156	647	291	226.828	14.2862	222.213	IP_LAEA_vs_In_LAEA_peak_41	intergenic	NA	NA	NA	NA	NA	NA
TGA1_S03	449048	449226	179	449062	26	28.2235	13.3615	24.606	IP_LAEA_vs_In_LAEA_peak_4	A1A101165:Promoter	A1A101165:TGA1_S03:444028-448950:-:-186	A1A101165(A1A101165)	3;GO:0003723,molecular_function RNA binding;GO:0005488,molecular_function binding;GO:0005515,molecular_function protein binding	EIF4G; translation initiation factor 4G; K03260	map03013	translation initiation factor 4G, partial
TGA1_S05	21407	21520	114	21430	25	26.8004	12.8666	23.2064	IP_LAEA_vs_In_LAEA_peak_9	A1A101942:Promoter	A1A101942:TGA1_S05:16949-20698:-:-765	A1A101942(A1A101942)	1;GO:0005515,molecular_function protein binding	NA	NA	hypothetical protein THAR02_03360
TGA1_S13	2497618	2497724	107	2497629	24	25.3937	12.3717	21.8214	IP_LAEA_vs_In_LAEA_peak_20	intergenic	A1A105448:TGA1_S13:2495114-2495711:+:2556	A1A105448(A1A105448)	1;GO:0003824,molecular_function catalytic activity	NA	NA	hypothetical protein THAR02_08197
TGA1_S05	1714614	1714759	146	1714744	23	24.004	11.8768	20.4579	IP_LAEA_vs_In_LAEA_peak_11	intergenic	A1A101948:TGA1_S05:1712028-1712643:-:-2043	A1A101948(A1A101948)	NA	NA	NA	No hit
TGA1_S20	2010909	2011012	104	2010998	20	19.9439	10.3922	16.4585	IP_LAEA_vs_In_LAEA_peak_35	A1A109450:Promoter;A1A109449:Promoter	A1A109450:TGA1_S20:2011278-2013159:+:-318	A1A109450(A1A109450)	1;GO:0003677,molecular_function DNA binding	NA	NA	hypothetical protein THAR02_10296
TGA1_S04	344517	344617	101	344601	17	16.0653	8.90764	12.6518	IP_LAEA_vs_In_LAEA_peak_8	intergenic	A1A101447:TGA1_S04:338993-341019:-:-3547	A1A101447(A1A101447)	2;GO:0000166,molecular_function nucleotide binding;GO:0003676,molecular_function nucleic acid binding	NA	NA	hypothetical protein TRIVIDRAFT_80151
TGA1_S15	1128051	1128192	142	1128173	17	16.0653	8.90764	12.6518	IP_LAEA_vs_In_LAEA_peak_22	A1A106139:Promoter;A1A106138:Promoter	A1A106139:TGA1_S15:1128261-1128853:+:-140	A1A106139(A1A106139)	NA	NA	NA	hypothetical protein THAR02_10716
TGA1_S17	2145962	2146423	462	2146199	17	16.0653	8.90764	12.6518	IP_LAEA_vs_In_LAEA_peak_29	A1A107322:exon	A1A107322:TGA1_S17:2144875-2146452:+:1317	A1A107322(A1A107322)	3;GO:0016491,molecular_function oxidoreductase activity;GO:0055114,biological_process oxidation-reduction process;GO:0071949,molecular_function FAD binding	NA	NA	hypothetical protein Z518_06135
TGA1_S17	181021	181137	117	181032	16	14.8176	8.41277	11.4328	IP_LAEA_vs_In_LAEA_peak_27	intergenic	A1A107198:TGA1_S17:183438-183963:+:-2359	A1A107198(A1A107198)	NA	NA	NA	hypothetical protein THAR02_08680
TGA1_S17	3531428	3531560	133	3531547	16	14.8176	8.41277	11.4328	IP_LAEA_vs_In_LAEA_peak_31	A1A107839:Promoter	A1A107839:TGA1_S17:3530568-3531351:-:-142	A1A107839(A1A107839)	NA	SNF8, EAP30; ESCRT-II complex subunit VPS22; K12188	map04144	hypothetical protein THAR02_09604
TGA1_S06	2334	2448	115	2440	15	13.5945	7.9179	10.2383	IP_LAEA_vs_In_LAEA_peak_12	intergenic	A1A102585:TGA1_S06:4729-5506:-:3115	A1A102585(A1A102585)	1;GO:0008080,molecular_function N-acetyltransferase activity	NA	NA	acetyltransferase
TGA1_S17	2145174	2145834	661	2145434	15	13.5945	7.9179	10.2383	IP_LAEA_vs_In_LAEA_peak_28	A1A107321:Promoter;A1A107322:exon	A1A107322:TGA1_S17:2144875-2146452:+:628	A1A107322(A1A107322)	3;GO:0016491,molecular_function oxidoreductase activity;GO:0055114,biological_process oxidation-reduction process;GO:0071949,molecular_function FAD binding	NA	NA	hypothetical protein Z518_06135
TGA1_S27	1319	1809	491	1596	137	70.1943	7.10949	66.2476	IP_LAEA_vs_In_LAEA_peak_42	intergenic	NA	NA	NA	NA	NA	NA
TGA1_S23	524788	524895	108	524819	13	11.2285	6.92816	7.94259	IP_LAEA_vs_In_LAEA_peak_39	A1A111878:Promoter	A1A111878:TGA1_S23:522933-523815:-:-1026	A1A111878(A1A111878)	NA	NA	NA	hypothetical protein THAR02_00937
TGA1_S15	1302279	1302430	152	1302408	12	10.089	6.43329	6.84143	IP_LAEA_vs_In_LAEA_peak_23	A1A106202:exon;A1A106200:Promoter	A1A106202:TGA1_S15:1302266-1302802:-:448	A1A106202(A1A106202)	5;GO:0000786,cellular_component nucleosome;GO:0003677,molecular_function DNA binding;GO:0005634,cellular_component nucleus;GO:0006334,biological_process nucleosome assembly;GO:0046982,molecular_function protein heterodimerization activity	NA	NA	unnamed protein product
TGA1_S23	2366204	2366349	146	2366225	12	10.089	6.43329	6.84143	IP_LAEA_vs_In_LAEA_peak_40	A1A111751:Promoter;A1A111752:exon	A1A111752:TGA1_S23:2366086-2366638:-:362	A1A111752(A1A111752)	4;GO:0000786,cellular_component nucleosome;GO:0003677,molecular_function DNA binding;GO:0005634,cellular_component nucleus;GO:0046982,molecular_function protein heterodimerization activity	NA	NA	histone H2A
TGA1_S03	1399085	1399187	103	1399178	11	8.98137	5.93843	5.77172	IP_LAEA_vs_In_LAEA_peak_7	A1A100821:Promoter	A1A100821:TGA1_S03:1399955-1403443:+:-819	A1A100821(A1A100821)	NA	NA	NA	hypothetical protein THAR02_02586
TGA1_S19	1134783	1134977	195	1134812	11	8.98137	5.93843	5.77172	IP_LAEA_vs_In_LAEA_peak_34	A1A108400:exon;A1A108401:Promoter	A1A108400:TGA1_S19:1133857-1135728:+:1022	A1A108400(A1A108400)	5;GO:0003924,molecular_function GTPase activity;GO:0005200,molecular_function structural constituent of cytoskeleton;GO:0005525,molecular_function GTP binding;GO:0005874,cellular_component microtubule;GO:0007017,biological_process microtubule-based process	TUBA; tubulin alpha; K07374	map04145	tubulin alpha chain 2
TGA1_S06	639851	639970	120	639955	10	7.90807	5.44356	4.74574	IP_LAEA_vs_In_LAEA_peak_13	A1A102652:intron	A1A102652:TGA1_S06:639575-640198:-:288	A1A102652(A1A102652)	NA	NA	NA	No hit
TGA1_S03	448591	448746	156	448660	8	5.87657	4.45382	2.81114	IP_LAEA_vs_In_LAEA_peak_3	A1A101165:exon	A1A101165:TGA1_S03:444028-448950:-:282	A1A101165(A1A101165)	3;GO:0003723,molecular_function RNA binding;GO:0005488,molecular_function binding;GO:0005515,molecular_function protein binding	EIF4G; translation initiation factor 4G; K03260	map03013	translation initiation factor 4G, partial
TGA1_S07	583147	583317	171	583224	8	5.87657	4.45382	2.81114	IP_LAEA_vs_In_LAEA_peak_14	A1A103680:exon	A1A103680:TGA1_S07:580741-585295:-:2063	A1A103680(A1A103680)	1;GO:0046872,molecular_function metal ion binding	NA	NA	hypothetical protein THAR02_10579
TGA1_S08	586695	586833	139	586735	8	5.87657	4.45382	2.81114	IP_LAEA_vs_In_LAEA_peak_15	A1A104022:Promoter	A1A104022:TGA1_S08:584240-586508:-:-255	A1A104022(A1A104022)	2;GO:0003824,molecular_function catalytic activity;GO:0003855,molecular_function 3-dehydroquinate dehydratase activity	aroD; 3-dehydroquinate dehydratase I [EC:4.2.1.10]; K03785	map00400	3-dehydroquinate dehydratase I
TGA1_S18	569737	569932	196	569881	8	5.87657	4.45382	2.81114	IP_LAEA_vs_In_LAEA_peak_33	A1A108217:exon	A1A108217:TGA1_S18:568297-571372:-:1538	A1A108217(A1A108217)	1;GO:0005515,molecular_function protein binding	NA	NA	hypothetical protein THAR02_09210
TGA1_S02	1833843	1833944	102	1833901	7	4.92591	3.95895	1.92327	IP_LAEA_vs_In_LAEA_peak_2	A1A100300:Promoter;A1A100299:Promoter	A1A100299:TGA1_S02:1832548-1833063:-:-830	A1A100299(A1A100299)	NA	NA	NA	hypothetical protein THAR02_00514, partial
TGA1_S11	56270	56414	145	56341	7	4.92591	3.95895	1.92327	IP_LAEA_vs_In_LAEA_peak_16	A1A104764:exon	A1A104764:TGA1_S11:56078-56903:-:561	A1A104764(A1A104764)	NA	NA	NA	hypothetical protein THAR02_09394
TGA1_S11	1057095	1057224	130	1057159	7	4.92591	3.95895	1.92327	IP_LAEA_vs_In_LAEA_peak_17	intergenic	A1A104459:TGA1_S11:1048454-1053125:-:-4034	A1A104459(A1A104459)	NA	NA	NA	hypothetical protein THAR02_09887
TGA1_S22	509109	509251	143	509188	7	4.92591	3.95895	1.92327	IP_LAEA_vs_In_LAEA_peak_38	A1A111100:exon	A1A111100:TGA1_S22:508726-509552:-:372	A1A111100(A1A111100)	1;GO:0015035,molecular_function protein disulfide oxidoreductase activity	NA	NA	hypothetical protein THAR02_08311
TGA1_S27	2024	2267	244	2161	46	9.68258	2.78163	6.47111	IP_LAEA_vs_In_LAEA_peak_43	intergenic	NA	NA	NA	NA	NA	NA
