# Supplementary material for: Methionine inducing carbohydrate esterase secretion of Trichoderma harzianum enhances the accessibility of substrate glycosidic bonds
Source: Microb Cell Fact. 2024 Apr 26;23:120. doi: 10.1186/s12934-024-02394-1 (PMC11046756; doi:10.1186/s12934-024-02394-1)
Supplement: Supplementary file 5 — Additional file 5. The raw data for measuring T2 relaxation time using low field NMR. [file 12934_2024_2394_MOESM5_ESM.xlsx]

## Sheet: T2 relaxation time
Time(ms)	T1	T3
0.001	0	0
0.001084	0	0
0.001176	0	0
0.001275	0	0
0.001383	0	0
0.001499	0	0
0.001626	0	0
0.001763	0	0
0.001912	0	0
0.002073	0	0
0.002248	0	0
0.002437	0	0
0.002643	0	0
0.002866	0	0
0.003108	0	0
0.00337	0	0
0.003654	0	0
0.003963	0	0
0.004297	0	0
0.00466	0	0
0.005053	0	0
0.005479	0	0
0.005941	0	0
0.006442	0	0
0.006986	0	0
0.007575	0	0
0.008214	0	0
0.008907	0	0
0.009659	0	0
0.010474	0	0
0.011357	0	0
0.012316	0	0
0.013355	0	0
0.014481	0	7e-06
0.015703	0	1.4e-05
0.017028	0	2.7e-05
0.018464	0	5e-05
0.020022	0	8.8e-05
0.021711	0	0.000148
0.023543	0	0.000239
0.025529	0	0.00037
0.027683	0	0.000564
0.030018	0	0.000885
0.032551	0	0.001353
0.035297	0	0.002054
0.038275	0	0.003084
0.041504	0	0.004587
0.045006	0	0.006767
0.048803	0	0.009832
0.05292	0	0.01424
0.057384	0	0.020379
0.062226	0	0.028756
0.067475	0	0.039922
0.073168	0	0.054086
0.079341	0	0.072296
0.086035	0	0.094626
0.093293	0	0.121164
0.101164	0	0.151668
0.109699	0	0.184424
0.118953	0	0.220315
0.128989	0	0.256939
0.139871	0	0.292392
0.151672	0	0.324483
0.164468	0	0.348977
0.178343	0	0.36737
0.193389	0	0.375881
0.209705	0	0.372981
0.227397	0	0.35779
0.246581	0	0.32856
0.267384	0	0.289838
0.289942	0	0.241757
0.314404	0	0.187462
0.340929	0	0.132812
0.369691	0	0.081252
0.400881	0	0.036335
0.434701	0	0.006265
0.471375	0	0
0.511143	0	0
0.554266	0	0
0.601028	0	0
0.651734	0	0
0.706718	0	0
0.766341	0	0
0.830994	0	0
0.901102	0	2.08128
0.977124	0	9.74084
1.05956	0	18.724
1.14895	0	29.1131
1.24588	0	40.9716
1.35099	0	54.3378
1.46497	0	69.2171
1.58857	0	85.5746
1.72259	0	103.328
1.86791	0	122.339
2.0255	46.2701	142.413
2.19638	114.65	163.291
2.38169	188.079	184.651
2.58262	265.557	206.11
2.8005	345.833	227.234
3.03677	427.418	247.541
3.29297	508.613	266.519
3.57079	587.549	283.638
3.87204	662.24	298.369
4.19871	730.651	310.203
4.55293	790.76	318.667
4.93705	840.632	323.34
5.35357	878.486	323.872
5.80523	902.755	319.992
6.29499	912.138	311.514
6.82607	905.632	298.35
7.40196	882.56	280.5
8.02643	842.579	258.058
8.70359	785.675	231.202
9.43788	712.147	200.187
10.2341	622.583	165.334
11.0975	517.826	127.018
12.0338	398.939	85.6563
13.049	267.159	41.6975
14.1499	123.862	0
15.3437	0	0
16.6382	0	0
18.0419	0	0
19.564	0	0
21.2145	0	0
23.0043	0	0
24.9451	0	0
27.0496	0	0
29.3317	0	0
31.8063	0	0
34.4896	0	0
37.3994	0	0
40.5546	0	0
43.976	0	0
47.6861	0	0
51.7092	0	0
56.0717	0	0
60.8022	0	0
65.9319	0	0
71.4943	0	0
77.526	0	0
84.0665	0	0
91.1589	0	0
98.8496	0	0
107.189	0	0
116.232	0	0
126.038	0	0
136.672	0	0
148.202	0	0
160.705	0	0
174.263	0	0
188.965	0	0
204.907	0	0
222.195	0	0
240.94	0	0
261.268	0	0
283.31	0	0
307.211	0	0
333.129	0	0
361.234	0	0
391.71	0	0
424.757	0	0
460.592	0	0
499.451	0	0
541.587	0	0
587.279	0	0
636.825	0	0
690.551	0	0
748.81	0	0
811.984	0	0
880.488	0	0
954.772	0	0
1035.32	0	0
1122.67	0	0
1217.38	0	0
1320.09	0	0
1431.46	0	0
1552.23	0	0
1683.18	0	0
1825.18	0	0
1979.17	0	0
2146.14	0	0
2327.2	0	0
2523.54	0	0
2736.44	0	0
2967.3	0	0
3217.64	0	0
3489.1	0	0
3783.46	0	0
4102.66	0	0
4448.78	0	0
4824.11	0	0
5231.1	0	0
5672.43	0	0
6150.99	0	0
6669.92	0	0
7232.63	0	0
7842.82	0	0
8504.49	0	0
9221.98	0	0
10000	0	0
